# Supplementary material for: Elevated butyric acid and histamine in feces and serum as an indicator of onset of necrotic enteritis in broiler chickens
Source: Front Microbiol. 2025 May 9;16:1581309. doi: 10.3389/fmicb.2025.1581309 (PMC12098369; doi:10.3389/fmicb.2025.1581309)
Supplement: Supplementary file 2 [file Table_1.xlsx]

## Sheet: Table S1A
Table S1A: Fold change values of serum metabolites of NE birds
MetaboliteNameOrID	logFC	FC	P.Value
Citrulline	1.1602	2.2349	4.44e-18
N-Acetyl-Glutamic acid	1.2956	2.4548	2.29e-13
CE(16:1)	-1.0347	0.48811	5.35e-13
2-Hydroxy-3-methylvaleric acid	2.0941	4.2695	7.46e-13
TG(18:1_38:6)	0.7543	1.6868	1.32e-12
alpha-Ketoglutaric acid	1.4387	2.7108	3.74e-12
Butyric acid + Isobutyric acid	1.4858	2.8008	2.37e-11
C6:1	1.1516	2.2217	4.03e-11
TG(22:6_34:1)	0.77114	1.7066	9.52e-11
TG(22:5_34:1)	0.86503	1.8214	1.6e-10
C6	1.4982	2.8248	1.6e-10
TG(16:0_34:1)	-1.1615	0.44705	4.3e-10
Malonic acid	1.3469	2.5436	7.3e-10
TG(20:5_36:3)	0.88771	1.8502	1.68e-09
TG(18:1_32:0)	-1.211	0.43198	4.04e-09
TG(18:1_38:5)	0.68943	1.6126	4.34e-09
TG(16:0_40:6)	0.86094	1.8162	5.88e-09
2-Hydroxyisobutyric acid	0.93225	1.9082	1.36e-08
TG(18:2_36:5)	-1.1972	0.43612	1.48e-08
TG(18:3_36:4)	-1.1046	0.46502	1.73e-08
PC aa C36:0	-0.68181	0.62338	1.92e-08
TG(20:4_36:3)	0.7864	1.7248	2e-08
TG(18:2_36:4)	-1.116	0.46138	2.94e-08
Phenylacetic acid	1.5684	2.9658	3.07e-08
PC ae C42:3	-0.52836	0.69334	3.59e-08
PC aa C32:2	-0.52382	0.69553	3.75e-08
C5:1	0.69145	1.6149	4.03e-08
PC aa C36:1	-0.54467	0.68555	5.11e-08
PC aa C34:3	-0.42615	0.74425	6.89e-08
PC aa C34:1	-0.60037	0.65959	8.11e-08
TG(18:0_32:1)	-1.1945	0.43693	9.39e-08
C18:1	0.88789	1.8505	1.05e-07
TG(18:2_38:4)	0.4543	1.3701	1.14e-07
TG(16:0_34:2)	-0.70631	0.61289	1.26e-07
LysoPC a C16:1	-0.7424	0.59774	1.44e-07
TG(18:3_32:0)	-0.85765	0.55185	2.66e-07
TG(18:0_38:6)	0.51372	1.4277	2.8e-07
TG(18:1_36:5)	-0.80951	0.57058	3.42e-07
TG(18:3_36:3)	-0.85446	0.55307	3.94e-07
PC aa C32:1	-0.49246	0.71081	4.57e-07
TG(18:1_32:1)	-1.3503	0.3922	4.76e-07
N-Acetyl-Serine	0.70602	1.6313	5.04e-07
Ethylmalonic acid	1.2446	2.3696	7.34e-07
C5DC	0.78412	1.722	7.71e-07
p-Cresol sulfate	2.3882	5.235	8.44e-07
TG(18:2_38:5)	0.54289	1.4569	8.73e-07
PC aa C36:5	-0.40873	0.75329	8.9e-07
TG(22:4_34:2)	0.66934	1.5903	9.28e-07
TG(18:2_36:3)	-0.75016	0.59454	9.34e-07
PC aa C36:3	-0.38953	0.76338	9.92e-07
DG(18:2_18:2)	-0.50096	0.70663	1.27e-06
TG(20:4_36:2)	0.53575	1.4497	1.4e-06
C5:1DC	0.6619	1.5822	1.47e-06
LysoPC a C20:3	0.8592	1.814	1.52e-06
CE(14:1)	-0.71375	0.60973	1.71e-06
SM(OH) C16:1	0.49459	1.4089	1.79e-06
3-Hydroxyisovaleric acid	0.7846	1.7226	1.79e-06
PC ae C40:1	-0.44821	0.73295	2.35e-06
TG(22:5_34:2)	0.77771	1.7144	2.91e-06
TG(18:2_34:4)	-0.70649	0.61281	3.33e-06
C12	2.0641	4.1817	3.34e-06
PC ae C42:2	-0.48394	0.71502	3.53e-06
TG(18:0_36:1)	-0.65594	0.63466	4.31e-06
C10	0.67533	1.597	4.35e-06
Argininic acid	0.79887	1.7397	4.83e-06
TG(18:1_36:4)	-0.65294	0.63598	4.95e-06
TG(20:1_34:0)	-0.84844	0.55539	6.25e-06
TG(16:0_36:2)	-0.56814	0.67449	7.82e-06
TG(18:3_36:2)	-0.61751	0.6518	7.93e-06
TG(16:1_34:0)	-1.045	0.48466	8.44e-06
TG(18:3_34:2)	-0.59983	0.65983	8.81e-06
TG(16:0_36:5)	-0.62911	0.64657	9.75e-06
TG(20:5_36:2)	0.66095	1.5811	1.02e-05
alpha-Aminobutyric acid	1.3586	2.5644	1.11e-05
CE(18:1)	-0.47085	0.72154	1.12e-05
TG(20:4_34:2)	0.47758	1.3924	1.57e-05
Trimethylamine N-Oxide	0.65007	1.5692	1.62e-05
C4OH	0.81171	1.7553	1.81e-05
TG(16:1_34:1)	-1.2713	0.41428	2.24e-05
TG(18:3_34:3)	-0.70059	0.61532	2.27e-05
TG(18:1_36:0)	-0.62113	0.65016	2.31e-05
CE(22:5)	0.51229	1.4263	2.88e-05
DG(16:0_18:1)	-0.43889	0.7377	3.2e-05
SM(OH) C14:1	0.39922	1.3188	3.31e-05
LysoPC a C17:0	0.48035	1.3951	3.41e-05
1,3-Diaminopropane	0.52545	1.4394	3.5e-05
TG(18:1_34:1)	-0.7657	0.58817	3.58e-05
C3:1	0.66785	1.5887	3.68e-05
2-Hydroxy-2-methylbutyric acid	0.63911	1.5574	3.91e-05
C4	0.79662	1.737	3.92e-05
TG(20:3_36:3)	0.37898	1.3004	3.97e-05
TG(16:1_36:1)	-0.86167	0.55031	4.45e-05
TG(18:1_36:6)	-0.76874	0.58693	4.98e-05
Cystathionine	-0.59184	0.66349	5.05e-05
TG(14:0_36:2)	-0.8797	0.54348	5.2e-05
HexCer(d18:1/24:0)	0.4574	1.3731	5.74e-05
SM C18:0	0.39947	1.319	7.1e-05
TG(20:1_34:1)	-0.63453	0.64415	7.12e-05
2-Hydroxyisovaleric acid	1.0878	2.1254	8.23e-05
TG(16:0_34:0)	-0.74994	0.59463	8.82e-05
TG(18:2_38:6)	0.36995	1.2923	8.85e-05
3-Methoxytyramine	0.69221	1.6158	9.26e-05
TG(16:0_40:7)	0.74643	1.6776	0.00011087
N-Acetyl-Glycine	0.55882	1.4731	0.00012135
HexCer(d18:2/24:0)	0.66652	1.5872	0.00013306
2-Hydroxybutyric acid	0.99395	1.9916	0.00013447
TG(20:4_34:1)	0.36839	1.2909	0.00014783
Proline	-0.3621	0.77803	0.00014882
TG(20:5_34:2)	0.62172	1.5387	0.00020312
N-Acetylputrescine	1.0873	2.1247	0.0002189
LysoPC a C18:1	-0.46793	0.723	0.00023993
Nicotinamide ribotide	2.2458	4.7429	0.00024286
Allantoin	1.202	2.3006	0.00025032
DG(16:1_20:0)	0.53284	1.4468	0.00025052
Citric acid	0.5321	1.446	0.00025432
TG(14:0_36:1)	-0.73561	0.60057	0.00026324
TG(18:2_34:3)	-0.53586	0.68975	0.00032395
Homoarginine	0.94634	1.927	0.00033733
TG(16:0_38:6)	0.35539	1.2793	0.000346
Cer(d18:0/24:0)	-0.8186	0.56699	0.00034744
Cer(d18:1/24:0)	-0.40328	0.75613	0.00035325
C18	0.87104	1.829	0.00035459
PC aa C36:6	-0.28806	0.819	0.00035973
TG(20:3_34:0)	-0.38225	0.76724	0.00037257
TG(16:0_34:3)	-0.33182	0.79453	0.0003828
PC ae C42:0	-0.33733	0.7915	0.00039124
HexCer(d18:1/16:0)	0.46692	1.3822	0.00039419
LysoPC a C26:1	0.42015	1.3381	0.00039556
LysoPC a C28:1	0.36835	1.2909	0.00040291
TG(18:3_34:0)	-0.4577	0.72815	0.0004089
C2	0.78045	1.7177	0.00041163
Creatine	0.94069	1.9194	0.00044451
Tartaric acid	-0.55336	0.68143	0.00045586
Guanidoacetic acid	-1.0302	0.48964	0.00046667
Hypoxanthine	0.57628	1.491	0.00047498
Hex3Cer(d18:1/18:0)	0.6158	1.5324	0.00049032
PC ae C40:6	0.3716	1.2938	0.00049454
C16	0.54497	1.459	0.00049781
PC ae C38:0	-0.29186	0.81685	0.00053875
PC ae C40:4	0.37279	1.2949	0.00055062
TG(18:0_34:3)	-0.31041	0.80641	0.00055105
Hex2Cer(d18:1/20:0)	0.40679	1.3257	0.00056748
C5MDC	0.60575	1.5218	0.00059072
PC aa C38:1	-0.28086	0.8231	0.00066484
Kynurenine	-0.5486	0.68369	0.000682
TG(18:0_34:2)	-0.35287	0.78302	0.00069943
4-Hydroxyphenylpyruvic acid	0.86903	1.8264	0.00075033
Spermine	0.67237	1.5937	0.00075481
Methylhistidine	1.1046	2.1504	0.00079208
Caproic acid	0.66978	1.5908	0.00080633
HexCer(d18:1/20:0)	0.4182	1.3363	0.00082874
3,4-Dihydroxybutyric acid	0.78639	1.7248	0.00088572
alpha-Ketoisovaleric acid	1.0924	2.1323	0.00091609
TG(20:3_32:1)	0.56618	1.4806	0.00091832
HexCer(d18:1/26:0)	0.37585	1.2976	0.00093927
PC ae C30:2	0.32747	1.2548	0.00096714
C5	0.47144	1.3865	0.0009854
DG(14:0_18:1)	-0.54142	0.68709	0.0010113
2-oxoisocaproic acid	0.97506	1.9657	0.0010233
Valeric acid + Isovaleric acid	1.6039	3.0395	0.0010258
N-Acetyl-Alanine	0.49742	1.4117	0.0010903
PC aa C42:6	-0.26106	0.83448	0.0010951
DG(18:1_18:1)	-0.62201	0.64976	0.0011275
PC ae C40:5	0.3281	1.2554	0.001225
TG(16:0_38:2)	-0.44619	0.73398	0.0012475
TG(18:2_32:0)	-0.38208	0.76733	0.0012554
Picolinic acid	0.72785	1.6562	0.0012827
Histamine	0.68824	1.6113	0.001298
TG(16:1_36:2)	-0.62917	0.64655	0.001358
PC ae C42:5	0.33688	1.263	0.0014767
N-Acetyl-Histidine	0.65366	1.5732	0.0015032
Hex2Cer(d18:1/16:0)	0.34411	1.2694	0.0015201
TG(18:2_33:2)	-0.59731	0.66099	0.0016502
Deoxyinosine	0.52214	1.4361	0.0016723
Phenylalanine	0.44899	1.3651	0.0016866
TG(18:0_36:3)	0.29139	1.2238	0.0017295
TG(18:0_32:2)	-0.62332	0.64917	0.001739
Deoxyuridine	0.59556	1.5111	0.0017844
TG(20:1_26:1)	0.7211	1.6484	0.0017877
Hex2Cer(d18:1/24:1)	0.40577	1.3248	0.0018344
HexCer(d18:1/23:0)	0.3618	1.285	0.0018586
PC ae C42:1	-0.27859	0.8244	0.0018777
TG(16:0_34:4)	-0.39986	0.75793	0.001954
TG(18:1_38:7)	0.39136	1.3116	0.0020196
TG(16:0_38:5)	0.34838	1.2731	0.0021383
LysoPC a C24:0	0.30342	1.2341	0.0022589
TG(18:0_32:0)	-0.74429	0.59696	0.0022747
TG(17:1_36:3)	0.30031	1.2314	0.0023303
SM C16:0	0.29267	1.2249	0.0023525
Methionine sulfoxide	-0.26259	0.83359	0.0023545
3-Hydroxybutyric acid	1.0464	2.0654	0.0023697
TG(16:1_36:5)	-0.49037	0.71184	0.0023923
Pyruvic acid	0.64618	1.565	0.0024165
C3	0.49226	1.4066	0.0024562
TG(18:1_32:2)	-0.63858	0.64234	0.0024822
TG(18:0_36:2)	-0.39957	0.75808	0.0026574
N1-Acetyl-Lysine	0.49879	1.413	0.0026956
C0	0.50772	1.4218	0.0027412
TG(18:1_34:4)	-0.3237	0.79902	0.0027973
TG(16:0_36:4)	-0.35865	0.77989	0.0028218
TG(18:2_32:2)	-0.50771	0.70334	0.0029293
Inosine	-0.57555	0.67103	0.0029865
PC ae C38:4	0.32015	1.2485	0.0030048
C4:1	0.8283	1.7756	0.0030269
C9	0.38707	1.3077	0.0030872
HexCer(d18:2/16:0)	0.44772	1.3639	0.0030915
TG(14:0_36:4)	-0.48042	0.71677	0.0031265
TG(22:6_34:2)	0.37055	1.2928	0.0031558
HexCer(d18:1/22:0)	0.34866	1.2734	0.0036402
PC aa C38:4	0.31422	1.2433	0.0037587
TG(18:3_34:1)	-0.26618	0.83152	0.0038491
TG(18:2_34:2)	-0.36095	0.77865	0.0039033
PC ae C36:5	0.31412	1.2433	0.0039223
PC aa C40:5	0.25348	1.1921	0.0040068
TG(14:0_34:1)	-0.79645	0.57577	0.0042893
Carnosine	0.59632	1.5119	0.0042956
TG(16:0_38:1)	-0.56381	0.67652	0.0045138
PC ae C44:3	-0.22964	0.85285	0.0045232
Cer(d18:1/24:1)	-0.36398	0.77702	0.0045676
C12DC	1.6098	3.052	0.0047204
TG(20:1_24:3)	0.70001	1.6245	0.0050159
CE(20:4)	0.40267	1.322	0.0054236
Hex2Cer(d18:1/14:0)	0.55811	1.4723	0.005438
Choline	0.52025	1.4342	0.0054392
LysoPC a C28:0	0.29121	1.2237	0.0054538
CE(22:6)	0.40331	1.3225	0.0057372
TG(18:0_36:5)	-0.35955	0.77941	0.0059003
HexCer(d18:1/26:1)	0.27012	1.2059	0.0059596
DG(17:0_17:1)	0.33449	1.2609	0.0061849
PC aa C40:6	0.27983	1.2141	0.006592
TG(20:2_34:1)	0.30824	1.2382	0.0067523
DG(18:1_20:4)	0.30376	1.2344	0.0074162
Tryptophan	0.33858	1.2645	0.0077551
DG(16:0_16:1)	0.3106	1.2402	0.0078157
Hex3Cer(d18:1/24:1)	0.49517	1.4095	0.0082959
TG(14:0_36:3)	-0.2676	0.8307	0.0084711
SM(OH) C22:1	0.22131	1.1658	0.009161
TG(20:4_36:4)	0.26085	1.1982	0.0093405
Hex2Cer(d18:1/22:0)	0.33223	1.259	0.0095343
TG(16:0_28:2)	0.41883	1.3368	0.0098636
SM(OH) C22:2	0.21972	1.1645	0.010572
PC ae C34:3	0.24564	1.1856	0.011217
C8	0.65409	1.5736	0.011431
Taurine	0.55349	1.4676	0.011986
cis-Aconitic acid	-0.23955	0.84701	0.012041
N-Acetyl-Methionine	0.6334	1.5512	0.012978
DG(14:0_20:0)	0.62869	1.5462	0.013613
5-Hydroxyindoleacetic acid	0.61025	1.5265	0.01375
PC ae C30:1	0.21044	1.157	0.013781
CE(18:0)	-0.19417	0.87408	0.014053
PC ae C44:6	-0.17315	0.8869	0.014347
Threonic acid	0.37624	1.298	0.015787
TG(16:0_32:2)	-0.70358	0.61404	0.01606
3-Aminoisobutyric acid	-0.15294	0.89941	0.016318
Indole-3-propionic acid	0.52869	1.4426	0.016752
TG(16:0_36:3)	0.22531	1.169	0.016755
Cer(d18:1/22:0)	-0.247	0.84265	0.016803
TG(16:1_34:2)	-0.47836	0.71779	0.017846
Cytidine	0.55586	1.47	0.018855
PC ae C38:5	0.26148	1.1987	0.018877
TG(18:0_36:4)	-0.27955	0.82385	0.021152
DG(16:1_18:1)	0.45074	1.3667	0.021781
LysoPC a C26:0	0.26881	1.2048	0.022557
2-hydroxyglutaric acid	0.50505	1.4192	0.023275
PC aa C38:3	-0.15852	0.89594	0.023355
TG(20:4_34:3)	0.4674	1.3826	0.023777
DG(18:0_20:0)	0.56487	1.4793	0.024422
TG(18:1_36:1)	-0.61889	0.65117	0.025017
TG(18:1_35:3)	0.27599	1.2108	0.025695
TG(14:0_34:2)	-0.53808	0.68869	0.026195
TG(17:1_34:3)	0.43077	1.348	0.026479
3-Deoxyglucosone	0.24143	1.1822	0.026927
DG(16:0_20:0)	0.25613	1.1943	0.027738
TG(18:1_36:2)	-0.34807	0.78564	0.027915
TG(20:3_32:2)	0.61341	1.5299	0.028208
Glucose	0.30215	1.233	0.028378
C16:2OH	0.62183	1.5388	0.028646
Hex2Cer(d18:1/18:0)	0.074902	1.0533	0.028963
HexCer(d18:2/23:0)	0.41877	1.3368	0.030084
N2-Acetyl-Ornithine	0.20055	1.1491	0.031072
Ethanolamine	0.43784	1.3546	0.031347
TG(18:2_36:1)	0.20981	1.1565	0.031581
PC ae C36:4	0.24486	1.185	0.032217
trans-4-Hydroxyproline	-0.14206	0.90622	0.032357
Lactic acid	0.30894	1.2388	0.032408
TG(16:1_36:4)	-0.22233	0.85718	0.034233
Asymmetric dimethylarginine	0.36098	1.2843	0.035374
PC ae C38:6	0.20525	1.1529	0.035889
Thymidine	0.30569	1.236	0.036819
5-Oxoproline	0.32718	1.2546	0.036822
DG(16:0_18:2)	-0.16198	0.8938	0.0371
C10:2	-0.097975	0.93434	0.037525
TG(18:1_30:0)	-0.39858	0.75861	0.037612
DG(18:1_22:6)	0.38361	1.3046	0.037937
4-Hydroxyphenylacetic acid	0.60375	1.5197	0.038162
C5OH	0.38848	1.309	0.038884
C14:2	0.30498	1.2354	0.03893
5-Methyluridine	0.57489	1.4896	0.039838
LysoPC a C18:2	-0.19594	0.873	0.04097
TG(16:0_40:8)	0.37032	1.2926	0.041436
HexCer(d16:1/22:0)	0.33745	1.2635	0.042241
Serine	0.29852	1.2299	0.042517
TG(20:0_34:1)	0.79959	1.7406	0.043319
TG(20:2_34:2)	0.34278	1.2682	0.043584
TG(18:2_36:2)	-0.19334	0.87458	0.045748
CE(17:0)	-0.16811	0.89001	0.045913
TG(17:1_32:1)	0.52976	1.4437	0.046088
PC ae C34:0	0.16923	1.1245	0.048512
C3OH	0.42719	1.3446	0.049168
TG(17:0_36:3)	0.41051	1.3292	0.049492
Caprylic acid	0.89944	1.8653	0.050775
CE(20:3)	-0.13953	0.90782	0.053116
TG(16:1_32:1)	0.56149	1.4758	0.053893
N-Acetyl-Asparagine	-0.045292	0.96909	0.054369
PC aa C42:1	-0.17458	0.88603	0.055041
TG(20:1_31:0)	0.53985	1.4538	0.055334
Glycine	-0.14042	0.90725	0.055749
TG(14:0_38:4)	0.32131	1.2495	0.05586
Uric acid	0.36287	1.286	0.056515
TG(22:5_32:1)	0.011486	1.008	0.05854
PC aa C38:6	0.19751	1.1467	0.060063
C7DC	0.37309	1.2951	0.061753
Lysine	0.4886	1.4031	0.061872
Pipecolic acid	0.29119	1.2237	0.062814
TG(18:2_34:0)	-0.18785	0.87791	0.064019
TG(18:3_32:1)	-0.28458	0.82098	0.064254
PC aa C42:2	-0.13183	0.91267	0.064981
TG(16:0_32:1)	-1.0801	0.473	0.06783
PC aa C24:0	0.26878	1.2048	0.070005
PC aa C40:1	-0.1351	0.9106	0.072999
TG(16:0_35:3)	0.32344	1.2513	0.07384
HexCer(d18:1/24:1)	0.28041	1.2145	0.075023
PC aa C38:5	-0.12135	0.91933	0.075389
TG(20:3_34:1)	-0.19119	0.87589	0.076665
Histidine	-0.12906	0.91443	0.076789
TG(18:2_32:1)	-0.22355	0.85646	0.077791
LysoPC a C20:4	0.2307	1.1734	0.078275
PC ae C42:4	0.16675	1.1225	0.079897
PC aa C42:5	-0.14459	0.90463	0.081621
PC ae C34:2	0.16814	1.1236	0.083427
Cer(d16:1/22:0)	0.69426	1.618	0.085316
Glutaric acid	0.66991	1.591	0.085875
Cer(d16:1/20:0)	0.4827	1.3974	0.093082
Quinolinic acid	-0.15028	0.90108	0.093093
Cer(d18:1/25:0)	-0.19274	0.87494	0.094813
TG(18:1_34:3)	-0.11469	0.92358	0.097578
Hex3Cer(d18:1_22:0)	0.39199	1.3122	0.099411
Cer(d16:1/18:0)	0.021003	1.0147	0.099562
TG(14:0_38:5)	-0.3354	0.79256	0.1008
PC ae C36:2	0.13175	1.0956	0.10254
Deoxyguanosine	0.27537	1.2103	0.10479
Dimethylglycine	0.19747	1.1467	0.10774
C12:1	0.4543	1.3701	0.10853
PC aa C32:3	0.19097	1.1415	0.11088
TG(17:0_36:4)	-0.35039	0.78437	0.11301
TG(16:0_37:3)	-0.25913	0.83559	0.11317
CE(17:1)	-0.12336	0.91805	0.1134
TG(18:2_34:1)	0.15545	1.1138	0.1145
CE(20:5)	-0.092941	0.93761	0.11477
TG(20:3_34:2)	0.15951	1.1169	0.11669
TG(16:1_34:3)	-0.23298	0.85087	0.11952
Oxalic acid	0.36625	1.289	0.11962
PC aa C40:3	-0.12205	0.91888	0.1208
TG(18:3_36:1)	-0.12985	0.91393	0.12151
Cer(d18:0/20:0)	0.55999	1.4743	0.1231
TG(17:1_36:4)	-0.43105	0.74172	0.12408
3-Methyladipic acid	-0.49116	0.71145	0.12457
C10:1	-0.35736	0.78059	0.1331
Uracil	0.40119	1.3206	0.13312
HexCer(d18:1/18:1)	0.12999	1.0943	0.13574
2-oxoadipic acid	0.44497	1.3613	0.1393
PC aa C30:0	0.13088	1.095	0.14259
PC ae C36:3	0.14263	1.1039	0.14573
PC ae C40:3	0.14528	1.1059	0.14845
Methionine	-0.071081	0.95192	0.1499
Serotonin	0.33651	1.2627	0.15249
Threonine	-0.086329	0.94192	0.15382
Creatinine	0.79064	1.7298	0.15389
Guanine	-0.27148	0.82847	0.15435
TG(16:0_28:1)	0.30741	1.2375	0.15473
DG(17:0_18:1)	0.18005	1.1329	0.15573
PC aa C34:4	-0.087983	0.94084	0.1558
Cer(d18:1/23:0)	-0.15463	0.89836	0.15822
TG(18:2_35:1)	0.25103	1.1901	0.16252
DG(16:0_16:0)	0.24815	1.1877	0.16261
PC aa C40:2	-0.11262	0.92491	0.16659
Uridine	0.033828	1.0237	0.16806
Cer(d18:0/24:1)	-0.36058	0.77885	0.16925
CE(22:2)	0.28286	1.2166	0.1753
HexCer(d18:2/18:0)	0.39561	1.3155	0.17675
Cer(d18:0/22:0)	-0.51265	0.70093	0.17887
TG(20:3_32:0)	-0.5053	0.70452	0.17901
Dopamine	-0.62773	0.6472	0.1815
Cer(d18:1/16:0)	0.20544	1.153	0.18208
CE(20:0)	0.14766	1.1078	0.1832
Guanosine	0.028112	1.0197	0.18455
Adenosine	0.30319	1.2339	0.1847
Dimethylamine	0.30566	1.236	0.18532
Deoxycytidine	0.1362	1.099	0.18637
TG(20:1_32:3)	-0.48585	0.71408	0.18701
Quinoline-4-carboxylic acid	0.54852	1.4626	0.1877
TG(16:1_38:5)	0.32905	1.2562	0.19052
SM C24:1	-0.090207	0.93939	0.19261
TG(18:2_30:0)	-0.39048	0.76288	0.19732
Glyceric acid	0.14741	1.1076	0.20228
Isoleucine	0.36394	1.2869	0.20231
Tyrosine	-0.17162	0.88785	0.2062
Valine	0.2727	1.2081	0.20738
TG(20:4_32:0)	-0.19526	0.87341	0.20754
Salicylic acid	-0.51435	0.70011	0.21342
DOPA	0.16359	1.1201	0.22508
TG(16:0_38:3)	0.17035	1.1253	0.22837
Cadaverine	1.5744	2.978	0.22855
TG(18:1_34:2)	0.12748	1.0924	0.22919
TG(18:1_33:2)	-0.32965	0.79573	0.23682
TG(16:0_32:3)	-0.28098	0.82303	0.23941
HexCer(d18:2/20:0)	0.44799	1.3641	0.24054
CE(20:1)	-0.12017	0.92008	0.24275
HPHPA	0.13739	1.0999	0.24311
PC ae C38:3	0.10374	1.0746	0.24341
HexCer(d18:2/22:0)	0.28804	1.221	0.24836
Asparagine	-0.95988	0.5141	0.25092
Homocitrulline	0.7236	1.6513	0.25318
TG(14:0_32:2)	0.26816	1.2043	0.25662
LysoPC a C14:0	-0.082426	0.94447	0.26427
TG(22:5_32:0)	0.17048	1.1254	0.26463
TG(18:3_38:5)	0.16056	1.1177	0.27424
N-Acetyl-Tyrosine	0.11096	1.0799	0.27849
7-Methylguanine	-0.68215	0.62324	0.27863
CE(18:3)	-0.063489	0.95695	0.27975
3-Hydroxyisobutyric acid	0.32061	1.2489	0.28275
TG(18:2_28:0)	0.40309	1.3223	0.28495
TG(20:5_34:1)	0.23892	1.1801	0.28697
TG(16:0_38:7)	0.12044	1.0871	0.28772
SM C24:0	-0.090058	0.93949	0.29425
Succinic acid	-0.28981	0.81801	0.30104
TG(16:0_33:1)	0.26109	1.1984	0.3077
TG(18:3_30:0)	-0.46042	0.72678	0.31044
TG(20:2_32:1)	0.14578	1.1063	0.31817
Deoxyadenosine	0.28109	1.2151	0.31917
TG(18:2_36:0)	0.1643	1.1206	0.32617
TG(18:1_36:3)	-0.067866	0.95405	0.32738
Spermidine	0.4395	1.3561	0.3332
CE(22:0)	0.12965	1.094	0.33856
Cer(d18:2/24:1)	-0.014247	0.99017	0.33869
Shikimic acid	0.39032	1.3107	0.34241
Fumaric acid	-0.24633	0.84304	0.34709
PC aa C40:4	0.082066	1.0585	0.34776
TG(18:2_33:0)	0.22918	1.1722	0.35207
PC ae C36:1	-0.079381	0.94646	0.35781
PC ae C44:4	-0.074919	0.9494	0.35901
TG(16:1_32:0)	0.03036	1.0213	0.3599
Cer(d16:1/24:0)	0.28326	1.2169	0.36133
Methylmalonic acid	0.055174	1.039	0.36224
TG(18:1_26:0)	0.41211	1.3306	0.36423
DG(14:0_18:2)	0.17626	1.13	0.36548
TG(20:1_34:2)	-0.05191	0.96466	0.36589
SM(OH) C24:1	0.077222	1.055	0.36765
Aspartic acid	0.11179	1.0806	0.36938
N-Acetyl-Valine	0.45318	1.3691	0.36964
N1-Acetyl-Lysine + N6-Acetyl-Lysine	0.16249	1.1192	0.38121
TG(18:2_33:1)	-0.12703	0.91572	0.38345
SM C20:2	0.097767	1.0701	0.3861
Xanthosine	-0.021426	0.98526	0.39016
Adenine	0.21609	1.1616	0.39049
TG(16:0_30:2)	-0.037453	0.97437	0.39112
Indolelactic acid	0.39675	1.3165	0.39188
TG(22:6_32:1)	0.24808	1.1876	0.39226
LysoPC a C18:0	0.13651	1.0992	0.39365
TG(14:0_34:0)	-0.053374	0.96368	0.40082
PC ae C32:2	0.092921	1.0665	0.40095
SM C26:0	0.082341	1.0587	0.40463
TG(20:3_34:3)	0.2167	1.1621	0.40876
PC aa C38:0	0.098579	1.0707	0.4167
Arginine	0.17962	1.1326	0.41825
Malic acid	-0.22463	0.85581	0.41917
Leucine	0.2885	1.2214	0.42025
PC aa C32:0	-0.036542	0.97499	0.42097
TG(18:1_31:0)	0.25178	1.1907	0.42508
TG(14:0_34:3)	-0.25484	0.83808	0.42798
Ornithine	-0.17744	0.88427	0.43334
TG(18:0_30:0)	0.17111	1.1259	0.43578
PC ae C38:2	-0.021058	0.98551	0.44355
TG(18:1_33:0)	0.31005	1.2398	0.44374
Urea	-0.016968	0.98831	0.45533
TG(16:1_32:2)	0.028066	1.0196	0.45837
Cer(d18:2/24:0)	0.10595	1.0762	0.45845
TG(18:2_35:2)	-0.16945	0.88918	0.46562
N-Acetyl-Aspartic acid	-0.018873	0.987	0.46711
TG(22:6_32:0)	0.20441	1.1522	0.46775
TG(20:1_32:1)	-0.1651	0.89187	0.47407
TG(16:0_35:2)	-0.12149	0.91923	0.48325
SM C16:1	-0.037409	0.9744	0.49273
Propionic acid	0.13912	1.1012	0.49445
TG(18:1_30:1)	0.039956	1.0281	0.49878
TG(17:0_32:1)	0.33217	1.2589	0.50766
CE(16:0)	-0.028882	0.98018	0.51493
TG(20:1_32:2)	0.041305	1.029	0.51579
TG(17:1_34:2)	-0.064692	0.95615	0.51677
CE(14:0)	-0.022023	0.98485	0.51753
PC ae C38:1	-0.045243	0.96913	0.51797
Norepinephrine	0.31468	1.2437	0.52389
PC aa C36:4	0.070358	1.05	0.52437
beta-Alanine	-0.090694	0.93907	0.5362
N-Acetyl-Leucine	0.23606	1.1778	0.53718
N-Acetyl-Isoleucine	-0.30838	0.80755	0.54062
SM C18:1	0.083228	1.0594	0.55223
Cer(d18:1/18:0)	-0.039283	0.97314	0.55281
PC ae C30:0	0.058529	1.0414	0.55817
Putrescine	-0.066398	0.95502	0.56895
TG(14:0_35:2)	0.044179	1.0311	0.57196
Epinephrine	0.55965	1.4739	0.57393
TG(18:2_35:3)	-0.38286	0.76692	0.57937
TG(20:4_30:0)	0.13913	1.1012	0.58186
PC aa C36:2	-0.03706	0.97464	0.58449
Maleic acid	-0.286	0.82017	0.60548
TG(16:0_38:4)	0.063985	1.0453	0.61877
5-Hydroxylysine	0.0097678	1.0068	0.62364
TG(18:1_30:2)	0.062213	1.0441	0.62433
Glutamine	-0.051389	0.96501	0.6297
TG(20:3_36:4)	0.05685	1.0402	0.63339
TG(20:0_32:3)	-0.074942	0.94938	0.63952
TG(18:1_33:1)	0.13248	1.0962	0.64195
TG(14:0_35:1)	0.12141	1.0878	0.64279
alpha-Aminoadipic acid	0.12398	1.0897	0.6455
TG(16:0_32:0)	0.038863	1.0273	0.64683
Hippuric acid	0.32393	1.2517	0.64965
Benzoic acid	0.54348	1.4575	0.66042
Glutamic acid	0.11181	1.0806	0.68752
3-Indoleacetic acid	-0.011339	0.99217	0.69207
TG(17:0_34:3)	0.067326	1.0478	0.69805
DG(18:1_18:2)	0.011795	1.0082	0.69893
CE(22:1)	0.28145	1.2154	0.69997
Hex3Cer(d18:1/16:0)	0.11121	1.0801	0.70263
TG(17:1_34:1)	-0.09519	0.93615	0.71008
TG(18:1_35:2)	0.10439	1.075	0.71399
PC aa C34:2	0.025095	1.0175	0.71405
TG(20:4_32:1)	-0.036828	0.9748	0.71539
TG(18:2_31:0)	0.11744	1.0848	0.71562
TG(18:0_38:7)	0.14728	1.1075	0.72919
N-Acetyl-Arginine	0.015096	1.0105	0.72952
PC aa C42:4	0.016722	1.0117	0.73244
TG(18:0_30:1)	0.19404	1.144	0.74109
TG(18:1_28:1)	0.18925	1.1402	0.74221
PC aa C28:1	-0.035366	0.97578	0.7432
4-Hydroxybenzoic acid	0.09827	1.0705	0.74638
N1-Acetylspermidine	0.14067	1.1024	0.74805
PC aa C42:0	0.029112	1.0204	0.7884
CE(18:2)	0.042135	1.0296	0.79465
Xanthine	0.038792	1.0273	0.79789
HexCer(d18:1/18:0)	-0.22346	0.85651	0.80066
N-Acetyl-Proline	-0.12439	0.91739	0.80671
Hex2Cer(d18:1/24:0)	0.18672	1.1382	0.80794
SM C26:1	-0.0099023	0.99316	0.8166
TG(17:0_34:1)	0.23925	1.1804	0.82424
TG(16:1_28:0)	0.23339	1.1756	0.82624
PC ae C36:0	-0.014391	0.99007	0.82843
Orotic acid	-0.068505	0.95363	0.82959
Alanine	0.030811	1.0216	0.83265
Betaine	0.029827	1.0209	0.83391
TG(16:1_36:3)	0.025464	1.0178	0.8387
TG(20:1_34:3)	-0.1696	0.88909	0.84528
TG(16:1_38:4)	0.088889	1.0636	0.84653
CE(15:0)	0.26599	1.2025	0.84745
TG(16:0_35:1)	0.15216	1.1112	0.85314
TG(20:2_32:0)	-0.037546	0.97431	0.85467
Sarcosine	-0.026403	0.98187	0.85511
TG(20:4_32:2)	0.18276	1.1351	0.85837
TG(20:2_34:3)	0.015618	1.0109	0.85856
TG(17:0_34:2)	0.052881	1.0373	0.86213
PC ae C34:1	0.039332	1.0276	0.86262
PC ae C40:2	0.021369	1.0149	0.86451
TG(18:3_38:6)	-0.021579	0.98515	0.86907
C16:2	0.022944	1.016	0.88411
DG(16:1_18:2)	0.061452	1.0435	0.88994
PC ae C32:1	0.048829	1.0344	0.89061
TG(16:1_38:3)	-0.033966	0.97673	0.89077
TG(16:0_33:2)	-0.010743	0.99258	0.89498
TG(20:0_32:4)	-0.30707	0.80828	0.89789
TG(20:4_34:0)	-0.058585	0.96021	0.90337
Cer(d18:2/22:0)	-0.20586	0.86702	0.9088
N-Acetyl-Glutamine	0.18281	1.1351	0.91884
DG(18:1_18:3)	-0.007565	0.99477	0.93825
LysoPC a C16:0	-0.0012716	0.99912	0.93931
CE(15:1)	0.19432	1.1442	0.94149
TG(16:1_30:1)	0.13963	1.1016	0.94726
TG(20:1_30:1)	0.24789	1.1875	0.96039
TG(20:5_34:0)	-0.052963	0.96395	0.96419
TG(16:1_33:1)	0.22408	1.168	0.96643
TG(16:0_36:6)	0.020093	1.014	0.9722
DG(18:1_20:3)	0.03461	1.0243	0.97742
C16OH	0.06711	1.0476	0.9854
TG(18:1_32:3)	0.013233	1.0092	0.9857
PC ae C44:5	-0.020202	0.98609	0.98814
TG(18:2_30:1)	0.017511	1.0122	0.99591
Nudifloramide	-0.061918	0.95799	0.9992
Nudifloramide	-0.061918	0.95799	0.9992

## Sheet: Table S1B
Table S1B: Correlation analysis of serum metabolites in NE birds.
	Butyric acid + Iso	C6	C12	p-Cresol sulfate	Argininic acid	C5MDC	Caproic acid	C18:1	alpha-Ketoglutaric	Nicotinamide ribot	N-Acetyl-Histidine	Hex3Cer(d18:1/24:1	N-Acetyl-Glycine	2-Hydroxyisovaleri	2-Hydroxy-3-methyl	Allantoin	C2	C4	Citrulline	N-Acetyl-Glutamic	alpha-Aminobutyric	Ethylmalonic acid	Phenylacetic acid	C6:1	C5DC	5-Oxoproline	Pipecolic acid	Methylhistidine	Homoarginine	2-Hydroxybutyric a	HexCer(d18:2/20:0)	TG(22:5_32:1)	HexCer(d18:2/22:0)	C16:2	Cer(d16:1/18:0)	Hypoxanthine	Trimethylamine N-O	C7DC	DG(14:0_20:0)	DG(18:0_20:0)	Hex3Cer(d18:1/18:0	3,4-Dihydroxybutyr	C16:2OH	HexCer(d18:2/23:0)	C12DC	7-Methylguanine	Nudifloramide	HPHPA	LysoPC a C20:3
Butyric acid + Iso	1	0.59729	0.46365	0.6179	0.38161	0.31638	0.52038	0.46152	0.54184	0.52154	0.49721	0.45068	0.67037	0.57238	0.73546	0.51052	0.41867	0.50597	0.67484	0.77079	0.5721	0.59087	0.57335	0.63507	0.51584	0.47551	0.4381	0.47657	0.49971	0.58113	0.28538	0.49186	0.21068	0.2067	0.15576	0.36406	0.47166	0.30975	0.21858	0.27251	0.37184	0.3218	0.1423	0.32049	0.30206	0.2901	0.35492	0.31606	0.28062
C6	0.59729	1	0.63463	0.55458	0.35848	0.38094	0.39794	0.69448	0.46619	0.54289	0.53175	0.44348	0.37745	0.56787	0.70618	0.52578	0.60473	0.64732	0.55186	0.56577	0.63636	0.59979	0.66316	0.78702	0.76307	0.25847	0.23227	0.39963	0.40143	0.47096	0.22111	0.28199	0.25241	0.20365	0.1442	0.21645	0.28503	0.16873	0.23164	0.3115	0.39208	0.46106	0.38483	0.4337	0.40268	0.3486	0.28867	0.38949	0.47141
C12	0.46365	0.63463	1	0.5408	0.37058	0.5026	0.44281	0.54056	0.42606	0.56876	0.564	0.4769	0.46601	0.54915	0.65542	0.50091	0.58586	0.65356	0.53332	0.55223	0.59571	0.53611	0.51024	0.74952	0.72152	0.35215	0.34663	0.33634	0.42577	0.53547	0.298	0.32532	0.34929	0.28632	0.30851	0.22458	0.36376	0.24584	0.3066	0.39326	0.48233	0.4208	0.51231	0.42973	0.52376	0.37036	0.40071	0.3532	0.39275
p-Cresol sulfate	0.6179	0.55458	0.5408	1	0.36562	0.37156	0.41107	0.40503	0.42685	0.63786	0.5496	0.52068	0.56238	0.70885	0.73248	0.59314	0.54021	0.5992	0.61685	0.63184	0.57912	0.64039	0.6635	0.68992	0.56826	0.31475	0.3046	0.50033	0.57196	0.53975	0.33155	0.34002	0.30504	0.29079	0.19987	0.32444	0.46783	0.31807	0.35151	0.42941	0.44154	0.38099	0.2085	0.36578	0.3374	0.44958	0.41362	0.42755	0.26844
Argininic acid	0.38161	0.35848	0.37058	0.36562	1	0.46263	0.59474	0.44602	0.6565	0.41497	0.57676	0.21489	0.47527	0.52153	0.57532	0.56656	0.61393	0.58491	0.59179	0.56372	0.51242	0.58548	0.52823	0.5267	0.52842	0.40561	0.45323	0.30937	0.40544	0.45073	0.32374	0.41936	0.18491	0.18682	0.19544	0.34436	0.41639	0.38828	0.16674	0.22438	0.31394	0.40895	0.22316	0.21834	0.36429	0.33127	0.32348	0.36187	0.3677
C5MDC	0.31638	0.38094	0.5026	0.37156	0.46263	1	0.33879	0.52582	0.45558	0.41314	0.49363	0.37583	0.39807	0.44207	0.4806	0.48203	0.51127	0.55647	0.51578	0.51648	0.50749	0.50794	0.44929	0.57637	0.64479	0.39289	0.43991	0.40541	0.37029	0.47701	0.30864	0.47314	0.37623	0.34795	0.4974	0.33044	0.37389	0.37874	0.30521	0.37877	0.49499	0.31777	0.37942	0.4076	0.40456	0.23347	0.34524	0.38344	0.38375
Caproic acid	0.52038	0.39794	0.44281	0.41107	0.59474	0.33879	1	0.53854	0.52783	0.46285	0.49795	0.33498	0.47447	0.49207	0.54429	0.5308	0.46195	0.52581	0.49101	0.5267	0.58581	0.58763	0.53254	0.59201	0.54286	0.45369	0.49808	0.43826	0.50909	0.60067	0.29564	0.39644	0.23779	0.37666	0.28087	0.27318	0.36278	0.30343	0.03127	0.09497	0.38074	0.25479	0.31603	0.34866	0.37791	0.30616	0.33448	0.39502	0.36938
C18:1	0.46152	0.69448	0.54056	0.40503	0.44602	0.52582	0.53854	1	0.60388	0.45649	0.42915	0.47696	0.36834	0.46221	0.54676	0.57423	0.48629	0.59693	0.6388	0.57654	0.65254	0.64709	0.64143	0.75071	0.74251	0.37186	0.44061	0.4959	0.45956	0.61729	0.37013	0.51776	0.39594	0.50514	0.40657	0.32873	0.38693	0.27685	0.23646	0.25348	0.4438	0.37596	0.42324	0.42702	0.37918	0.33225	0.30348	0.38955	0.50263
alpha-Ketoglutaric	0.54184	0.46619	0.42606	0.42685	0.6565	0.45558	0.52783	0.60388	1	0.43637	0.53583	0.42114	0.49899	0.50467	0.59004	0.56758	0.48768	0.53886	0.70084	0.62772	0.65337	0.64754	0.56568	0.63227	0.58945	0.626	0.65502	0.57977	0.61479	0.70269	0.33664	0.41256	0.20847	0.26267	0.2569	0.35869	0.5707	0.36388	0.1764	0.17993	0.29312	0.27942	0.32255	0.30767	0.42686	0.28729	0.30184	0.34976	0.33258
Nicotinamide ribot	0.52154	0.54289	0.56876	0.63786	0.41497	0.41314	0.46285	0.45649	0.43637	1	0.6793	0.51608	0.52863	0.66788	0.66583	0.57474	0.68784	0.72012	0.55921	0.58566	0.64504	0.58588	0.5298	0.66198	0.62844	0.44477	0.43365	0.54033	0.55314	0.6127	0.29677	0.33544	0.24459	0.26322	0.23966	0.33146	0.37999	0.3138	0.37302	0.45763	0.42184	0.4318	0.31191	0.39589	0.42606	0.33591	0.40827	0.35	0.33071
N-Acetyl-Histidine	0.49721	0.53175	0.564	0.5496	0.57676	0.49363	0.49795	0.42915	0.53583	0.6793	1	0.50034	0.60187	0.73533	0.68841	0.69101	0.89277	0.85682	0.53654	0.6511	0.68563	0.62325	0.52703	0.65075	0.66638	0.66853	0.63986	0.62456	0.6338	0.64062	0.32181	0.4657	0.27247	0.21188	0.11984	0.42771	0.351	0.39561	0.22265	0.3592	0.37344	0.37672	0.37029	0.33552	0.42017	0.36574	0.4289	0.45317	0.29026
Hex3Cer(d18:1/24:1	0.45068	0.44348	0.4769	0.52068	0.21489	0.37583	0.33498	0.47696	0.42114	0.51608	0.50034	1	0.45442	0.58678	0.57294	0.51419	0.46133	0.48838	0.51259	0.47768	0.59432	0.5907	0.53052	0.60221	0.62202	0.38726	0.39824	0.47371	0.54691	0.57843	0.25313	0.41771	0.29763	0.31524	0.23866	0.33686	0.28767	0.35804	0.42476	0.51553	0.39335	0.40663	0.39178	0.36263	0.38679	0.39985	0.35259	0.34656	0.3838
N-Acetyl-Glycine	0.67037	0.37745	0.46601	0.56238	0.47527	0.39807	0.47447	0.36834	0.49899	0.52863	0.60187	0.45442	1	0.62953	0.70833	0.55365	0.47584	0.51276	0.67033	0.80472	0.52938	0.53336	0.45258	0.54187	0.52346	0.57416	0.56666	0.43082	0.50653	0.61546	0.34254	0.48263	0.26413	0.29344	0.13039	0.31805	0.54317	0.45076	0.21255	0.28653	0.3412	0.30669	0.19305	0.29236	0.30144	0.34884	0.42592	0.44517	0.30339
2-Hydroxyisovaleri	0.57238	0.56787	0.54915	0.70885	0.52153	0.44207	0.49207	0.46221	0.50467	0.66788	0.73533	0.58678	0.62953	1	0.8616	0.7297	0.74881	0.72673	0.6787	0.70934	0.73286	0.71584	0.67956	0.72909	0.68028	0.37879	0.36376	0.52703	0.56225	0.61051	0.29817	0.45693	0.31525	0.23042	0.17431	0.25193	0.35034	0.32841	0.36251	0.45154	0.38052	0.42233	0.3382	0.43564	0.49989	0.54484	0.41014	0.5206	0.33457
2-Hydroxy-3-methyl	0.73546	0.70618	0.65542	0.73248	0.57532	0.4806	0.54429	0.54676	0.59004	0.66583	0.68841	0.57294	0.70833	0.8616	1	0.71603	0.74235	0.74659	0.83202	0.86376	0.75747	0.75572	0.74771	0.8172	0.74986	0.38742	0.36478	0.49005	0.57533	0.60776	0.3203	0.46521	0.24167	0.2183	0.2123	0.28963	0.49496	0.41795	0.33613	0.42974	0.42969	0.49813	0.34898	0.42878	0.50506	0.53827	0.42775	0.49722	0.43021
Allantoin	0.51052	0.52578	0.50091	0.59314	0.56656	0.48203	0.5308	0.57423	0.56758	0.57474	0.69101	0.51419	0.55365	0.7297	0.71603	1	0.72242	0.68929	0.65747	0.6641	0.65209	0.63532	0.60172	0.70861	0.67117	0.40739	0.43363	0.58261	0.5291	0.55705	0.33466	0.47517	0.40371	0.32069	0.19187	0.22644	0.38536	0.31534	0.27502	0.30838	0.361	0.28142	0.35983	0.28883	0.52177	0.48104	0.4113	0.42216	0.36522
C2	0.41867	0.60473	0.58586	0.54021	0.61393	0.51127	0.46195	0.48629	0.48768	0.68784	0.89277	0.46133	0.47584	0.74881	0.74235	0.72242	1	0.91965	0.60068	0.6147	0.71442	0.64142	0.59969	0.7044	0.72784	0.4367	0.43441	0.5458	0.5768	0.51552	0.2658	0.41172	0.2909	0.20773	0.15794	0.31898	0.28558	0.33352	0.27382	0.39599	0.30797	0.44694	0.42308	0.40009	0.50747	0.45528	0.45019	0.47169	0.40963
C4	0.50597	0.64732	0.65356	0.5992	0.58491	0.55647	0.52581	0.59693	0.53886	0.72012	0.85682	0.48838	0.51276	0.72673	0.74659	0.68929	0.91965	1	0.65989	0.64431	0.7442	0.68642	0.61553	0.77147	0.7782	0.47201	0.49695	0.61938	0.6417	0.63736	0.35347	0.49301	0.36089	0.34982	0.31835	0.40033	0.38491	0.37499	0.28597	0.40354	0.38043	0.4624	0.43437	0.46654	0.52074	0.47725	0.43144	0.5007	0.41717
Citrulline	0.67484	0.55186	0.53332	0.61685	0.59179	0.51578	0.49101	0.6388	0.70084	0.55921	0.53654	0.51259	0.67033	0.6787	0.83202	0.65747	0.60068	0.65989	1	0.87199	0.68318	0.72381	0.68937	0.74467	0.65905	0.4237	0.45471	0.51883	0.56124	0.65262	0.37663	0.50309	0.32235	0.26996	0.31618	0.47349	0.58951	0.38506	0.37158	0.41326	0.38988	0.37724	0.32638	0.30653	0.43859	0.42385	0.32332	0.40664	0.45253
N-Acetyl-Glutamic	0.77079	0.56577	0.55223	0.63184	0.56372	0.51648	0.5267	0.57654	0.62772	0.58566	0.6511	0.47768	0.80472	0.70934	0.86376	0.6641	0.6147	0.64431	0.87199	1	0.6416	0.70972	0.66614	0.71988	0.63794	0.55273	0.53925	0.49935	0.51356	0.63313	0.38575	0.56466	0.30556	0.23227	0.2305	0.446	0.55965	0.39763	0.30172	0.34837	0.41017	0.358	0.22519	0.3214	0.43233	0.37461	0.35464	0.44412	0.38931
alpha-Aminobutyric	0.5721	0.63636	0.59571	0.57912	0.51242	0.50749	0.58581	0.65254	0.65337	0.64504	0.68563	0.59432	0.52938	0.73286	0.75747	0.65209	0.71442	0.7442	0.68318	0.6416	1	0.83103	0.76252	0.78547	0.73153	0.58488	0.59587	0.72137	0.73619	0.79088	0.39873	0.40455	0.29332	0.32035	0.34382	0.41437	0.43549	0.34847	0.28907	0.38378	0.36323	0.46077	0.45509	0.44156	0.50307	0.50038	0.51465	0.51125	0.40164
Ethylmalonic acid	0.59087	0.59979	0.53611	0.64039	0.58548	0.50794	0.58763	0.64709	0.64754	0.58588	0.62325	0.5907	0.53336	0.71584	0.75572	0.63532	0.64142	0.68642	0.72381	0.70972	0.83103	1	0.81098	0.75298	0.69812	0.50874	0.53394	0.56357	0.62847	0.72841	0.41618	0.46569	0.29295	0.37179	0.34195	0.44834	0.474	0.35528	0.26197	0.3893	0.36804	0.56604	0.35218	0.39132	0.55294	0.45327	0.4647	0.51105	0.37059
Phenylacetic acid	0.57335	0.66316	0.51024	0.6635	0.52823	0.44929	0.53254	0.64143	0.56568	0.5298	0.52703	0.53052	0.45258	0.67956	0.74771	0.60172	0.59969	0.61553	0.68937	0.66614	0.76252	0.81098	1	0.79583	0.72693	0.31382	0.33325	0.51172	0.49438	0.57644	0.34979	0.4577	0.26959	0.26413	0.28419	0.34265	0.38675	0.28532	0.30678	0.36592	0.38952	0.44663	0.37014	0.36556	0.44252	0.49233	0.35106	0.4665	0.48891
C6:1	0.63507	0.78702	0.74952	0.68992	0.5267	0.57637	0.59201	0.75071	0.63227	0.66198	0.65075	0.60221	0.54187	0.72909	0.8172	0.70861	0.7044	0.77147	0.74467	0.71988	0.78547	0.75298	0.79583	1	0.87277	0.41861	0.43137	0.60597	0.62028	0.65738	0.43166	0.46145	0.41541	0.3631	0.38666	0.36396	0.45613	0.31087	0.32205	0.39711	0.50858	0.44668	0.46977	0.47698	0.5576	0.51915	0.40225	0.51595	0.62102
C5DC	0.51584	0.76307	0.72152	0.56826	0.52842	0.64479	0.54286	0.74251	0.58945	0.62844	0.66638	0.62202	0.52346	0.68028	0.74986	0.67117	0.72784	0.7782	0.65905	0.63794	0.73153	0.69812	0.72693	0.87277	1	0.37845	0.41536	0.53733	0.55361	0.62496	0.4318	0.51237	0.40972	0.31576	0.339	0.29565	0.39957	0.36731	0.30902	0.4197	0.47675	0.47303	0.50574	0.48492	0.5366	0.48689	0.43124	0.49671	0.57422
5-Oxoproline	0.47551	0.25847	0.35215	0.31475	0.40561	0.39289	0.45369	0.37186	0.626	0.44477	0.66853	0.38726	0.57416	0.37879	0.38742	0.40739	0.4367	0.47201	0.4237	0.55273	0.58488	0.50874	0.31382	0.41861	0.37845	1	0.97899	0.5957	0.62697	0.72354	0.38157	0.34973	0.16834	0.25911	0.15123	0.60085	0.49515	0.42597	0.01319	0.11127	0.27418	0.14877	0.19941	0.15725	0.30271	0.09725	0.40428	0.39079	0.13745
Pipecolic acid	0.4381	0.23227	0.34663	0.3046	0.45323	0.43991	0.49808	0.44061	0.65502	0.43365	0.63986	0.39824	0.56666	0.36376	0.36478	0.43363	0.43441	0.49695	0.45471	0.53925	0.59587	0.53394	0.33325	0.43137	0.41536	0.97899	1	0.61208	0.65234	0.757	0.4143	0.40008	0.21159	0.32565	0.23279	0.60079	0.52838	0.44706	0.03204	0.11956	0.28599	0.14965	0.22056	0.18573	0.32973	0.13593	0.42818	0.425	0.16298
Methylhistidine	0.47657	0.39963	0.33634	0.50033	0.30937	0.40541	0.43826	0.4959	0.57977	0.54033	0.62456	0.47371	0.43082	0.52703	0.49005	0.58261	0.5458	0.61938	0.51883	0.49935	0.72137	0.56357	0.51172	0.60597	0.53733	0.5957	0.61208	1	0.77634	0.69908	0.33974	0.37094	0.21878	0.26515	0.32033	0.46726	0.36623	0.22405	0.13233	0.18057	0.23379	0.17527	0.28274	0.2733	0.36556	0.41178	0.31809	0.42515	0.31772
Homoarginine	0.49971	0.40143	0.42577	0.57196	0.40544	0.37029	0.50909	0.45956	0.61479	0.55314	0.6338	0.54691	0.50653	0.56225	0.57533	0.5291	0.5768	0.6417	0.56124	0.51356	0.73619	0.62847	0.49438	0.62028	0.55361	0.62697	0.65234	0.77634	1	0.75441	0.37532	0.34086	0.24015	0.31146	0.31905	0.42474	0.49274	0.37712	0.16883	0.23565	0.34844	0.27767	0.24792	0.38276	0.35839	0.42297	0.4913	0.36562	0.35865
2-Hydroxybutyric a	0.58113	0.47096	0.53547	0.53975	0.45073	0.47701	0.60067	0.61729	0.70269	0.6127	0.64062	0.57843	0.61546	0.61051	0.60776	0.55705	0.51552	0.63736	0.65262	0.63313	0.79088	0.72841	0.57644	0.65738	0.62496	0.72354	0.757	0.69908	0.75441	1	0.46042	0.51252	0.32833	0.36688	0.37133	0.47057	0.62568	0.38511	0.1817	0.25372	0.3477	0.35038	0.33133	0.36158	0.44036	0.37262	0.43967	0.45004	0.24713
HexCer(d18:2/20:0)	0.28538	0.22111	0.298	0.33155	0.32374	0.30864	0.29564	0.37013	0.33664	0.29677	0.32181	0.25313	0.34254	0.29817	0.3203	0.33466	0.2658	0.35347	0.37663	0.38575	0.39873	0.41618	0.34979	0.43166	0.4318	0.38157	0.4143	0.33974	0.37532	0.46042	1	0.442	0.3516	0.31952	0.21084	0.33457	0.24749	0.34116	0.11538	0.15109	0.2236	0.15683	0.07575	0.20048	0.28304	0.22894	0.32487	0.23696	0.19129
TG(22:5_32:1)	0.49186	0.28199	0.32532	0.34002	0.41936	0.47314	0.39644	0.51776	0.41256	0.33544	0.4657	0.41771	0.48263	0.45693	0.46521	0.47517	0.41172	0.49301	0.50309	0.56466	0.40455	0.46569	0.4577	0.46145	0.51237	0.34973	0.40008	0.37094	0.34086	0.51252	0.442	1	0.28411	0.36087	0.36169	0.2752	0.24924	0.33036	0.15935	0.14121	0.24388	0.2739	0.13258	0.3072	0.28472	0.30191	0.27702	0.32276	0.14189
HexCer(d18:2/22:0)	0.21068	0.25241	0.34929	0.30504	0.18491	0.37623	0.23779	0.39594	0.20847	0.24459	0.27247	0.29763	0.26413	0.31525	0.24167	0.40371	0.2909	0.36089	0.32235	0.30556	0.29332	0.29295	0.26959	0.41541	0.40972	0.16834	0.21159	0.21878	0.24015	0.32833	0.3516	0.28411	1	0.32265	0.23309	0.12288	0.19257	0.11312	0.37742	0.36877	0.3458	0.04894	0.12384	0.34272	0.25201	0.2583	0.19319	0.16952	0.28425
C16:2	0.2067	0.20365	0.28632	0.29079	0.18682	0.34795	0.37666	0.50514	0.26267	0.26322	0.21188	0.31524	0.29344	0.23042	0.2183	0.32069	0.20773	0.34982	0.26996	0.23227	0.32035	0.37179	0.26413	0.3631	0.31576	0.25911	0.32565	0.26515	0.31146	0.36688	0.31952	0.36087	0.32265	1	0.32616	0.22981	0.09591	0.32096	0.14518	0.15169	0.32272	0.24751	0.31419	0.30812	0.22935	0.15142	0.23785	0.23076	0.17083
Cer(d16:1/18:0)	0.15576	0.1442	0.30851	0.19987	0.19544	0.4974	0.28087	0.40657	0.2569	0.23966	0.11984	0.23866	0.13039	0.17431	0.2123	0.19187	0.15794	0.31835	0.31618	0.2305	0.34382	0.34195	0.28419	0.38666	0.339	0.15123	0.23279	0.32033	0.31905	0.37133	0.21084	0.36169	0.23309	0.32616	1	0.22655	0.28371	0.14358	0.1173	0.15451	0.33635	0.24839	0.17008	0.36942	0.24646	0.26621	0.25177	0.33591	0.28264
Hypoxanthine	0.36406	0.21645	0.22458	0.32444	0.34436	0.33044	0.27318	0.32873	0.35869	0.33146	0.42771	0.33686	0.31805	0.25193	0.28963	0.22644	0.31898	0.40033	0.47349	0.446	0.41437	0.44834	0.34265	0.36396	0.29565	0.60085	0.60079	0.46726	0.42474	0.47057	0.33457	0.2752	0.12288	0.22981	0.22655	1	0.33136	0.26537	0.14425	0.28728	0.2263	0.27442	0.13192	0.06309	0.11715	0.0141	0.11906	0.29507	0.24553
Trimethylamine N-O	0.47166	0.28503	0.36376	0.46783	0.41639	0.37389	0.36278	0.38693	0.5707	0.37999	0.351	0.28767	0.54317	0.35034	0.49496	0.38536	0.28558	0.38491	0.58951	0.55965	0.43549	0.474	0.38675	0.45613	0.39957	0.49515	0.52838	0.36623	0.49274	0.62568	0.24749	0.24924	0.19257	0.09591	0.28371	0.33136	1	0.38429	0.1765	0.22593	0.26914	0.22398	0.0556	0.12873	0.24546	0.28756	0.39009	0.365	0.15182
C7DC	0.30975	0.16873	0.24584	0.31807	0.38828	0.37874	0.30343	0.27685	0.36388	0.3138	0.39561	0.35804	0.45076	0.32841	0.41795	0.31534	0.33352	0.37499	0.38506	0.39763	0.34847	0.35528	0.28532	0.31087	0.36731	0.42597	0.44706	0.22405	0.37712	0.38511	0.34116	0.33036	0.11312	0.32096	0.14358	0.26537	0.38429	1	0.26247	0.29924	0.31748	0.29158	0.13862	0.09285	0.22742	0.19645	0.37156	0.27893	0.29787
DG(14:0_20:0)	0.21858	0.23164	0.3066	0.35151	0.16674	0.30521	0.03127	0.23646	0.1764	0.37302	0.22265	0.42476	0.21255	0.36251	0.33613	0.27502	0.27382	0.28597	0.37158	0.30172	0.28907	0.26197	0.30678	0.32205	0.30902	0.01319	0.03204	0.13233	0.16883	0.1817	0.11538	0.15935	0.37742	0.14518	0.1173	0.14425	0.1765	0.26247	1	0.88281	0.2692	0.2873	0.2278	0.26522	0.19614	0.19854	0.19355	0.13641	0.23541
DG(18:0_20:0)	0.27251	0.3115	0.39326	0.42941	0.22438	0.37877	0.09497	0.25348	0.17993	0.45763	0.3592	0.51553	0.28653	0.45154	0.42974	0.30838	0.39599	0.40354	0.41326	0.34837	0.38378	0.3893	0.36592	0.39711	0.4197	0.11127	0.11956	0.18057	0.23565	0.25372	0.15109	0.14121	0.36877	0.15169	0.15451	0.28728	0.22593	0.29924	0.88281	1	0.38495	0.43962	0.29149	0.35742	0.22746	0.26141	0.31995	0.25565	0.24518
Hex3Cer(d18:1/18:0	0.37184	0.39208	0.48233	0.44154	0.31394	0.49499	0.38074	0.4438	0.29312	0.42184	0.37344	0.39335	0.3412	0.38052	0.42969	0.361	0.30797	0.38043	0.38988	0.41017	0.36323	0.36804	0.38952	0.50858	0.47675	0.27418	0.28599	0.23379	0.34844	0.3477	0.2236	0.24388	0.3458	0.32272	0.33635	0.2263	0.26914	0.31748	0.2692	0.38495	1	0.28654	0.3299	0.30456	0.07667	0.2071	0.20895	0.26383	0.3947
3,4-Dihydroxybutyr	0.3218	0.46106	0.4208	0.38099	0.40895	0.31777	0.25479	0.37596	0.27942	0.4318	0.37672	0.40663	0.30669	0.42233	0.49813	0.28142	0.44694	0.4624	0.37724	0.358	0.46077	0.56604	0.44663	0.44668	0.47303	0.14877	0.14965	0.17527	0.27767	0.35038	0.15683	0.2739	0.04894	0.24751	0.24839	0.27442	0.22398	0.29158	0.2873	0.43962	0.28654	1	0.31933	0.39972	0.28128	0.22645	0.29719	0.35099	0.2841
C16:2OH	0.1423	0.38483	0.51231	0.2085	0.22316	0.37942	0.31603	0.42324	0.32255	0.31191	0.37029	0.39178	0.19305	0.3382	0.34898	0.35983	0.42308	0.43437	0.32638	0.22519	0.45509	0.35218	0.37014	0.46977	0.50574	0.19941	0.22056	0.28274	0.24792	0.33133	0.07575	0.13258	0.12384	0.31419	0.17008	0.13192	0.0556	0.13862	0.2278	0.29149	0.3299	0.31933	1	0.30853	0.31435	0.24176	0.18357	0.2352	0.40965
HexCer(d18:2/23:0)	0.32049	0.4337	0.42973	0.36578	0.21834	0.4076	0.34866	0.42702	0.30767	0.39589	0.33552	0.36263	0.29236	0.43564	0.42878	0.28883	0.40009	0.46654	0.30653	0.3214	0.44156	0.39132	0.36556	0.47698	0.48492	0.15725	0.18573	0.2733	0.38276	0.36158	0.20048	0.3072	0.34272	0.30812	0.36942	0.06309	0.12873	0.09285	0.26522	0.35742	0.30456	0.39972	0.30853	1	0.29602	0.35066	0.28481	0.34824	0.31474
C12DC	0.30206	0.40268	0.52376	0.3374	0.36429	0.40456	0.37791	0.37918	0.42686	0.42606	0.42017	0.38679	0.30144	0.49989	0.50506	0.52177	0.50747	0.52074	0.43859	0.43233	0.50307	0.55294	0.44252	0.5576	0.5366	0.30271	0.32973	0.36556	0.35839	0.44036	0.28304	0.28472	0.25201	0.22935	0.24646	0.11715	0.24546	0.22742	0.19614	0.22746	0.07667	0.28128	0.31435	0.29602	1	0.38074	0.31298	0.39239	0.39116
7-Methylguanine	0.2901	0.3486	0.37036	0.44958	0.33127	0.23347	0.30616	0.33225	0.28729	0.33591	0.36574	0.39985	0.34884	0.54484	0.53827	0.48104	0.45528	0.47725	0.42385	0.37461	0.50038	0.45327	0.49233	0.51915	0.48689	0.09725	0.13593	0.41178	0.42297	0.37262	0.22894	0.30191	0.2583	0.15142	0.26621	0.0141	0.28756	0.19645	0.19854	0.26141	0.2071	0.22645	0.24176	0.35066	0.38074	1	0.41711	0.39935	0.31344
Nudifloramide	0.35492	0.28867	0.40071	0.41362	0.32348	0.34524	0.33448	0.30348	0.30184	0.40827	0.4289	0.35259	0.42592	0.41014	0.42775	0.4113	0.45019	0.43144	0.32332	0.35464	0.51465	0.4647	0.35106	0.40225	0.43124	0.40428	0.42818	0.31809	0.4913	0.43967	0.32487	0.27702	0.19319	0.23785	0.25177	0.11906	0.39009	0.37156	0.19355	0.31995	0.20895	0.29719	0.18357	0.28481	0.31298	0.41711	1	0.43942	0.13222
HPHPA	0.31606	0.38949	0.3532	0.42755	0.36187	0.38344	0.39502	0.38955	0.34976	0.35	0.45317	0.34656	0.44517	0.5206	0.49722	0.42216	0.47169	0.5007	0.40664	0.44412	0.51125	0.51105	0.4665	0.51595	0.49671	0.39079	0.425	0.42515	0.36562	0.45004	0.23696	0.32276	0.16952	0.23076	0.33591	0.29507	0.365	0.27893	0.13641	0.25565	0.26383	0.35099	0.2352	0.34824	0.39239	0.39935	0.43942	1	0.30011
LysoPC a C20:3	0.28062	0.47141	0.39275	0.26844	0.3677	0.38375	0.36938	0.50263	0.33258	0.33071	0.29026	0.3838	0.30339	0.33457	0.43021	0.36522	0.40963	0.41717	0.45253	0.38931	0.40164	0.37059	0.48891	0.62102	0.57422	0.13745	0.16298	0.31772	0.35865	0.24713	0.19129	0.14189	0.28425	0.17083	0.28264	0.24553	0.15182	0.29787	0.23541	0.24518	0.3947	0.2841	0.40965	0.31474	0.39116	0.31344	0.13222	0.30011	1
DG(18:1_22:6)	0.32184	0.34768	0.39787	0.45492	0.29474	0.43286	0.18605	0.38986	0.27105	0.49434	0.42545	0.54677	0.35817	0.53749	0.48892	0.45557	0.46848	0.49143	0.49346	0.44337	0.48822	0.4421	0.4742	0.51134	0.5035	0.18709	0.21543	0.30203	0.32605	0.36994	0.29374	0.32948	0.46869	0.22223	0.2386	0.26776	0.28597	0.32976	0.89495	0.88604	0.36597	0.35058	0.32114	0.38497	0.28946	0.38155	0.34525	0.33034	0.31701
DG(16:1_18:1)	0.23497	0.25745	0.34023	0.40156	0.2604	0.4105	0.1247	0.33827	0.23699	0.41996	0.31419	0.4727	0.26608	0.42033	0.3802	0.37322	0.37624	0.40097	0.45365	0.35844	0.3828	0.35187	0.38699	0.42105	0.42111	0.08497	0.1282	0.25785	0.27566	0.2818	0.22181	0.26292	0.43411	0.18968	0.24419	0.24713	0.23497	0.27773	0.94707	0.90117	0.31808	0.31723	0.29218	0.32891	0.24159	0.30866	0.2924	0.23338	0.31574
Hex2Cer(d18:1/14:0	0.29113	0.29601	0.4251	0.4497	0.28168	0.36393	0.27102	0.4349	0.33811	0.51981	0.45871	0.56971	0.38727	0.49331	0.45359	0.43958	0.44803	0.43175	0.46514	0.45819	0.47175	0.4566	0.47212	0.52004	0.47388	0.28344	0.30531	0.37764	0.44894	0.46083	0.25899	0.33459	0.38413	0.27227	0.32354	0.32263	0.27942	0.33992	0.66146	0.63597	0.41554	0.38929	0.34449	0.27158	0.2318	0.27094	0.29973	0.28225	0.33544
2-Hydroxyisobutyri	0.45621	0.44117	0.4777	0.45089	0.66064	0.55725	0.53841	0.5917	0.68173	0.48691	0.59477	0.47793	0.49864	0.6291	0.65718	0.5802	0.61124	0.64531	0.70364	0.63702	0.6869	0.73199	0.69169	0.63807	0.6528	0.45388	0.50838	0.44437	0.54402	0.63927	0.24158	0.44341	0.29735	0.32723	0.31829	0.38841	0.48665	0.33514	0.31851	0.36397	0.43281	0.48218	0.36504	0.41774	0.45024	0.35193	0.33812	0.41518	0.39612
2-Hydroxy-2-methyl	0.43459	0.35607	0.38786	0.37996	0.59239	0.52946	0.52495	0.60119	0.66184	0.44986	0.54257	0.491	0.49634	0.5365	0.55101	0.53565	0.52613	0.5964	0.66099	0.59497	0.649	0.72705	0.65882	0.58558	0.57272	0.51229	0.58687	0.4736	0.54621	0.68174	0.29569	0.46514	0.28227	0.40684	0.395	0.4352	0.48564	0.35915	0.2723	0.32019	0.38298	0.44675	0.31378	0.34929	0.41845	0.33086	0.33605	0.46893	0.37221
3-Hydroxybutyric a	0.46106	0.45905	0.45923	0.47875	0.4848	0.47413	0.55467	0.65194	0.60999	0.54171	0.55502	0.51447	0.45135	0.58611	0.55375	0.52945	0.53777	0.62545	0.59851	0.53277	0.80845	0.75382	0.67632	0.65802	0.60334	0.5304	0.5773	0.61722	0.66248	0.83439	0.43596	0.49764	0.32959	0.41969	0.41101	0.41661	0.46139	0.31074	0.25948	0.33272	0.30578	0.42191	0.33684	0.41462	0.35544	0.42772	0.47491	0.44872	0.32548
3-Hydroxyisovaleri	0.57291	0.50626	0.54668	0.61653	0.55935	0.57409	0.54889	0.6792	0.70581	0.6077	0.64988	0.62659	0.62087	0.68992	0.67083	0.6871	0.60649	0.71113	0.7356	0.65555	0.78252	0.75142	0.71353	0.74657	0.72565	0.55329	0.60304	0.66881	0.70156	0.81707	0.43192	0.53021	0.43824	0.454	0.42384	0.42381	0.52435	0.43393	0.3925	0.43051	0.46417	0.47488	0.41953	0.4371	0.44189	0.44009	0.40715	0.45431	0.42973
C9	0.41415	0.34941	0.54649	0.42298	0.5238	0.62977	0.50545	0.67754	0.57171	0.47849	0.5173	0.51026	0.55823	0.4414	0.52826	0.56789	0.5086	0.61256	0.61278	0.61636	0.58251	0.62696	0.51809	0.64743	0.66563	0.54769	0.6231	0.45848	0.53583	0.66305	0.58103	0.5896	0.45077	0.56757	0.4807	0.45975	0.51635	0.50575	0.23996	0.31352	0.42475	0.38194	0.31347	0.35314	0.43478	0.34777	0.5291	0.37131	0.38964
C0	0.31984	0.34511	0.43182	0.37363	0.54968	0.59572	0.4639	0.58628	0.56303	0.53738	0.79083	0.40442	0.4326	0.49874	0.45746	0.57972	0.74775	0.79282	0.56912	0.56412	0.59154	0.54454	0.45223	0.58057	0.59388	0.63776	0.68198	0.67665	0.60439	0.6353	0.34801	0.52917	0.29909	0.3946	0.3232	0.55225	0.33471	0.34683	0.17029	0.24476	0.31608	0.29142	0.36558	0.27998	0.39954	0.23353	0.2974	0.38607	0.36159
C3	0.41903	0.4206	0.55408	0.4249	0.50503	0.60926	0.54655	0.62071	0.62446	0.5399	0.63223	0.578	0.45762	0.49377	0.49232	0.59008	0.59128	0.7124	0.52342	0.47599	0.61419	0.55279	0.46376	0.64941	0.68001	0.55175	0.61606	0.61003	0.6059	0.67814	0.45133	0.54406	0.42514	0.55146	0.42733	0.39877	0.3985	0.43405	0.22918	0.29696	0.41166	0.34888	0.43583	0.47343	0.52583	0.30916	0.3991	0.41001	0.36803
Deoxyuridine	0.29692	0.34067	0.41202	0.37461	0.54716	0.56001	0.45543	0.54811	0.53688	0.3869	0.43744	0.38473	0.4123	0.51298	0.5519	0.60252	0.56319	0.55604	0.6302	0.52647	0.58472	0.59231	0.56367	0.62663	0.65157	0.31324	0.38176	0.45264	0.45126	0.46744	0.40778	0.34177	0.38362	0.3277	0.2919	0.24389	0.37525	0.30055	0.25476	0.30033	0.28102	0.22613	0.36554	0.24483	0.42126	0.43974	0.36663	0.42491	0.45781
C18	0.353	0.44728	0.48435	0.41163	0.55825	0.43099	0.52872	0.60127	0.53657	0.39718	0.41462	0.19877	0.43091	0.44938	0.51055	0.41746	0.44772	0.59584	0.58047	0.51638	0.58714	0.56836	0.54858	0.61582	0.59447	0.35938	0.42981	0.37651	0.42163	0.57576	0.50946	0.44588	0.39405	0.31915	0.50762	0.28307	0.47929	0.34693	0.28334	0.3366	0.33588	0.32324	0.22839	0.39745	0.35291	0.42035	0.38289	0.42241	0.3381
Picolinic acid	0.27186	0.33873	0.40021	0.37166	0.54924	0.59034	0.38679	0.51239	0.53959	0.35272	0.42181	0.43672	0.42036	0.42186	0.50102	0.42486	0.47362	0.51863	0.58124	0.49413	0.54949	0.57231	0.55954	0.56538	0.59517	0.38851	0.46467	0.39036	0.49111	0.51241	0.50399	0.44241	0.26189	0.29032	0.33379	0.3566	0.43805	0.42182	0.2652	0.30609	0.3197	0.34597	0.31971	0.2644	0.38529	0.34193	0.37042	0.40878	0.40526
N-Acetyl-Serine	0.57108	0.50336	0.50548	0.58797	0.66182	0.50769	0.54455	0.55444	0.5824	0.54873	0.64634	0.50351	0.77305	0.78094	0.85363	0.72683	0.71116	0.71251	0.80714	0.84544	0.66775	0.72808	0.67706	0.70544	0.69693	0.39827	0.43029	0.40157	0.49356	0.54701	0.37119	0.52668	0.36425	0.28527	0.27386	0.25844	0.5022	0.43374	0.30087	0.38552	0.3671	0.42379	0.30364	0.40965	0.48698	0.52992	0.4498	0.50631	0.44194
Malonic acid	0.63715	0.53837	0.53411	0.64639	0.60178	0.45323	0.55334	0.56719	0.51399	0.53536	0.53856	0.43962	0.67792	0.68892	0.85479	0.70387	0.61874	0.64801	0.8377	0.87506	0.60391	0.71646	0.66178	0.72776	0.65211	0.32343	0.34998	0.37587	0.45696	0.53277	0.4004	0.4983	0.33977	0.27765	0.26507	0.29883	0.51687	0.40575	0.27628	0.34403	0.35632	0.40608	0.23872	0.30765	0.50448	0.52322	0.40823	0.43546	0.39047
HexCer(d16:1/22:0)	0.43117	0.35736	0.5	0.46426	0.36833	0.53944	0.47686	0.48164	0.46405	0.49852	0.61073	0.52136	0.57545	0.59396	0.5789	0.55523	0.57436	0.629	0.56112	0.56337	0.62732	0.50227	0.48014	0.61564	0.65698	0.47702	0.51695	0.49811	0.55106	0.57279	0.42708	0.5178	0.32527	0.39261	0.36705	0.33427	0.3149	0.42287	0.31891	0.37039	0.33518	0.18461	0.42688	0.38434	0.34941	0.43253	0.42805	0.41828	0.34047
N-Acetyl-Alanine	0.55885	0.33081	0.41184	0.47372	0.47978	0.42237	0.50759	0.42814	0.45147	0.43591	0.49353	0.46	0.78173	0.57722	0.65694	0.60038	0.49194	0.57131	0.66474	0.69651	0.49522	0.53515	0.50168	0.55933	0.58219	0.36404	0.41411	0.41185	0.45353	0.50396	0.32839	0.48948	0.31266	0.32678	0.23243	0.23482	0.48608	0.45956	0.21256	0.29854	0.33213	0.28565	0.28036	0.28481	0.42123	0.47062	0.4129	0.4239	0.3804
C5OH	0.34255	0.24354	0.30437	0.29955	0.32688	0.38343	0.31395	0.44467	0.45142	0.47542	0.63923	0.60336	0.39374	0.44644	0.41849	0.54084	0.60156	0.62286	0.52391	0.49697	0.51783	0.47641	0.37324	0.4656	0.48968	0.57695	0.61292	0.60368	0.58815	0.57897	0.33145	0.48073	0.30864	0.34839	0.18022	0.51913	0.31741	0.33455	0.20942	0.24074	0.23466	0.27231	0.35733	0.21284	0.34506	0.221	0.30763	0.34667	0.32585
N1-Acetyl-Lysine +	0.23364	0.17182	0.35909	0.32661	0.51405	0.40253	0.4097	0.38994	0.51778	0.45934	0.71799	0.38523	0.53547	0.47629	0.40576	0.52317	0.59856	0.62205	0.46378	0.48727	0.53629	0.56113	0.35967	0.40876	0.47182	0.73757	0.79202	0.55255	0.64062	0.67427	0.35025	0.43841	0.22994	0.30051	0.2018	0.44974	0.49385	0.37058	0.05261	0.15602	0.2081	0.21333	0.24908	0.19576	0.41135	0.28884	0.47649	0.42105	0.14561
Lysine	0.38458	0.33683	0.33734	0.49445	0.39712	0.40047	0.47791	0.4692	0.4933	0.57898	0.61162	0.49143	0.47264	0.5912	0.54166	0.65184	0.61875	0.67605	0.56731	0.49105	0.73146	0.6356	0.50606	0.60094	0.54447	0.54257	0.59317	0.79802	0.78854	0.69008	0.33373	0.35544	0.2679	0.31159	0.30217	0.39758	0.47554	0.29998	0.13871	0.2439	0.2228	0.24101	0.23327	0.29451	0.41074	0.5191	0.48587	0.44821	0.31249
Uric acid	0.54487	0.35887	0.44218	0.51202	0.37516	0.43379	0.4912	0.45641	0.47469	0.55137	0.64856	0.54005	0.66473	0.5406	0.54386	0.64418	0.48161	0.56741	0.51961	0.65047	0.58336	0.59371	0.45755	0.59708	0.55618	0.67967	0.68956	0.60962	0.58259	0.71527	0.47556	0.49639	0.40574	0.34278	0.33295	0.39274	0.48527	0.34866	0.11863	0.20598	0.34444	0.25707	0.15975	0.25629	0.4405	0.38254	0.43125	0.47586	0.23209
C14:2	0.22949	0.24632	0.32732	0.34475	0.48322	0.53505	0.42638	0.51796	0.4306	0.32504	0.40899	0.41512	0.3395	0.3528	0.3841	0.3797	0.40505	0.49209	0.43916	0.41189	0.4939	0.5081	0.45609	0.50502	0.5221	0.40229	0.47355	0.41132	0.4354	0.47787	0.48511	0.42574	0.42214	0.35862	0.31687	0.35015	0.3654	0.45466	0.27695	0.30641	0.29262	0.31586	0.19693	0.31501	0.34434	0.42354	0.35176	0.3899	0.35841
Hex2Cer(d18:1/18:0	0.31658	0.14366	0.35439	0.38086	0.38429	0.36971	0.44555	0.40421	0.36308	0.37118	0.43138	0.35443	0.37812	0.33491	0.35522	0.3834	0.40543	0.47028	0.45131	0.42041	0.45318	0.46389	0.35035	0.42836	0.3742	0.43385	0.48172	0.42858	0.50036	0.49519	0.40107	0.38395	0.34311	0.45006	0.37112	0.41748	0.30252	0.36456	0.28218	0.31758	0.35652	0.22369	0.28273	0.34479	0.22491	0.39306	0.3606	0.31115	0.26534
Glucose	0.42903	0.3428	0.45916	0.36483	0.31657	0.44455	0.47566	0.48939	0.48958	0.45231	0.42795	0.60546	0.48469	0.4472	0.47748	0.39122	0.389	0.51269	0.54956	0.44205	0.61934	0.58553	0.48304	0.56107	0.53382	0.48889	0.54401	0.49974	0.61815	0.72993	0.41019	0.44069	0.31634	0.44817	0.48017	0.36069	0.46762	0.35908	0.23162	0.3145	0.36509	0.36304	0.39433	0.42428	0.41618	0.41227	0.43986	0.43202	0.35824
Adenosine	0.38615	0.2994	0.41712	0.45124	0.33059	0.42101	0.46441	0.47031	0.41158	0.51549	0.56455	0.51113	0.42746	0.51267	0.43968	0.55453	0.53636	0.59837	0.53774	0.49322	0.64214	0.59013	0.44932	0.59333	0.51362	0.50869	0.54389	0.63144	0.55861	0.6762	0.46013	0.44454	0.35916	0.32454	0.39926	0.44843	0.33107	0.21546	0.224	0.28653	0.19176	0.16256	0.26474	0.27242	0.40336	0.48746	0.434	0.42113	0.26206
Choline	0.45373	0.36255	0.37277	0.43989	0.42278	0.46253	0.60467	0.60176	0.47366	0.51788	0.52393	0.47195	0.42039	0.55394	0.5329	0.59833	0.5428	0.61542	0.63425	0.60298	0.70486	0.659	0.59227	0.65038	0.57747	0.49215	0.54529	0.69057	0.57399	0.66949	0.46969	0.50909	0.36546	0.28556	0.44382	0.45765	0.32082	0.22672	0.16729	0.21027	0.27776	0.20384	0.31146	0.30102	0.42416	0.49143	0.39557	0.44499	0.41948
Ethanolamine	0.39695	0.3104	0.30142	0.42066	0.45403	0.44185	0.58872	0.54681	0.55302	0.52061	0.57901	0.44364	0.45161	0.57824	0.50626	0.60242	0.56259	0.62593	0.60713	0.5674	0.71299	0.65303	0.51317	0.57278	0.52072	0.60829	0.65574	0.67792	0.59416	0.67811	0.48339	0.4279	0.35733	0.3147	0.33996	0.44761	0.35708	0.30299	0.14972	0.19065	0.21463	0.13327	0.30365	0.28604	0.42257	0.44831	0.38174	0.44974	0.2932
Asymmetric dimethy	0.36761	0.49956	0.47052	0.50441	0.4662	0.37469	0.4812	0.48377	0.34945	0.49059	0.52522	0.58165	0.47449	0.70041	0.69535	0.62863	0.65396	0.67166	0.59466	0.52147	0.70498	0.65557	0.6202	0.68383	0.64057	0.20895	0.24519	0.42598	0.49023	0.46277	0.32988	0.36832	0.35139	0.32687	0.35724	0.23354	0.33216	0.29584	0.35749	0.45618	0.29679	0.44218	0.41394	0.44671	0.41708	0.67804	0.49224	0.52117	0.42745
Spermine	0.3594	0.47331	0.49413	0.52837	0.57018	0.46862	0.49017	0.55876	0.40329	0.61193	0.65958	0.40398	0.42905	0.71582	0.68029	0.67217	0.81321	0.78464	0.67027	0.62993	0.6534	0.63997	0.62687	0.66789	0.65136	0.28935	0.32622	0.45773	0.43222	0.45115	0.36159	0.4181	0.37355	0.21402	0.26045	0.30633	0.26403	0.26731	0.36022	0.41717	0.31596	0.36847	0.40814	0.369	0.43418	0.51464	0.37963	0.46903	0.45653
5-Methyluridine	0.34343	0.52313	0.46192	0.48354	0.36452	0.40732	0.45011	0.52047	0.35407	0.39371	0.47477	0.49171	0.33978	0.59134	0.59959	0.5695	0.57213	0.59625	0.48929	0.43177	0.67107	0.60869	0.59684	0.65908	0.59478	0.24891	0.27323	0.4215	0.48987	0.4807	0.30892	0.32928	0.25965	0.36654	0.34288	0.1736	0.29796	0.24743	0.19374	0.25321	0.23016	0.31125	0.37524	0.42364	0.32893	0.51392	0.4397	0.45616	0.37519
DG(17:0_17:1)	0.40927	0.40828	0.46246	0.53942	0.45563	0.49742	0.41629	0.51175	0.42735	0.50696	0.55664	0.59205	0.43198	0.64516	0.62884	0.55534	0.62368	0.64756	0.54113	0.49372	0.68089	0.61064	0.5433	0.60245	0.62611	0.36996	0.40755	0.40256	0.52456	0.48862	0.40115	0.45508	0.37957	0.31287	0.35692	0.32723	0.30746	0.45771	0.51279	0.59403	0.37071	0.40033	0.36429	0.49076	0.39362	0.4129	0.47287	0.49	0.36591
Dimethylglycine	0.32463	0.35041	0.46675	0.34324	0.49308	0.4874	0.37116	0.46224	0.43989	0.38402	0.53347	0.45293	0.58721	0.54793	0.56316	0.51476	0.54459	0.55151	0.54462	0.55107	0.60563	0.62033	0.53544	0.55145	0.56479	0.47816	0.52493	0.30006	0.39254	0.46301	0.36122	0.41409	0.36832	0.29914	0.2714	0.28092	0.39515	0.38803	0.23723	0.31506	0.30396	0.29594	0.29893	0.31848	0.43335	0.44984	0.47731	0.54739	0.35459
3-Deoxyglucosone	0.37878	0.32535	0.39393	0.33308	0.22673	0.43201	0.29949	0.4116	0.22797	0.36072	0.36964	0.36578	0.45776	0.43259	0.52494	0.45075	0.38871	0.4344	0.54668	0.57679	0.48068	0.58436	0.50633	0.5107	0.42444	0.37592	0.40199	0.29749	0.34072	0.4141	0.32896	0.33706	0.3047	0.30887	0.38617	0.29367	0.3294	0.32071	0.18354	0.2929	0.31527	0.29456	0.22241	0.25105	0.4194	0.2951	0.40585	0.45723	0.266
Alanine	0.20679	0.26686	0.23469	0.33616	0.37885	0.30847	0.34407	0.26313	0.32525	0.37275	0.5669	0.33382	0.39445	0.54378	0.4732	0.53968	0.63168	0.577	0.40442	0.3829	0.67663	0.54662	0.44122	0.4336	0.38907	0.48727	0.50046	0.52045	0.53262	0.4128	0.31118	0.18238	0.17433	0.23084	0.12108	0.22422	0.23504	0.3093	0.099	0.20187	0.13513	0.14998	0.28309	0.22584	0.36726	0.46929	0.52163	0.51847	0.19721
Cer(d18:1/16:0)	0.28487	0.28063	0.27808	0.41141	0.41099	0.24652	0.37941	0.27035	0.35106	0.42022	0.52548	0.36756	0.34353	0.5687	0.53208	0.54381	0.64565	0.6156	0.50556	0.398	0.61657	0.56502	0.46826	0.44753	0.44729	0.30318	0.3312	0.4403	0.53355	0.47019	0.3284	0.22491	0.25923	0.1752	0.17332	0.24927	0.24899	0.26612	0.21315	0.33982	0.07796	0.20529	0.23417	0.31781	0.43045	0.57407	0.42188	0.38213	0.30505
3-Hydroxyisobutyri	0.24242	0.28593	0.376	0.51071	0.49166	0.42089	0.36786	0.39587	0.39756	0.48629	0.61223	0.45332	0.49161	0.66392	0.48475	0.6354	0.58647	0.63721	0.4677	0.40691	0.52835	0.53416	0.4799	0.52914	0.55105	0.32075	0.37171	0.48467	0.49366	0.54847	0.40214	0.4101	0.45281	0.31003	0.30998	0.18053	0.30869	0.26858	0.26758	0.33141	0.33778	0.32173	0.32759	0.35409	0.3993	0.47613	0.30558	0.44256	0.34919
DG(16:1_18:2)	0.39348	0.29468	0.36046	0.49688	0.32311	0.42476	0.36957	0.30807	0.22622	0.43793	0.52687	0.50317	0.48678	0.55642	0.49445	0.56871	0.55199	0.5959	0.47268	0.44929	0.54945	0.51326	0.47072	0.53896	0.55568	0.35314	0.38841	0.46958	0.50639	0.46931	0.4169	0.39939	0.48956	0.25438	0.3235	0.29941	0.34677	0.29748	0.23064	0.38757	0.29129	0.15749	0.21254	0.28026	0.31907	0.51375	0.44248	0.44761	0.28902
DG(18:1_20:3)	0.3295	0.29784	0.40979	0.38561	0.25431	0.44651	0.39081	0.42336	0.24259	0.45049	0.51124	0.51441	0.36934	0.53201	0.40437	0.50603	0.48197	0.54801	0.3616	0.36611	0.56643	0.47597	0.4422	0.5608	0.53695	0.43317	0.45529	0.47093	0.44312	0.48586	0.48411	0.36654	0.5263	0.41153	0.30616	0.30535	0.1893	0.29309	0.22528	0.35611	0.44369	0.26787	0.38677	0.44875	0.35161	0.4049	0.40635	0.45286	0.37502
DG(16:0_20:0)	0.46929	0.36715	0.46125	0.51531	0.50467	0.53665	0.46173	0.53907	0.51975	0.5153	0.58431	0.55513	0.57427	0.57159	0.58696	0.60863	0.57962	0.66996	0.62421	0.59201	0.66601	0.63608	0.52759	0.65269	0.5866	0.55301	0.59249	0.4904	0.60317	0.63699	0.5764	0.48948	0.53256	0.46724	0.34137	0.40951	0.45404	0.48847	0.33271	0.42963	0.38679	0.26869	0.26108	0.38532	0.42885	0.42744	0.50821	0.44633	0.37109
DG(16:0_16:0)	0.44969	0.36497	0.47806	0.5865	0.48033	0.4886	0.47646	0.45686	0.43628	0.55461	0.63479	0.56833	0.56901	0.62608	0.60031	0.5632	0.61426	0.69612	0.53432	0.55149	0.632	0.64207	0.5307	0.62022	0.61771	0.51257	0.54963	0.4299	0.56535	0.64142	0.51543	0.5062	0.45935	0.41233	0.32498	0.38291	0.49067	0.47006	0.23435	0.40294	0.32591	0.31758	0.24344	0.3917	0.43214	0.45437	0.55723	0.50475	0.23702
DG(17:0_18:1)	0.4144	0.31571	0.46115	0.53596	0.43642	0.54789	0.47677	0.5042	0.38314	0.485	0.51815	0.5361	0.54568	0.56503	0.56509	0.56586	0.53803	0.63695	0.54943	0.52099	0.60182	0.55103	0.51869	0.63431	0.62701	0.41495	0.48041	0.47238	0.56085	0.58493	0.51539	0.49781	0.53695	0.42067	0.44482	0.30468	0.43772	0.40325	0.30368	0.40958	0.41997	0.26293	0.31532	0.4179	0.42918	0.54359	0.51956	0.51517	0.42413
DG(16:0_16:1)	0.45661	0.40212	0.52599	0.50286	0.46407	0.63122	0.4925	0.54968	0.47116	0.48945	0.58414	0.60881	0.51154	0.58361	0.5815	0.583	0.55829	0.64637	0.58613	0.58259	0.63345	0.60812	0.48811	0.67248	0.68674	0.50078	0.55115	0.514	0.60129	0.6073	0.5071	0.51734	0.46823	0.41318	0.48087	0.46086	0.43399	0.44891	0.42453	0.51994	0.46516	0.3153	0.36968	0.47335	0.41439	0.43521	0.4595	0.46046	0.45547
DG(16:1_20:0)	0.50861	0.47033	0.49926	0.60271	0.53594	0.52328	0.51699	0.56873	0.53007	0.54088	0.56271	0.60296	0.63863	0.63312	0.67388	0.64058	0.56685	0.63907	0.67915	0.62352	0.66946	0.66757	0.5964	0.69304	0.68023	0.4461	0.50036	0.46401	0.6326	0.67275	0.47134	0.44572	0.41753	0.43827	0.3522	0.39228	0.54048	0.48607	0.39513	0.48565	0.48326	0.43038	0.40127	0.44611	0.37328	0.42525	0.44128	0.42022	0.4853
LysoPC a C26:0	0.32762	0.35149	0.48584	0.38571	0.48583	0.58346	0.48723	0.5986	0.44668	0.45204	0.46039	0.47095	0.43347	0.49595	0.50361	0.53869	0.51248	0.54136	0.51287	0.48296	0.61008	0.59223	0.53489	0.65296	0.60507	0.40261	0.45841	0.44021	0.51526	0.55619	0.43906	0.43543	0.36847	0.36344	0.52809	0.31892	0.4091	0.42113	0.24604	0.37861	0.49455	0.38665	0.28236	0.36322	0.42604	0.37934	0.43621	0.49329	0.50307
LysoPC a C28:0	0.38749	0.38114	0.46816	0.44945	0.52437	0.54847	0.45097	0.52138	0.45369	0.45001	0.52374	0.52512	0.52708	0.62874	0.63738	0.57485	0.58475	0.58666	0.58823	0.54928	0.66964	0.64117	0.57823	0.65384	0.63064	0.40076	0.43521	0.40322	0.50956	0.52524	0.48546	0.43536	0.3663	0.41875	0.42629	0.31336	0.35543	0.51986	0.30155	0.43095	0.41154	0.43352	0.37795	0.36131	0.42595	0.39492	0.51286	0.50411	0.4944
Hex2Cer(d18:1/22:0	0.47616	0.45317	0.56346	0.59109	0.39533	0.43143	0.43553	0.43211	0.46594	0.62235	0.64854	0.5834	0.55242	0.67659	0.68476	0.5735	0.66456	0.70906	0.58162	0.59443	0.72477	0.65288	0.5987	0.70355	0.62444	0.47643	0.48224	0.53547	0.62728	0.61833	0.4507	0.40449	0.34963	0.35189	0.33803	0.38974	0.36611	0.40242	0.34384	0.42086	0.41657	0.3699	0.3326	0.4375	0.4478	0.49976	0.4572	0.53271	0.43254
Hex2Cer(d18:1/24:1	0.45984	0.49614	0.59762	0.55718	0.48385	0.48422	0.53348	0.46407	0.51876	0.6314	0.63743	0.60172	0.51986	0.66639	0.68341	0.57329	0.64502	0.68338	0.60228	0.57668	0.75318	0.67741	0.61354	0.71141	0.65482	0.4699	0.48642	0.51046	0.63185	0.61695	0.37257	0.35914	0.36068	0.31905	0.38017	0.35757	0.43739	0.38819	0.46508	0.54231	0.45074	0.40956	0.40357	0.45303	0.46572	0.58531	0.50761	0.47518	0.40145
Serine	0.43996	0.46837	0.52293	0.47538	0.56592	0.50891	0.53554	0.48437	0.50174	0.5755	0.66558	0.56938	0.59393	0.66949	0.71439	0.62468	0.70702	0.71468	0.5957	0.59262	0.77329	0.69657	0.55202	0.68054	0.65968	0.57755	0.60296	0.4744	0.61474	0.59868	0.46461	0.38944	0.34445	0.37938	0.32905	0.35173	0.45103	0.50029	0.23548	0.38751	0.35274	0.38349	0.3272	0.41418	0.50386	0.53721	0.61585	0.56405	0.36048
1,3-Diaminopropane	0.51838	0.55771	0.56557	0.55461	0.58611	0.58526	0.57685	0.56964	0.58225	0.62437	0.70952	0.54861	0.53019	0.67907	0.74935	0.67791	0.73503	0.78316	0.74336	0.71733	0.75043	0.74182	0.63127	0.76468	0.7048	0.56178	0.58371	0.5808	0.6156	0.65493	0.46762	0.42958	0.33609	0.34307	0.32557	0.50783	0.44915	0.42167	0.31116	0.43148	0.40363	0.35481	0.40442	0.35624	0.52568	0.47905	0.46618	0.51897	0.40449
Phenylalanine	0.52149	0.51861	0.53386	0.58344	0.51994	0.55516	0.5661	0.60009	0.60196	0.62576	0.68308	0.66182	0.58488	0.72508	0.72379	0.68346	0.68403	0.74927	0.71406	0.63988	0.86394	0.7638	0.66452	0.76031	0.69881	0.59884	0.63336	0.69414	0.73555	0.77345	0.49773	0.45524	0.36892	0.41572	0.39346	0.4713	0.49664	0.43232	0.30346	0.4002	0.39896	0.37391	0.40838	0.3992	0.50594	0.59714	0.52773	0.55833	0.4079
C10	0.49593	0.67071	0.71906	0.54895	0.51998	0.58327	0.5346	0.6953	0.60079	0.5977	0.58487	0.60312	0.4889	0.62386	0.7153	0.66507	0.635	0.71716	0.67531	0.61609	0.74567	0.6948	0.69668	0.83158	0.82011	0.44624	0.4834	0.52148	0.56809	0.70735	0.47488	0.48183	0.41323	0.36619	0.48033	0.33909	0.50479	0.35247	0.31291	0.39389	0.42296	0.4431	0.43808	0.48989	0.57045	0.50964	0.47946	0.53383	0.49092
C5:1	0.57006	0.64899	0.6598	0.6297	0.61123	0.64191	0.5956	0.74957	0.69116	0.61777	0.67087	0.59494	0.55593	0.68066	0.74368	0.69633	0.71466	0.79044	0.76566	0.70354	0.80048	0.77969	0.75945	0.90527	0.85581	0.52426	0.57303	0.60949	0.68032	0.71942	0.5249	0.52078	0.50959	0.39057	0.42908	0.45786	0.53573	0.43383	0.34866	0.42697	0.49405	0.43539	0.43582	0.47699	0.55202	0.4885	0.4639	0.56001	0.58349
C5:1DC	0.51216	0.65334	0.68692	0.57422	0.57652	0.63945	0.59021	0.73699	0.65656	0.65883	0.66728	0.64497	0.54665	0.67889	0.75222	0.69423	0.73074	0.80518	0.70759	0.65525	0.79047	0.73973	0.70712	0.87016	0.87283	0.50748	0.5602	0.57229	0.64233	0.71938	0.43781	0.48265	0.43551	0.4449	0.4606	0.38857	0.49192	0.45185	0.33033	0.41922	0.46633	0.48541	0.44649	0.5202	0.59736	0.48572	0.47374	0.55827	0.56202
Citric acid	0.45697	0.55352	0.57707	0.61137	0.62376	0.62001	0.5944	0.67197	0.55304	0.60934	0.65771	0.59884	0.53053	0.75487	0.75635	0.68091	0.72872	0.7747	0.71341	0.67588	0.77905	0.82595	0.76992	0.81188	0.78207	0.4187	0.47413	0.51018	0.56772	0.65248	0.50325	0.55359	0.44129	0.40668	0.4415	0.39006	0.45916	0.41767	0.35108	0.47295	0.46654	0.4978	0.37174	0.46711	0.57003	0.54919	0.48976	0.58736	0.4574
C5	0.42218	0.50233	0.59725	0.55298	0.52581	0.63085	0.46365	0.61084	0.53702	0.61863	0.73756	0.57848	0.50458	0.66835	0.66346	0.66915	0.77419	0.87008	0.64723	0.58564	0.70676	0.64565	0.61093	0.74552	0.75465	0.46362	0.50897	0.62918	0.61733	0.62134	0.47118	0.53515	0.46088	0.44058	0.36544	0.39611	0.41575	0.43903	0.33338	0.4277	0.43307	0.41173	0.47249	0.45146	0.49812	0.46577	0.42501	0.49231	0.46179
C4OH	0.46149	0.56914	0.61833	0.61773	0.58202	0.59022	0.53807	0.6771	0.57569	0.7071	0.77635	0.57271	0.52209	0.71026	0.6933	0.69969	0.82684	0.8871	0.71329	0.66202	0.75633	0.72326	0.69066	0.80525	0.7652	0.48573	0.53187	0.65795	0.69525	0.69296	0.4098	0.53402	0.47429	0.44513	0.39625	0.44596	0.4174	0.3614	0.34335	0.40613	0.45966	0.44352	0.42347	0.43455	0.46529	0.44007	0.4209	0.48836	0.51365
HexCer(d18:1/26:0)	0.35161	0.3809	0.51169	0.4759	0.51294	0.63244	0.5207	0.67443	0.5308	0.45784	0.46519	0.51889	0.49395	0.54437	0.57175	0.59427	0.52867	0.63299	0.7075	0.59298	0.63482	0.63035	0.57644	0.70283	0.6732	0.41032	0.49553	0.4881	0.54122	0.62308	0.53905	0.50873	0.52361	0.48486	0.50904	0.38353	0.4722	0.36066	0.31165	0.35582	0.47507	0.31777	0.46056	0.39732	0.43718	0.4782	0.43101	0.45742	0.51737
LysoPC a C28:1	0.41	0.45493	0.48561	0.44445	0.52055	0.5593	0.50128	0.70955	0.53148	0.47193	0.46843	0.58571	0.52336	0.57038	0.61084	0.5494	0.55762	0.59216	0.67756	0.5918	0.67777	0.66156	0.62202	0.71859	0.68414	0.42107	0.48553	0.44818	0.54546	0.58225	0.46718	0.49653	0.42816	0.4525	0.45902	0.38379	0.43365	0.44388	0.29739	0.39333	0.44342	0.41633	0.37812	0.46174	0.40346	0.50105	0.4748	0.49435	0.58639
PC aa C24:0	0.32343	0.32611	0.44586	0.41348	0.57179	0.58563	0.53188	0.59931	0.47787	0.4429	0.50167	0.5364	0.46665	0.50804	0.51635	0.53984	0.54192	0.59432	0.56349	0.52756	0.64585	0.67855	0.57747	0.60986	0.62578	0.49927	0.57587	0.41447	0.54086	0.63129	0.55279	0.50642	0.44675	0.4565	0.4619	0.41139	0.44854	0.49195	0.29305	0.40416	0.39979	0.42266	0.31991	0.41576	0.4379	0.36365	0.52176	0.49018	0.42731
HexCer(d18:1/18:1)	0.21059	0.26769	0.37242	0.39054	0.37779	0.49828	0.32985	0.4738	0.37165	0.36951	0.42504	0.46478	0.30835	0.47352	0.44599	0.44481	0.46763	0.54549	0.46316	0.37074	0.53525	0.49212	0.43439	0.54494	0.49363	0.34666	0.39749	0.37438	0.51844	0.44343	0.47119	0.35423	0.3514	0.42391	0.49461	0.32894	0.26717	0.37781	0.32559	0.40394	0.47108	0.30798	0.41257	0.39672	0.28458	0.44182	0.3568	0.38327	0.44346
HexCer(d18:1/26:1)	0.30416	0.29561	0.46154	0.34671	0.44445	0.50301	0.33263	0.52241	0.40675	0.40109	0.39223	0.39809	0.39052	0.41367	0.43744	0.42747	0.43618	0.51912	0.58502	0.51647	0.49188	0.48587	0.47335	0.57578	0.53115	0.35325	0.40653	0.38383	0.40185	0.46145	0.45795	0.4001	0.48263	0.34083	0.42628	0.38339	0.28387	0.32831	0.34939	0.41784	0.42322	0.28981	0.348	0.35366	0.32979	0.38665	0.30957	0.30527	0.56902
Taurine	0.32991	0.38534	0.46891	0.47062	0.63254	0.55798	0.5629	0.57514	0.58651	0.48793	0.64168	0.46032	0.50619	0.66462	0.6485	0.73905	0.73767	0.73603	0.6632	0.58243	0.67214	0.64056	0.5671	0.669	0.7047	0.40503	0.48396	0.52434	0.56408	0.58261	0.4656	0.50679	0.41712	0.35138	0.3499	0.26365	0.41625	0.39417	0.2346	0.30362	0.27446	0.26138	0.37056	0.39141	0.55095	0.61922	0.48345	0.51162	0.39085
HexCer(d18:2/24:0)	0.40772	0.42755	0.52575	0.47198	0.59668	0.6293	0.55784	0.68461	0.60222	0.53586	0.57215	0.48599	0.45859	0.61502	0.64097	0.67387	0.68015	0.73342	0.72013	0.62214	0.69991	0.69442	0.64935	0.71601	0.72216	0.37442	0.4664	0.53163	0.56095	0.62678	0.38827	0.57241	0.45443	0.36918	0.48727	0.32202	0.47163	0.39694	0.33141	0.34496	0.33563	0.32049	0.43644	0.43248	0.54192	0.55813	0.4314	0.48166	0.47381
Threonic acid	0.37285	0.37711	0.47395	0.49051	0.50648	0.50361	0.55184	0.64383	0.53279	0.59125	0.68307	0.56327	0.5669	0.64551	0.58404	0.66533	0.65495	0.70334	0.64772	0.6437	0.67695	0.73161	0.64001	0.64852	0.64291	0.54799	0.60929	0.56807	0.54192	0.70818	0.43778	0.57355	0.40187	0.41076	0.3561	0.40027	0.4114	0.35862	0.29595	0.36848	0.39969	0.36973	0.42456	0.37436	0.46356	0.43012	0.37161	0.55661	0.38129
Oxalic acid	0.38282	0.36405	0.45979	0.48082	0.47038	0.54288	0.52869	0.60779	0.40183	0.45725	0.54013	0.49202	0.47211	0.6421	0.61319	0.68022	0.61213	0.64777	0.63322	0.63006	0.62446	0.66619	0.63543	0.65188	0.63704	0.36656	0.43838	0.449	0.42854	0.57737	0.4251	0.61837	0.4674	0.34323	0.35982	0.25482	0.37572	0.30985	0.24286	0.30897	0.29762	0.23615	0.33845	0.34796	0.53328	0.56111	0.45488	0.53559	0.31332
Tryptophan	0.32464	0.359	0.44754	0.47716	0.51114	0.48524	0.47924	0.54371	0.48895	0.43612	0.53596	0.52202	0.48683	0.63444	0.62657	0.59828	0.59806	0.64757	0.67123	0.53495	0.72354	0.64425	0.5846	0.64951	0.58777	0.40805	0.47057	0.53587	0.60585	0.6001	0.41086	0.38531	0.38748	0.37186	0.41545	0.33299	0.47031	0.34842	0.26306	0.33371	0.34899	0.32156	0.3861	0.3521	0.41356	0.6225	0.46283	0.51814	0.4235
HexCer(d18:1/24:1)	0.38157	0.42604	0.45824	0.51677	0.47555	0.50682	0.47785	0.54817	0.5415	0.56713	0.62256	0.56603	0.43816	0.63747	0.57573	0.64	0.66444	0.71565	0.59056	0.48658	0.76487	0.70232	0.64376	0.70187	0.65096	0.47187	0.52974	0.65097	0.66896	0.65906	0.47469	0.41046	0.40189	0.37584	0.39757	0.36213	0.35552	0.36077	0.32087	0.42208	0.39141	0.31047	0.40751	0.41964	0.41816	0.5524	0.48751	0.47566	0.40891
Hex2Cer(d18:1/20:0	0.39853	0.4383	0.60938	0.53234	0.53048	0.54293	0.53389	0.59103	0.55879	0.5434	0.56964	0.53826	0.50282	0.57503	0.60908	0.63145	0.58188	0.65111	0.62616	0.58261	0.71172	0.65546	0.60053	0.70765	0.68355	0.46299	0.50997	0.50405	0.60377	0.611	0.48119	0.43833	0.51884	0.43894	0.47062	0.34595	0.40998	0.36938	0.439	0.4761	0.55352	0.39034	0.37884	0.43505	0.44837	0.47906	0.49937	0.44081	0.44373
C3:1	0.39391	0.48697	0.57658	0.53004	0.58715	0.61623	0.56024	0.68843	0.58393	0.62223	0.67351	0.51709	0.44753	0.60212	0.61889	0.66345	0.71006	0.79105	0.69949	0.62285	0.72358	0.71398	0.62313	0.74864	0.71069	0.51639	0.57896	0.58643	0.58931	0.67493	0.51677	0.49003	0.50371	0.40153	0.46899	0.50141	0.49285	0.35937	0.32992	0.42444	0.44959	0.36418	0.32196	0.3961	0.53239	0.43311	0.45415	0.51502	0.41464
C16	0.43527	0.49966	0.57017	0.5306	0.63613	0.652	0.61502	0.67847	0.58747	0.5126	0.55966	0.38897	0.5257	0.59178	0.6404	0.59789	0.60572	0.72059	0.67521	0.62337	0.70642	0.68752	0.64521	0.75144	0.73339	0.45152	0.53029	0.47707	0.53453	0.66893	0.55635	0.56554	0.46794	0.42453	0.55372	0.36177	0.52061	0.45513	0.32134	0.39968	0.44091	0.36312	0.31918	0.43697	0.46141	0.50837	0.49564	0.53725	0.39452
DG(18:1_20:4)	0.42271	0.44679	0.4806	0.49838	0.50279	0.63725	0.52361	0.68683	0.52381	0.47214	0.52205	0.56676	0.48819	0.57289	0.58932	0.61003	0.55284	0.64713	0.65021	0.57922	0.72309	0.71454	0.63241	0.6893	0.66614	0.47719	0.5485	0.50988	0.57109	0.66332	0.48454	0.50734	0.47979	0.44952	0.44232	0.40061	0.47834	0.41562	0.32611	0.41931	0.4831	0.31716	0.32065	0.36275	0.38773	0.4583	0.46116	0.51855	0.41904
HexCer(d18:1/20:0)	0.38391	0.37726	0.44646	0.46293	0.5036	0.56894	0.5384	0.5785	0.60434	0.47798	0.51801	0.48554	0.48124	0.51659	0.54301	0.58201	0.5324	0.61716	0.65109	0.54993	0.66042	0.61993	0.60002	0.66319	0.63885	0.45583	0.526	0.54897	0.58569	0.63113	0.47405	0.46736	0.44764	0.37414	0.5247	0.3856	0.42159	0.39102	0.36461	0.42771	0.43452	0.32136	0.39518	0.43949	0.35107	0.46009	0.39324	0.40762	0.46481
HexCer(d18:1/16:0)	0.4462	0.37391	0.37894	0.47905	0.48136	0.52124	0.55697	0.63253	0.63123	0.47777	0.53087	0.52471	0.43478	0.52224	0.53829	0.59177	0.54803	0.64184	0.68018	0.55645	0.7249	0.68341	0.62692	0.66749	0.58322	0.52264	0.58913	0.67203	0.68023	0.70566	0.46754	0.46264	0.3813	0.43687	0.44059	0.45224	0.41458	0.35759	0.27991	0.31051	0.36752	0.22289	0.36257	0.34134	0.38295	0.46392	0.37921	0.38183	0.43163
HexCer(d18:1/23:0)	0.42381	0.41223	0.42333	0.425	0.45534	0.52653	0.46965	0.60394	0.56466	0.45906	0.49462	0.52839	0.44754	0.49679	0.5429	0.57609	0.54625	0.615	0.66606	0.54606	0.69002	0.65234	0.57541	0.67413	0.60871	0.46683	0.52404	0.57965	0.57267	0.6236	0.51142	0.44938	0.45464	0.42646	0.41898	0.39204	0.38178	0.29456	0.27622	0.33027	0.35433	0.27202	0.37183	0.3794	0.42854	0.44474	0.4135	0.40557	0.44239
HexCer(d18:1/24:0)	0.40196	0.4934	0.51246	0.50781	0.54891	0.56794	0.53564	0.66475	0.55835	0.50493	0.52989	0.51229	0.46786	0.57052	0.61631	0.62356	0.62447	0.70456	0.72299	0.58493	0.71717	0.67966	0.68575	0.758	0.69252	0.41545	0.48525	0.55512	0.61218	0.59055	0.503	0.38928	0.45695	0.41915	0.4543	0.42404	0.3976	0.36059	0.30137	0.38023	0.50413	0.35859	0.4765	0.4282	0.38331	0.49054	0.40469	0.46576	0.62615
Hex2Cer(d18:1/16:0	0.42143	0.41019	0.5121	0.52315	0.53698	0.47983	0.5071	0.59241	0.57105	0.54894	0.54992	0.54735	0.51221	0.60784	0.60509	0.58414	0.58523	0.65948	0.67023	0.57248	0.72622	0.68995	0.62462	0.69267	0.64722	0.46286	0.52243	0.54962	0.6467	0.64279	0.45032	0.41156	0.41409	0.37538	0.4205	0.40066	0.44594	0.35864	0.38406	0.48492	0.44559	0.29151	0.36209	0.39824	0.4334	0.58454	0.50062	0.45593	0.43832
HexCer(d18:1/22:0)	0.37194	0.38112	0.45883	0.48828	0.50076	0.53684	0.52738	0.62255	0.56328	0.48586	0.51231	0.5742	0.47034	0.53866	0.5703	0.5636	0.55469	0.64055	0.64779	0.53418	0.70528	0.67757	0.63733	0.70726	0.63666	0.45625	0.52399	0.57685	0.63434	0.65709	0.53138	0.41449	0.41429	0.4575	0.48075	0.40787	0.44074	0.39481	0.29327	0.36866	0.41823	0.32082	0.38735	0.37367	0.37848	0.49723	0.42674	0.44784	0.47055
Guanosine	0.07944	0.25369	0.37519	0.44754	0.16673	0.25276	0.20061	0.18329	0.03301	0.41	0.52294	0.42631	0.24232	0.47207	0.38668	0.43692	0.52069	0.50993	0.1765	0.26716	0.40985	0.40236	0.31634	0.394	0.39809	0.29872	0.29054	0.29549	0.31996	0.30231	0.31307	0.20042	0.29842	0.15453	0.12035	0.22512	0.19462	0.18239	0.1843	0.31097	0.17988	0.25167	0.16633	0.17714	0.30708	0.42607	0.37133	0.39947	0.11245
Betaine	0.31934	0.29967	0.39358	0.32575	0.21502	0.21709	0.21275	0.09901	0.11769	0.34023	0.43826	0.41321	0.48732	0.46681	0.49308	0.3464	0.42669	0.38394	0.28759	0.35522	0.46694	0.37861	0.27577	0.37131	0.35692	0.38384	0.34509	0.18564	0.28835	0.24002	0.24248	0.13935	0.19069	0.12722	0.12561	0.24243	0.21458	0.2782	0.12803	0.30213	0.20922	0.22291	0.15414	0.22358	0.2622	0.34622	0.41747	0.49275	0.13748
Glutamine	0.20872	0.36947	0.31291	0.34982	0.29755	0.17785	0.18892	0.09853	0.09396	0.44172	0.48244	0.37479	0.36746	0.50346	0.4792	0.34506	0.57629	0.48801	0.28396	0.29227	0.53238	0.42812	0.37234	0.37765	0.35823	0.30726	0.27888	0.24753	0.35245	0.20812	0.16135	0.03472	0.06617	0.09542	0.0546	0.27337	0.15599	0.24051	0.20696	0.39736	0.18466	0.35829	0.25208	0.24748	0.19708	0.38742	0.46281	0.46786	0.18852
Glycine	0.13828	0.03888	0.19963	0.22415	0.26931	0.27668	0.27786	0.13562	0.27015	0.37736	0.52205	0.30517	0.47221	0.32929	0.25269	0.37115	0.415	0.4065	0.25241	0.28029	0.50141	0.36513	0.12589	0.22435	0.24176	0.70714	0.72506	0.4731	0.52051	0.50766	0.34233	0.1757	0.1867	0.26918	0.11571	0.3958	0.35877	0.32218	-0.00081	0.12878	0.11143	0.04162	0.13197	0.10381	0.26195	0.28007	0.46455	0.40434	-0.01036
Histidine	0.19803	0.1748	0.25017	0.35168	0.17582	0.20651	0.18264	0.07532	0.08034	0.42792	0.52131	0.4172	0.42248	0.45355	0.34471	0.40051	0.46301	0.45918	0.23365	0.23249	0.50831	0.3596	0.21283	0.31969	0.30471	0.4592	0.44888	0.49213	0.5002	0.38035	0.30588	0.14099	0.19067	0.22129	0.14148	0.39023	0.24303	0.25149	0.11145	0.28313	0.16672	0.20412	0.22599	0.15349	0.22139	0.43127	0.46732	0.40965	0.12502
Methionine	0.20737	0.19776	0.32419	0.37939	0.24649	0.2725	0.22374	0.16202	0.12323	0.43611	0.49434	0.43461	0.49864	0.52123	0.46247	0.45305	0.49478	0.49683	0.34637	0.33711	0.53346	0.42124	0.30661	0.3676	0.3607	0.36977	0.37984	0.39344	0.44712	0.40453	0.30865	0.23454	0.25993	0.26275	0.21844	0.22785	0.33055	0.27376	0.12261	0.26494	0.18944	0.20455	0.21155	0.20961	0.3031	0.54347	0.48209	0.455	0.14512
Arginine	0.31317	0.38018	0.45002	0.51312	0.4011	0.33653	0.33074	0.32017	0.3286	0.56034	0.63275	0.54707	0.5147	0.69975	0.63744	0.6121	0.68205	0.68377	0.50289	0.49212	0.61886	0.55936	0.43036	0.55056	0.54803	0.35047	0.35862	0.45183	0.4741	0.4466	0.34813	0.30689	0.36372	0.28315	0.20296	0.26313	0.33348	0.31531	0.30477	0.43787	0.25213	0.36081	0.36565	0.36587	0.44328	0.65512	0.47085	0.50559	0.27728
Valine	0.47617	0.42178	0.50975	0.57307	0.38614	0.44406	0.42379	0.36601	0.41481	0.67568	0.71149	0.63595	0.6077	0.7316	0.65558	0.679	0.66429	0.70363	0.53103	0.52091	0.75605	0.60309	0.46695	0.63004	0.61057	0.53656	0.53713	0.66095	0.66912	0.66412	0.40923	0.3707	0.37099	0.33079	0.27118	0.36304	0.39371	0.34025	0.28731	0.42804	0.34939	0.35515	0.35092	0.38887	0.45021	0.56469	0.53031	0.50115	0.26317
Adenine	0.38568	0.36064	0.45543	0.4799	0.28324	0.27772	0.3678	0.28826	0.29881	0.49172	0.56381	0.51559	0.46604	0.51504	0.49873	0.53481	0.54195	0.52676	0.43926	0.45972	0.59689	0.54393	0.47041	0.5755	0.50372	0.475	0.4631	0.52801	0.50068	0.46517	0.32956	0.29564	0.2643	0.20094	0.17567	0.39535	0.23236	0.12513	0.1255	0.25139	0.18074	0.16482	0.18782	0.24494	0.35658	0.44513	0.44498	0.43499	0.22703
Isoleucine	0.53471	0.38747	0.47125	0.56853	0.2676	0.36847	0.38658	0.26844	0.33685	0.65674	0.66012	0.62452	0.592	0.66228	0.59864	0.57865	0.55314	0.60337	0.45168	0.50016	0.66731	0.53338	0.39043	0.56906	0.51005	0.54596	0.51953	0.64892	0.62847	0.62285	0.34145	0.32614	0.31818	0.27375	0.22504	0.39631	0.35556	0.28378	0.2263	0.37717	0.32318	0.32348	0.25274	0.34439	0.39346	0.47445	0.46636	0.44533	0.20223
Leucine	0.48735	0.35441	0.41589	0.50364	0.2299	0.32137	0.35493	0.20786	0.2819	0.63237	0.61203	0.58223	0.57693	0.61209	0.54786	0.5062	0.5	0.55064	0.39237	0.44092	0.62062	0.46527	0.33637	0.51055	0.45859	0.52709	0.49797	0.60678	0.5949	0.58348	0.29335	0.27725	0.27072	0.25034	0.21796	0.38353	0.33207	0.27773	0.18862	0.34578	0.30198	0.29846	0.20531	0.30736	0.33943	0.43894	0.45223	0.44543	0.18358
5-Hydroxyindoleace	0.25485	0.49552	0.47412	0.47273	0.53124	0.45427	0.41085	0.48528	0.35613	0.48043	0.59199	0.26629	0.33739	0.68174	0.64684	0.67639	0.78459	0.7034	0.52089	0.50673	0.59621	0.57681	0.62241	0.63103	0.62864	0.17113	0.20369	0.34624	0.33231	0.3131	0.25286	0.29403	0.29595	0.16171	0.19287	0.04698	0.20928	0.16982	0.24044	0.30261	0.21686	0.34047	0.36915	0.38976	0.45671	0.52565	0.41066	0.46803	0.39593
N-Acetyl-Methionin	0.28186	0.43336	0.42685	0.4428	0.63593	0.47845	0.4628	0.50753	0.45965	0.45956	0.60248	0.24913	0.40668	0.66486	0.63585	0.69189	0.76799	0.71375	0.57034	0.55629	0.59781	0.60657	0.59108	0.59818	0.61431	0.26583	0.3195	0.36262	0.38396	0.38996	0.29273	0.36584	0.30293	0.20559	0.22119	0.10259	0.31458	0.23731	0.22658	0.28981	0.17808	0.33617	0.34211	0.3893	0.48443	0.51804	0.4625	0.47378	0.34434
Pyruvic acid	0.22413	0.51907	0.49164	0.42427	0.58224	0.36804	0.37057	0.40373	0.40597	0.42156	0.58665	0.41255	0.3753	0.68571	0.70914	0.62227	0.72961	0.65507	0.53052	0.49417	0.55677	0.60792	0.61304	0.62683	0.6522	0.11686	0.13013	0.21965	0.29642	0.27025	0.2366	0.30933	0.22465	0.14905	0.12928	0.04428	0.21522	0.30334	0.31903	0.42891	0.24934	0.45898	0.39873	0.34281	0.44452	0.53445	0.36282	0.47558	0.36155
alpha-Ketoisovaler	0.34995	0.57299	0.56552	0.55612	0.54375	0.41371	0.40835	0.47982	0.38807	0.51924	0.61877	0.43143	0.45275	0.80192	0.78989	0.67907	0.79171	0.72522	0.60515	0.56449	0.6529	0.61659	0.67184	0.6841	0.69732	0.11749	0.13556	0.30562	0.38649	0.39173	0.23262	0.38652	0.30982	0.15722	0.19506	0.00049	0.25975	0.25438	0.3502	0.42318	0.29571	0.43382	0.40642	0.44346	0.45392	0.621	0.4262	0.4888	0.39603
2-oxoisocaproic ac	0.36929	0.59089	0.5822	0.5697	0.55354	0.40876	0.4382	0.47004	0.37793	0.54687	0.6367	0.44905	0.45734	0.81465	0.80825	0.68259	0.80303	0.73265	0.59939	0.5774	0.67269	0.65776	0.70039	0.70084	0.70188	0.13411	0.14726	0.31121	0.39005	0.39907	0.22202	0.37193	0.29221	0.16262	0.20091	0.02172	0.26582	0.23788	0.33431	0.42891	0.3099	0.46338	0.39552	0.43957	0.47911	0.61806	0.44559	0.51079	0.39558
Carnosine	0.25104	0.39461	0.41259	0.42988	0.54522	0.40813	0.43038	0.3999	0.35773	0.51984	0.70581	0.29813	0.38044	0.59052	0.58495	0.58364	0.81407	0.75264	0.52527	0.56381	0.46528	0.49885	0.43369	0.52911	0.53841	0.33654	0.34768	0.35178	0.39944	0.32766	0.23564	0.30885	0.24785	0.22262	0.1126	0.3206	0.23108	0.27142	0.27134	0.34794	0.26534	0.27176	0.27488	0.27761	0.43257	0.30406	0.24888	0.45783	0.36426
Creatine	0.21966	0.39925	0.47916	0.39566	0.58329	0.48007	0.34703	0.46697	0.41271	0.49316	0.70898	0.32051	0.33258	0.56435	0.56392	0.5788	0.83505	0.78481	0.60384	0.53737	0.49132	0.48546	0.46277	0.54629	0.58828	0.31305	0.35111	0.37684	0.406	0.40437	0.25704	0.42372	0.31945	0.20236	0.20015	0.36227	0.28362	0.21764	0.25717	0.32853	0.24829	0.29635	0.3336	0.27202	0.4315	0.34394	0.30728	0.35659	0.35617
C8	0.23775	0.54563	0.59923	0.45705	0.49288	0.53243	0.46157	0.61312	0.46931	0.51993	0.49961	0.45244	0.33463	0.53842	0.58561	0.62992	0.64403	0.68941	0.51683	0.42168	0.63046	0.61269	0.54261	0.67433	0.7232	0.25499	0.32636	0.44944	0.48166	0.54803	0.33096	0.33153	0.35305	0.37397	0.48891	0.15427	0.3553	0.24286	0.2241	0.32288	0.26677	0.4888	0.45029	0.51219	0.57853	0.56208	0.46536	0.50745	0.43086
N1-Acetyl-Lysine	0.31836	0.45185	0.51548	0.45629	0.63399	0.5076	0.41846	0.46468	0.49637	0.5983	0.81436	0.39543	0.5375	0.66203	0.64256	0.66725	0.85402	0.80957	0.59804	0.60657	0.62298	0.63746	0.52644	0.58136	0.63986	0.50169	0.53661	0.45986	0.54268	0.548	0.25046	0.4117	0.25216	0.215	0.18825	0.32169	0.3912	0.35095	0.22737	0.33623	0.27418	0.40935	0.35197	0.37889	0.49155	0.41086	0.46868	0.48131	0.36342
2-oxoadipic acid	0.20849	0.39535	0.45401	0.39283	0.33627	0.25964	0.21454	0.22052	0.11029	0.29537	0.40512	0.33392	0.40384	0.60655	0.61718	0.39503	0.51496	0.47822	0.39754	0.3469	0.42402	0.44219	0.51499	0.47144	0.48384	-0.02156	-0.01749	0.06288	0.18845	0.18424	0.09208	0.25104	0.14172	0.16327	0.15535	-0.04528	0.14218	0.18586	0.22275	0.34062	0.30051	0.38676	0.37967	0.32145	0.29646	0.57736	0.36102	0.40467	0.30944
Cytidine	0.25617	0.47668	0.45501	0.50873	0.40672	0.28562	0.31451	0.27891	0.19039	0.39413	0.45856	0.42604	0.28979	0.55524	0.61378	0.42727	0.55881	0.57601	0.42009	0.38628	0.51836	0.56092	0.52254	0.5414	0.52008	0.16266	0.15902	0.20406	0.33122	0.29067	0.20418	0.12446	0.16955	0.21839	0.19787	0.41013	0.30505	0.25391	0.23173	0.4377	0.25043	0.47752	0.27817	0.26184	0.34069	0.42854	0.34953	0.50763	0.25565
Glyceric acid	0.27712	0.46319	0.49808	0.38587	0.4234	0.35946	0.34252	0.33827	0.2189	0.41175	0.67326	0.37838	0.41321	0.69153	0.65736	0.5662	0.77679	0.67145	0.42002	0.50435	0.53818	0.5469	0.50357	0.53981	0.56468	0.25797	0.23891	0.23012	0.28058	0.2832	0.18418	0.3394	0.2304	0.10058	0.10273	0.09138	0.17263	0.23792	0.1762	0.336	0.21286	0.36807	0.34359	0.36218	0.45276	0.45809	0.39283	0.50608	0.26643
LysoPC a C18:0	0.16942	0.30115	0.33366	0.26064	0.22479	0.13025	0.21497	0.24309	0.04018	0.21445	0.23783	0.3729	0.2288	0.40482	0.45389	0.24733	0.38403	0.2987	0.27275	0.25067	0.43535	0.4095	0.46026	0.42946	0.3917	0.05161	0.0343	0.07877	0.21623	0.11626	0.19899	0.12375	0.19699	0.05503	0.12922	0.1483	0.13824	0.22404	0.1864	0.33473	0.22625	0.29385	0.20257	0.24447	0.22635	0.42015	0.35459	0.36741	0.44799
Tyrosine	0.01463	0.17979	0.21393	0.24232	0.25145	0.17846	0.2399	0.20409	0.04399	0.18477	0.28549	0.25518	0.16736	0.4404	0.33604	0.36413	0.41728	0.39199	0.27442	0.18315	0.47219	0.43082	0.39142	0.32417	0.27119	0.13423	0.16596	0.20779	0.23759	0.18031	0.2201	0.07869	0.13629	0.18165	0.17636	0.16587	0.06913	0.05933	0.0877	0.20232	0.05569	0.1928	0.28979	0.17222	0.29671	0.49471	0.3637	0.4246	0.25802
Aspartic acid	0.19018	0.31692	0.4227	0.3613	0.343	0.34423	0.33798	0.35431	0.11212	0.46396	0.49605	0.34781	0.32541	0.55611	0.52135	0.46142	0.63871	0.58185	0.45511	0.44607	0.53465	0.51311	0.53178	0.50416	0.47046	0.16359	0.17542	0.30483	0.24418	0.26198	0.29114	0.28172	0.24128	0.1607	0.23402	0.19086	0.10352	0.1482	0.24189	0.32079	0.22609	0.34112	0.37821	0.24434	0.36609	0.49734	0.37959	0.46003	0.37413
Deoxyadenosine	0.27679	0.33739	0.46397	0.37772	0.37669	0.31182	0.37748	0.35475	0.22591	0.30037	0.40147	0.43361	0.3912	0.46523	0.502	0.49078	0.48328	0.4721	0.45064	0.43625	0.51869	0.56795	0.49516	0.56197	0.50836	0.2552	0.28515	0.25722	0.31822	0.32096	0.30282	0.31297	0.29775	0.25707	0.24824	0.26169	0.24192	0.21543	0.17032	0.28075	0.17126	0.22674	0.21976	0.2333	0.41892	0.5154	0.4618	0.50975	0.32714
PC aa C28:1	-0.10743	-0.14551	-0.00822	-0.0708	0.26307	0.24535	0.21539	0.35218	0.24741	-0.07122	0.0076	0.15686	0.13309	-0.0184	-0.03868	0.14816	0.0499	0.11122	0.2808	0.13109	0.13007	0.17968	0.17173	0.1594	0.15808	0.20709	0.32452	0.17203	0.20049	0.24996	0.32126	0.28593	0.26729	0.33788	0.39074	0.24981	0.21731	0.17832	0.02775	0.00333	0.15649	-0.03693	0.17233	0.07594	0.12738	0.16699	0.13387	0.23864	0.3151
PC ae C44:5	-0.09124	-0.14155	0.04063	-0.04852	0.29996	0.27164	0.24438	0.36263	0.23454	-0.0044	0.03481	0.15735	0.13863	-0.01335	-0.01106	0.10246	0.05872	0.1449	0.28371	0.14236	0.15411	0.20696	0.18041	0.16748	0.17105	0.23712	0.34636	0.15601	0.21726	0.27354	0.36136	0.34861	0.31898	0.35503	0.40797	0.30411	0.22344	0.23117	0.06675	0.05326	0.18225	0.02195	0.10821	0.08855	0.10465	0.14465	0.14045	0.21538	0.3006
PC ae C36:0	-0.02185	-0.10555	0.13914	0.00384	0.21435	0.12453	0.18841	0.26963	0.13602	0.01693	0.06386	0.24265	0.16931	0.05082	0.08315	0.19463	0.09982	0.14945	0.32682	0.2087	0.12882	0.18971	0.17763	0.21054	0.15603	0.17059	0.24718	0.06664	0.16512	0.22566	0.36033	0.32541	0.32549	0.27886	0.33916	0.33101	0.21742	0.20922	0.10587	0.10683	0.21268	0.10636	0.11501	0.01059	0.1265	0.24521	0.15021	0.19974	0.29822
PC aa C42:4	-0.0999	-0.13532	0.08812	-0.08806	0.23487	0.16175	0.13149	0.32661	0.15568	-0.0603	0.02963	0.19546	0.07698	0.00998	0.0142	0.12135	0.08039	0.09382	0.29106	0.17222	0.10516	0.1778	0.18801	0.18145	0.13063	0.14983	0.22618	0.07424	0.11364	0.16785	0.33949	0.30009	0.30753	0.23958	0.26337	0.31239	0.15426	0.14049	0.09189	0.10355	0.16148	0.05774	0.15828	0.07781	0.09606	0.16231	0.10476	0.17801	0.32229
PC aa C42:1	-0.19144	-0.17877	-0.03601	-0.13123	0.2105	0.14347	0.14207	0.24979	0.04917	-0.08286	-0.03743	0.0881	0.01139	-0.00129	-0.06439	0.05551	0.04777	0.07106	0.17425	0.07176	0.09391	0.16285	0.12434	0.07489	0.10549	0.08379	0.18905	0.04173	0.05205	0.12883	0.3231	0.27903	0.26964	0.19482	0.3415	0.17709	0.06384	-0.0084	0.03916	0.04659	0.00824	-0.00195	0.02638	0.13235	0.06195	0.24314	0.14994	0.22358	0.16312
PC aa C40:3	-0.16922	-0.16655	0.01173	-0.08117	0.12079	0.02655	0.08616	0.185	-0.00492	-0.057	0.0045	0.17306	0.05	0.00471	-0.03965	0.0558	0.05281	0.04679	0.16403	0.06717	0.04976	0.1134	0.13986	0.10753	0.06659	0.08378	0.1435	0.01269	0.07173	0.08692	0.32367	0.23975	0.28658	0.16914	0.20056	0.25907	0.06329	0.07375	0.09234	0.13186	0.09544	0.01354	0.10797	0.08898	0.02727	0.20895	0.13003	0.19506	0.27382
PC aa C42:5	-0.21869	-0.23419	0.00575	-0.13851	0.06144	0.03682	0.00892	0.15055	-0.05471	-0.10311	-0.07712	0.15567	-0.01017	-0.07179	-0.09842	-0.00262	-0.0236	-0.02625	0.11433	0.01991	-0.00798	0.06044	0.08175	0.04883	0.02204	0.04342	0.1113	-0.0549	0.0221	0.05702	0.28065	0.23707	0.25404	0.13749	0.2335	0.21741	0.08004	0.05176	0.07321	0.10209	0.09883	0.0066	0.0639	0.03864	0.01657	0.17262	0.10462	0.16133	0.18621
PC aa C34:4	-0.15219	-0.12441	-0.0054	-0.13069	0.17776	0.10287	0.05822	0.13343	0.0215	-0.10007	-0.00305	0.15702	0.04782	0.03016	0.00811	0.04152	0.0814	0.06973	0.1883	0.06845	0.08149	0.1781	0.1249	0.08002	0.07099	0.12183	0.18627	-0.09891	0.04076	0.1017	0.25356	0.14069	0.17039	0.14776	0.24644	0.22816	0.14726	0.1884	0.02291	0.0945	0.0867	0.09226	0.09183	0.00842	0.12786	0.18317	0.17613	0.26252	0.22557
PC ae C38:0	-0.27577	-0.25141	-0.03784	-0.25909	0.09017	0.03851	0.07849	0.10746	-0.09879	-0.16696	-0.06452	0.06644	-0.03316	-0.09645	-0.16659	-0.04217	-0.0294	-0.03384	-0.00578	-0.06833	0.0336	0.07914	0.05417	-0.01214	0.00174	0.10494	0.17646	-0.055	0.00547	0.06826	0.30242	0.19267	0.16534	0.16647	0.23387	0.20605	0.01694	0.07132	-0.04517	-0.0067	0.01331	-0.00991	0.0362	-0.03187	0.05943	0.11263	0.15476	0.2044	0.17029
PC ae C44:3	-0.26803	-0.26608	-0.04278	-0.19485	0.15664	0.11496	0.08491	0.14839	0.00814	-0.10495	-0.01658	0.11745	0.02839	-0.08157	-0.13776	0.0064	0.02565	0.01803	0.03498	-0.03758	0.03013	0.07809	0.03813	-0.01879	0.02427	0.13134	0.21551	-0.02139	0.06756	0.10328	0.24203	0.20423	0.22516	0.21084	0.24713	0.10816	0.12411	0.16682	0.03295	0.06273	0.06512	-0.00438	0.0623	0.04823	0.05106	0.06362	0.1967	0.20216	0.14669
LysoPC a C16:0	0.02346	0.09916	0.20781	0.15435	0.20198	0.17697	0.20814	0.23678	0.02873	0.12513	0.13819	0.3247	0.15321	0.28239	0.28237	0.2038	0.28395	0.23032	0.24112	0.16481	0.34013	0.35265	0.38669	0.34111	0.30843	0.04243	0.06795	0.09545	0.20773	0.11681	0.2444	0.12315	0.26142	0.16257	0.23972	0.17445	0.14333	0.24483	0.15672	0.26662	0.21111	0.19718	0.18677	0.18091	0.22716	0.38428	0.29482	0.33173	0.49674
SM C24:1	0.01839	0.09056	0.18097	0.14568	0.18675	0.1015	0.18356	0.26334	0.06502	0.14125	0.21866	0.39131	0.22238	0.29409	0.22511	0.26195	0.28679	0.26469	0.25492	0.17683	0.2875	0.30381	0.32857	0.31907	0.30544	0.14184	0.18198	0.15709	0.24935	0.20934	0.33849	0.29006	0.30031	0.20436	0.22151	0.25515	0.10955	0.18779	0.1745	0.27757	0.18524	0.16012	0.22067	0.22317	0.16621	0.41873	0.30164	0.40619	0.36258
SM C24:0	-0.0068	0.06962	0.10838	0.11557	0.14245	0.09754	0.13381	0.2365	0.04053	0.09357	0.1703	0.33279	0.15006	0.23538	0.17414	0.24033	0.25044	0.22734	0.26156	0.15963	0.23013	0.27773	0.33216	0.27408	0.25517	0.09465	0.14166	0.16518	0.20177	0.16316	0.32243	0.27918	0.28129	0.15573	0.22564	0.27841	0.06611	0.10533	0.15666	0.24413	0.14359	0.10019	0.18908	0.17892	0.16259	0.39787	0.22281	0.37678	0.35859
PC aa C38:5	-0.00361	0.04697	0.2186	0.07827	0.2907	0.20413	0.30182	0.31032	0.19043	0.2039	0.28669	0.34318	0.19305	0.29517	0.20578	0.28207	0.33776	0.32423	0.24833	0.18455	0.44064	0.43708	0.36759	0.32796	0.30644	0.31986	0.37062	0.21933	0.32942	0.37488	0.42185	0.29393	0.30686	0.28136	0.30948	0.26921	0.19119	0.27535	0.15005	0.24126	0.20525	0.22988	0.24425	0.20731	0.26623	0.35553	0.41483	0.39379	0.31927
PC aa C40:1	0.05906	0.12045	0.23439	0.08288	0.25973	0.17529	0.23274	0.22272	0.1174	0.20019	0.36393	0.37442	0.21984	0.35992	0.28303	0.34205	0.43444	0.39603	0.25822	0.20966	0.38181	0.3866	0.2948	0.31826	0.34421	0.26633	0.29496	0.19853	0.28724	0.25715	0.36479	0.30846	0.29	0.2403	0.22685	0.2801	0.10514	0.21277	0.13789	0.2842	0.11701	0.25702	0.24193	0.25819	0.3305	0.41231	0.41793	0.44895	0.28652
PC aa C42:2	-0.05182	0.02497	0.19935	0.05258	0.25046	0.22303	0.20135	0.2473	0.11179	0.13587	0.259	0.37238	0.18113	0.23107	0.16463	0.27445	0.32883	0.31193	0.22864	0.14296	0.29533	0.2986	0.26214	0.28787	0.30749	0.22374	0.28187	0.18741	0.24839	0.23092	0.38429	0.33718	0.31219	0.29979	0.32602	0.31052	0.09742	0.22488	0.12031	0.23309	0.17255	0.17356	0.22797	0.20446	0.27108	0.38282	0.31847	0.39517	0.3365
SM C20:2	0.01996	0.03879	0.07972	0.01246	0.33142	0.20323	0.19023	0.30233	0.2317	0.01529	0.1078	0.2578	0.16345	0.1794	0.20426	0.19671	0.2245	0.20527	0.39963	0.23937	0.28853	0.36251	0.33445	0.25797	0.22219	0.18881	0.25985	0.0627	0.20859	0.224	0.27136	0.20208	0.16282	0.16931	0.28757	0.29604	0.25169	0.26869	0.12093	0.19199	0.15216	0.1748	0.14939	0.0782	0.22246	0.27836	0.25188	0.32457	0.36273
PC aa C40:4	0.04105	0.01131	0.16314	0.06924	0.27725	0.14015	0.19594	0.33624	0.17509	0.0817	0.11484	0.26875	0.18072	0.11421	0.15544	0.15461	0.16883	0.18155	0.36033	0.25026	0.21943	0.28792	0.29991	0.28164	0.20171	0.18706	0.24001	0.10119	0.20699	0.23608	0.37301	0.28599	0.32616	0.20867	0.25191	0.37911	0.24056	0.19497	0.18611	0.24139	0.22714	0.165	0.14749	0.15367	0.08494	0.24434	0.19284	0.21958	0.39088
SM C16:1	-0.0251	-0.00554	0.0658	0.02179	0.28514	0.25262	0.27503	0.40596	0.24178	0.06531	0.12661	0.29609	0.20104	0.16589	0.12439	0.27224	0.19968	0.22412	0.3274	0.186	0.33403	0.34214	0.32235	0.26505	0.26827	0.23389	0.33464	0.23566	0.28282	0.29291	0.36514	0.31894	0.22952	0.33494	0.35499	0.28447	0.18154	0.27181	0.10689	0.14832	0.19631	0.11263	0.24194	0.14817	0.17654	0.33021	0.29402	0.36018	0.37529
SM C26:0	0.0547	0.05881	0.12957	0.08316	0.40845	0.28743	0.2837	0.42464	0.34534	0.11351	0.2473	0.34034	0.2536	0.27364	0.2448	0.35173	0.34602	0.34861	0.4716	0.31388	0.38423	0.41248	0.36775	0.35555	0.34259	0.28139	0.3702	0.30338	0.33597	0.34027	0.38159	0.37781	0.29227	0.28692	0.36982	0.37161	0.24756	0.26762	0.14764	0.18745	0.11815	0.15119	0.24213	0.19118	0.31797	0.37756	0.26758	0.38522	0.45138
PC ae C44:4	-0.05733	-0.07337	0.19447	-0.00082	0.31307	0.28177	0.26102	0.33029	0.20106	0.08369	0.18157	0.26311	0.20955	0.16199	0.11863	0.22684	0.2378	0.26943	0.29003	0.22234	0.2868	0.31381	0.27414	0.25873	0.30812	0.25278	0.34238	0.22395	0.28347	0.3006	0.4238	0.39892	0.32846	0.32582	0.37782	0.2819	0.18304	0.23427	0.09075	0.12483	0.16178	0.07551	0.21545	0.13532	0.26649	0.29834	0.30677	0.29549	0.32168
PC aa C34:2	0.01972	-0.03652	0.13795	0.04334	0.28108	0.29718	0.21823	0.32378	0.27509	0.11394	0.17394	0.29076	0.20812	0.10665	0.11346	0.18848	0.19821	0.27625	0.38769	0.24343	0.22235	0.30795	0.21282	0.24062	0.23866	0.313	0.39489	0.17338	0.28097	0.36336	0.42421	0.31735	0.32984	0.37912	0.41397	0.42014	0.28969	0.31081	0.15069	0.19657	0.24329	0.1717	0.25746	0.15469	0.19671	0.22341	0.2054	0.25064	0.34231
PC ae C40:2	-0.05874	-0.05455	0.1097	-0.02316	0.32054	0.22008	0.21465	0.35762	0.24461	0.04394	0.10613	0.24926	0.20071	0.09331	0.09661	0.23674	0.17728	0.19863	0.37748	0.23548	0.22048	0.27439	0.24805	0.22377	0.23352	0.2326	0.33227	0.16013	0.24051	0.28297	0.39435	0.3191	0.28932	0.29347	0.3543	0.35575	0.26123	0.21118	0.12424	0.13121	0.1586	0.11322	0.18541	0.09789	0.18233	0.24596	0.20781	0.26702	0.38206
LysoPC a C14:0	-0.07239	-0.09826	0.05914	0.02171	0.18392	0.21212	0.19522	0.24669	0.04049	-0.01879	0.03487	0.21007	0.1732	0.08007	0.0867	0.1641	0.12883	0.124	0.22057	0.15056	0.14871	0.19018	0.21382	0.21239	0.2172	0.09051	0.16982	0.09382	0.17985	0.11253	0.30924	0.25831	0.33339	0.21178	0.2944	0.14303	0.1774	0.22656	0.0254	0.08331	0.15476	-0.04152	0.0792	0.10009	0.17297	0.29029	0.27823	0.27928	0.38267
PC aa C36:2	0.00522	0.02904	0.19393	0.04648	0.1863	0.15027	0.15556	0.26924	0.08463	0.08975	0.13948	0.33016	0.17421	0.12118	0.14405	0.12087	0.19189	0.22623	0.28945	0.18856	0.19337	0.25914	0.22586	0.25364	0.25093	0.19342	0.24406	0.06334	0.17472	0.22759	0.40296	0.31386	0.30051	0.26809	0.30595	0.38823	0.17288	0.21382	0.13215	0.23299	0.20387	0.20168	0.23306	0.18682	0.12135	0.28738	0.23531	0.28462	0.33453
SM C26:1	-0.00946	0.03666	0.11242	0.06444	0.26428	0.15557	0.19786	0.34289	0.15664	0.07355	0.15652	0.31769	0.18201	0.21152	0.17603	0.23973	0.24363	0.22615	0.33529	0.22312	0.26748	0.3137	0.33961	0.29171	0.26901	0.15665	0.22032	0.13652	0.22929	0.22316	0.35894	0.3222	0.33632	0.19922	0.26481	0.30301	0.16388	0.17641	0.17246	0.22741	0.16768	0.14175	0.18355	0.21769	0.16408	0.34614	0.24349	0.34436	0.41299
PC ae C36:1	-0.01013	-0.04035	0.07753	0.04093	0.24813	0.1898	0.15843	0.24538	0.14193	0.06826	0.17294	0.2578	0.19257	0.15764	0.10916	0.21757	0.22757	0.24929	0.30356	0.19807	0.22778	0.26741	0.23388	0.22744	0.20491	0.23846	0.30841	0.16359	0.22565	0.22666	0.40276	0.29383	0.32888	0.2661	0.35785	0.37705	0.14964	0.2167	0.11714	0.18517	0.17488	0.10851	0.15035	0.12553	0.16907	0.31912	0.25647	0.3492	0.33375
PC aa C40:2	-0.09979	-0.07846	0.10196	-0.02686	0.28705	0.22661	0.20625	0.29541	0.17725	0.02679	0.1574	0.25273	0.14537	0.13868	0.07416	0.2562	0.23553	0.24632	0.28645	0.16656	0.22122	0.25211	0.22684	0.22698	0.23419	0.21071	0.29892	0.19026	0.22868	0.23739	0.401	0.37063	0.32766	0.29921	0.34499	0.29028	0.13593	0.1689	0.10244	0.13931	0.09567	0.06841	0.20951	0.17008	0.24076	0.33061	0.25192	0.32048	0.32584
PC ae C38:1	-0.05637	-0.04071	0.06707	-0.01108	0.21802	0.12027	0.14806	0.28117	0.1218	0.017	0.10216	0.23815	0.13904	0.1164	0.09342	0.18794	0.18186	0.18249	0.31551	0.18412	0.21069	0.27419	0.2522	0.21182	0.17574	0.17969	0.25348	0.11538	0.18818	0.21026	0.39245	0.28804	0.26627	0.21189	0.28902	0.32881	0.15967	0.15118	0.10877	0.1541	0.11754	0.10673	0.15078	0.09219	0.13947	0.27649	0.22586	0.29757	0.33354
PC ae C42:5	0.13311	0.05784	0.21799	0.06887	0.43845	0.33323	0.26883	0.49137	0.44692	0.0856	0.10892	0.25347	0.26777	0.08561	0.19895	0.22976	0.15981	0.22924	0.53674	0.37713	0.30475	0.35502	0.29805	0.30749	0.26618	0.33226	0.42382	0.16192	0.28732	0.38386	0.39388	0.32855	0.28242	0.30528	0.35813	0.42754	0.43369	0.33198	0.19346	0.19086	0.28209	0.2062	0.21234	0.13217	0.16229	0.14325	0.21454	0.16873	0.39075
PC aa C36:4	0.02372	-0.05081	0.15356	-0.00758	0.40063	0.28469	0.32514	0.42126	0.35688	0.10195	0.13633	0.24774	0.23019	0.10095	0.12574	0.17551	0.17262	0.2361	0.40008	0.26435	0.33668	0.36328	0.25773	0.25432	0.23442	0.37183	0.46455	0.17107	0.30181	0.42492	0.44781	0.3032	0.30375	0.38631	0.38699	0.39203	0.35956	0.36197	0.13806	0.15866	0.23537	0.18665	0.19508	0.13221	0.17212	0.1858	0.26813	0.23051	0.32829
PC aa C42:0	-0.04657	-0.14519	0.02781	-0.01741	0.37401	0.32996	0.25833	0.39009	0.30707	0.04098	0.07622	0.23808	0.17589	0.06357	0.06376	0.22465	0.14809	0.20675	0.36851	0.23319	0.22379	0.31044	0.25057	0.21106	0.21178	0.22246	0.34202	0.18256	0.23988	0.29607	0.353	0.37254	0.36078	0.34621	0.46241	0.27832	0.30481	0.26642	0.12486	0.10499	0.13373	0.06583	0.10171	0.12087	0.19829	0.21273	0.20462	0.24067	0.34378
PC ae C40:3	0.00598	-0.03473	0.12324	-0.01019	0.36922	0.23329	0.23327	0.40947	0.3298	0.00094	0.07587	0.19111	0.21051	0.06792	0.12334	0.20456	0.15257	0.18566	0.44365	0.29334	0.24045	0.29719	0.25765	0.2335	0.20175	0.26388	0.35928	0.12766	0.23574	0.30331	0.39003	0.3164	0.31052	0.30239	0.32435	0.34385	0.29882	0.2423	0.13645	0.11166	0.16219	0.11029	0.18401	0.1295	0.16018	0.20882	0.1966	0.2388	0.3502
PC ae C42:4	-0.00508	-0.05509	0.13054	-0.01985	0.38694	0.26892	0.24815	0.41238	0.33764	0.02599	0.08933	0.20485	0.19389	0.038	0.10623	0.20008	0.15565	0.20369	0.44107	0.28981	0.23858	0.30545	0.24281	0.23916	0.20933	0.26358	0.36287	0.14932	0.23535	0.31178	0.36457	0.28965	0.30844	0.29102	0.36658	0.36151	0.335	0.26166	0.1475	0.14359	0.17268	0.13241	0.17873	0.11343	0.18304	0.18095	0.18042	0.19871	0.35362
SM(OH) C22:1	0.18182	0.21707	0.19662	0.16221	0.37698	0.2776	0.2353	0.44	0.35355	0.18373	0.2188	0.357	0.30345	0.28582	0.36324	0.33373	0.32866	0.32425	0.56272	0.41041	0.42845	0.47106	0.44929	0.40023	0.34656	0.28213	0.34024	0.2246	0.33921	0.34291	0.35674	0.26857	0.23771	0.22438	0.33594	0.39053	0.3332	0.27243	0.22234	0.27718	0.25002	0.26395	0.22528	0.18768	0.24214	0.33979	0.27377	0.35134	0.47336
SM(OH) C22:2	0.2157	0.2218	0.26919	0.22602	0.44799	0.36361	0.32526	0.51507	0.46721	0.24395	0.3121	0.40936	0.39069	0.35519	0.39339	0.41984	0.39575	0.41165	0.59889	0.45828	0.50608	0.51517	0.48267	0.47687	0.43625	0.38101	0.45667	0.34145	0.45725	0.45116	0.41202	0.35441	0.29974	0.33654	0.40063	0.41735	0.38438	0.34472	0.23726	0.28278	0.30531	0.26653	0.30672	0.24563	0.30538	0.38955	0.3452	0.41488	0.49048
SM(OH) C24:1	0.14342	0.1382	0.22021	0.18324	0.40119	0.33143	0.34137	0.45497	0.37664	0.26354	0.3114	0.44066	0.33706	0.3811	0.34022	0.41943	0.38403	0.38916	0.49928	0.37044	0.48874	0.49844	0.46299	0.41568	0.41444	0.33233	0.4106	0.33977	0.43165	0.44647	0.4008	0.38484	0.2851	0.3277	0.38498	0.35716	0.31712	0.32573	0.22501	0.29268	0.28599	0.25249	0.29038	0.23246	0.30614	0.41859	0.35254	0.41517	0.45067
PC ae C38:3	0.14924	0.14308	0.26436	0.17865	0.41079	0.32947	0.29098	0.43143	0.36903	0.23039	0.31246	0.38409	0.36433	0.3046	0.31511	0.37023	0.36944	0.3931	0.50723	0.39363	0.44145	0.45264	0.38294	0.4065	0.38017	0.39608	0.46948	0.28665	0.40947	0.425	0.45412	0.35694	0.33923	0.35585	0.38818	0.43714	0.34647	0.35294	0.23514	0.29369	0.28986	0.25206	0.27242	0.21792	0.2717	0.35076	0.35402	0.38674	0.40963
PC ae C36:2	0.11142	0.0841	0.15512	0.0657	0.39244	0.28404	0.2082	0.31069	0.30524	0.11264	0.20391	0.25615	0.27766	0.17429	0.23936	0.22861	0.26829	0.29848	0.46994	0.33188	0.29445	0.3439	0.27472	0.2802	0.25402	0.31653	0.37898	0.14786	0.2727	0.28549	0.37854	0.25805	0.23923	0.25686	0.34265	0.44641	0.29764	0.28574	0.13916	0.21867	0.24947	0.22281	0.20347	0.15436	0.18393	0.26453	0.24933	0.29625	0.36558
PC ae C34:3	0.16571	0.1067	0.1507	0.13929	0.40508	0.34294	0.26974	0.40454	0.4009	0.19518	0.21868	0.25857	0.306	0.20675	0.26469	0.3039	0.29558	0.32612	0.55056	0.39793	0.37472	0.43463	0.35604	0.32733	0.28667	0.36149	0.4432	0.28704	0.36178	0.38233	0.39036	0.26723	0.25683	0.27958	0.38456	0.44704	0.36248	0.26534	0.14321	0.19874	0.23295	0.22538	0.2132	0.16846	0.21723	0.23006	0.25002	0.30158	0.37988
PC ae C34:2	0.13424	0.11211	0.15125	0.12685	0.40832	0.32654	0.28271	0.37855	0.38142	0.21043	0.25788	0.27284	0.29859	0.22585	0.25016	0.31646	0.33094	0.36702	0.49715	0.3516	0.39149	0.41361	0.32511	0.31388	0.29096	0.37008	0.45031	0.30279	0.38845	0.37517	0.36428	0.2473	0.24863	0.3069	0.39254	0.432	0.31693	0.26973	0.16725	0.22572	0.25537	0.22647	0.2217	0.17892	0.23776	0.27494	0.27816	0.31354	0.38108
PC aa C32:0	0.01866	-0.06169	0.05774	0.09662	0.32424	0.28281	0.26651	0.29091	0.36391	0.24862	0.32506	0.27709	0.25827	0.23042	0.15381	0.34063	0.35825	0.37972	0.36645	0.23361	0.38583	0.39256	0.21184	0.20335	0.25316	0.41521	0.50203	0.37571	0.48246	0.4738	0.41458	0.28899	0.33434	0.40684	0.29164	0.33056	0.31794	0.35218	0.12693	0.19815	0.15248	0.17713	0.19821	0.20332	0.22323	0.27428	0.32927	0.24108	0.23526
PC aa C38:0	0.11355	0.08871	0.24184	0.06671	0.43892	0.32896	0.30606	0.44207	0.39364	0.16198	0.29058	0.30953	0.2877	0.21473	0.22382	0.33006	0.3263	0.35208	0.43437	0.32069	0.43311	0.41738	0.33537	0.34444	0.33995	0.41559	0.49012	0.31586	0.38362	0.42895	0.45305	0.36073	0.30654	0.3065	0.35328	0.44797	0.30503	0.33868	0.15242	0.22876	0.26408	0.21542	0.27778	0.16521	0.23726	0.26181	0.31255	0.31316	0.40105
PC ae C30:0	0.07105	0.09346	0.18077	0.18009	0.49082	0.43575	0.42476	0.46713	0.42383	0.21558	0.34266	0.33023	0.29025	0.30766	0.23902	0.45802	0.38382	0.41284	0.42817	0.32794	0.39309	0.42583	0.35307	0.39505	0.38997	0.41435	0.50671	0.38762	0.40699	0.44476	0.45434	0.35872	0.39212	0.43772	0.41473	0.37859	0.27813	0.32121	0.108	0.18704	0.31461	0.18978	0.28984	0.29206	0.32066	0.31747	0.32392	0.40854	0.41075
PC ae C32:2	0.05846	0.04814	0.15881	0.09997	0.42378	0.44261	0.32798	0.46579	0.41984	0.19442	0.26875	0.27666	0.30133	0.1992	0.17443	0.37171	0.30379	0.35402	0.4466	0.3369	0.34812	0.38689	0.3085	0.32601	0.36179	0.39657	0.50608	0.35285	0.39652	0.42231	0.42403	0.38085	0.34753	0.39054	0.46172	0.40927	0.33278	0.28125	0.14062	0.17486	0.30213	0.16201	0.25675	0.2034	0.23645	0.24764	0.28979	0.32245	0.39649
Deoxyguanosine	0.15132	0.23793	0.38281	0.32207	0.57547	0.38214	0.47541	0.41727	0.30722	0.26227	0.40031	0.37453	0.33583	0.46919	0.50725	0.54065	0.55428	0.51511	0.50512	0.42544	0.54363	0.58364	0.53411	0.5343	0.51869	0.20234	0.27238	0.26355	0.33663	0.3175	0.34023	0.31351	0.31568	0.26863	0.30304	0.3037	0.28042	0.28479	0.21745	0.30536	0.16988	0.30651	0.29964	0.2381	0.42955	0.55144	0.44023	0.47405	0.45559
Deoxyinosine	0.206	0.17478	0.26896	0.28082	0.58267	0.43563	0.5053	0.5011	0.44927	0.25339	0.35472	0.32248	0.28209	0.36037	0.42211	0.5264	0.48644	0.49065	0.56422	0.49689	0.48198	0.55291	0.5038	0.50716	0.48324	0.27713	0.36617	0.3908	0.35839	0.36671	0.36595	0.39493	0.32801	0.24705	0.3145	0.39029	0.31914	0.30907	0.22175	0.22392	0.13502	0.20706	0.20879	0.18556	0.45763	0.39568	0.31324	0.38221	0.47428
Thymidine	0.0851	0.16325	0.24734	0.24655	0.58005	0.36642	0.45478	0.4117	0.32697	0.17128	0.3042	0.23902	0.23029	0.39687	0.417	0.50892	0.49476	0.45993	0.49286	0.36988	0.44803	0.49898	0.47122	0.45387	0.44223	0.1066	0.2039	0.24537	0.27936	0.22625	0.28553	0.24272	0.30766	0.22726	0.25868	0.17323	0.23666	0.20925	0.21651	0.2339	0.12458	0.19117	0.26206	0.21796	0.39382	0.48666	0.33231	0.37495	0.47005
3-Methoxytyramine	0.24434	0.29709	0.33316	0.22867	0.43478	0.25372	0.35811	0.42049	0.36002	0.22468	0.306	0.31869	0.29031	0.38142	0.43823	0.38381	0.34661	0.33839	0.52236	0.43987	0.40145	0.40673	0.42918	0.50169	0.37419	0.23273	0.23358	0.29188	0.26375	0.31594	0.30849	0.30024	0.20411	0.11198	0.20647	0.33966	0.27413	0.2182	0.18224	0.18737	0.32173	0.17586	0.27703	0.13012	0.23628	0.33151	0.12478	0.28069	0.53812
LysoPC a C17:0	0.32058	0.38303	0.40306	0.33284	0.44666	0.32502	0.29438	0.40807	0.29736	0.2715	0.28465	0.38469	0.38342	0.43277	0.574	0.3373	0.42949	0.39665	0.52834	0.45573	0.52041	0.50693	0.53741	0.54121	0.4721	0.18858	0.1972	0.15283	0.31584	0.25194	0.25133	0.16414	0.25003	0.1563	0.23395	0.28229	0.36306	0.37546	0.24669	0.36469	0.37538	0.37543	0.2421	0.26878	0.28631	0.3748	0.34932	0.37249	0.56163
LysoPC a C20:4	0.18323	0.25101	0.35861	0.22787	0.45777	0.28873	0.38941	0.4588	0.35063	0.2685	0.28617	0.39088	0.29558	0.37246	0.40337	0.30189	0.39039	0.37174	0.3964	0.29951	0.57427	0.5122	0.48166	0.48814	0.45006	0.30402	0.33797	0.22982	0.39207	0.3824	0.33448	0.19586	0.27758	0.25806	0.26348	0.29413	0.33611	0.41793	0.21885	0.30518	0.31487	0.32007	0.23933	0.24456	0.24597	0.34184	0.38151	0.35339	0.50405
PC aa C30:0	0.31847	0.34107	0.38449	0.38904	0.47165	0.40218	0.42628	0.44539	0.45059	0.45786	0.53159	0.5149	0.4716	0.56451	0.55489	0.53198	0.59281	0.59279	0.55837	0.48893	0.65464	0.64615	0.5415	0.57746	0.53904	0.47132	0.51231	0.41955	0.57191	0.54794	0.44583	0.33354	0.34415	0.3631	0.36262	0.39855	0.38712	0.43071	0.24551	0.39112	0.37302	0.38607	0.36606	0.37655	0.38873	0.48603	0.48424	0.51374	0.44046
PC ae C30:1	0.26169	0.23799	0.33857	0.29799	0.51361	0.51079	0.4568	0.6101	0.48216	0.33349	0.37112	0.49132	0.41041	0.39075	0.40957	0.48782	0.42127	0.50336	0.60138	0.46761	0.5397	0.56559	0.51012	0.54882	0.5218	0.40906	0.50677	0.41394	0.48066	0.52412	0.44444	0.43704	0.40993	0.46231	0.50312	0.44029	0.41736	0.4062	0.28415	0.35368	0.43186	0.31694	0.32036	0.31957	0.33954	0.40874	0.39213	0.4331	0.49338
SM C18:1	0.17041	0.2082	0.21769	0.16835	0.3885	0.33583	0.40508	0.48985	0.4004	0.25947	0.33277	0.39499	0.29346	0.36945	0.33163	0.40457	0.40239	0.41526	0.44234	0.3302	0.55531	0.56407	0.45019	0.43166	0.42943	0.37898	0.46233	0.33826	0.45527	0.45896	0.38885	0.35244	0.24507	0.3426	0.3901	0.32533	0.2628	0.33859	0.13626	0.22991	0.2312	0.24523	0.31801	0.28448	0.32569	0.40628	0.42832	0.42874	0.38505
PC ae C34:0	0.26173	0.24171	0.29589	0.2884	0.48699	0.40712	0.39524	0.48734	0.49753	0.39633	0.44932	0.44181	0.42361	0.43096	0.42713	0.48855	0.50034	0.53907	0.58688	0.47301	0.57834	0.5647	0.46267	0.48867	0.47597	0.46972	0.54082	0.45776	0.55242	0.54855	0.47081	0.37722	0.36198	0.3965	0.41494	0.47361	0.39995	0.4089	0.2858	0.35557	0.35881	0.32853	0.31205	0.29155	0.33494	0.41463	0.38548	0.4089	0.44418
PC ae C36:3	0.21749	0.21318	0.28114	0.23879	0.4662	0.38748	0.36268	0.46813	0.44968	0.31213	0.40335	0.40343	0.38498	0.39542	0.3875	0.45137	0.46684	0.48952	0.54529	0.43178	0.55521	0.54113	0.45308	0.45954	0.43936	0.45593	0.52921	0.38563	0.4898	0.49931	0.45126	0.35811	0.31197	0.37108	0.42108	0.43525	0.35404	0.38972	0.21305	0.29612	0.30716	0.29004	0.3153	0.25134	0.33844	0.39042	0.41313	0.43215	0.41088
PC ae C32:1	0.15326	0.16944	0.20153	0.21483	0.41912	0.38678	0.35808	0.42472	0.40401	0.33435	0.42163	0.38277	0.341	0.38929	0.32323	0.47433	0.47563	0.47881	0.45044	0.35888	0.5501	0.52844	0.43444	0.41456	0.42013	0.42511	0.50153	0.47627	0.5127	0.47648	0.41739	0.34156	0.28541	0.39299	0.40792	0.38953	0.25124	0.31753	0.17963	0.27037	0.27784	0.25772	0.30352	0.26534	0.3148	0.41203	0.42041	0.42419	0.38165
PC ae C34:1	0.17994	0.19213	0.23867	0.25659	0.41965	0.34481	0.35939	0.38638	0.37699	0.36416	0.44178	0.4063	0.35224	0.41323	0.34409	0.46159	0.49295	0.50084	0.44376	0.35733	0.5478	0.51608	0.42199	0.419	0.41514	0.43178	0.4959	0.44098	0.50897	0.46542	0.434	0.32643	0.3088	0.37268	0.39224	0.4224	0.27357	0.34219	0.22603	0.32835	0.3103	0.27933	0.29304	0.25503	0.31134	0.41701	0.42346	0.43106	0.37556
SM(OH) C14:1	0.26355	0.2378	0.26597	0.21899	0.48764	0.41965	0.39829	0.59188	0.53647	0.21117	0.2528	0.37647	0.3537	0.31247	0.38377	0.38332	0.33132	0.40644	0.65459	0.47026	0.50934	0.52902	0.49525	0.50133	0.41755	0.3635	0.45376	0.37399	0.44523	0.47813	0.35933	0.32317	0.29679	0.30713	0.43084	0.42603	0.43925	0.3319	0.22518	0.24088	0.32813	0.22756	0.27611	0.22206	0.2891	0.34489	0.27974	0.34624	0.50967
SM(OH) C16:1	0.31544	0.28513	0.29983	0.26227	0.58189	0.47132	0.43913	0.62216	0.63286	0.28996	0.35668	0.37192	0.41416	0.37102	0.44793	0.46544	0.41902	0.47657	0.7042	0.54188	0.56911	0.56785	0.51751	0.537	0.47942	0.42887	0.5178	0.44188	0.50702	0.54345	0.39516	0.37595	0.29093	0.3607	0.42847	0.46365	0.45501	0.38274	0.24579	0.25616	0.34248	0.27979	0.32619	0.25668	0.32672	0.34759	0.28063	0.35461	0.51222
SM C16:0	0.32708	0.32656	0.34729	0.33833	0.51611	0.46398	0.4705	0.63012	0.58239	0.38095	0.43403	0.4955	0.43764	0.48098	0.49682	0.52903	0.50435	0.54836	0.66423	0.51809	0.67654	0.6563	0.59683	0.59978	0.55717	0.45433	0.53379	0.5095	0.58781	0.60781	0.46639	0.41046	0.34173	0.39887	0.44041	0.43442	0.42858	0.40437	0.27193	0.33105	0.36388	0.3092	0.36877	0.33139	0.38265	0.46455	0.3966	0.45027	0.53366
SM C18:0	0.35859	0.36354	0.37832	0.3878	0.5576	0.48228	0.4623	0.61093	0.63668	0.42932	0.47227	0.47629	0.46282	0.51818	0.54806	0.56217	0.54764	0.58381	0.7189	0.56571	0.6866	0.67731	0.59673	0.61884	0.58216	0.46325	0.54063	0.53035	0.6096	0.6234	0.44219	0.4027	0.33005	0.36707	0.434	0.45279	0.46491	0.38212	0.28916	0.35583	0.35797	0.34355	0.37392	0.33898	0.40833	0.46789	0.38094	0.43482	0.49875
PC ae C38:5	0.2988	0.26802	0.35522	0.31564	0.51525	0.40561	0.41858	0.52244	0.53783	0.39694	0.45449	0.41825	0.43504	0.45078	0.45331	0.50534	0.49951	0.52855	0.58549	0.49258	0.64045	0.59963	0.5067	0.52359	0.47457	0.49712	0.56371	0.45754	0.55481	0.57216	0.44446	0.35185	0.3208	0.3924	0.40527	0.42719	0.4188	0.42578	0.2678	0.33626	0.36244	0.32824	0.3466	0.26446	0.34914	0.39638	0.43122	0.39829	0.40729
PC ae C38:4	0.32334	0.29234	0.37927	0.32204	0.52545	0.41649	0.42706	0.54182	0.54901	0.39296	0.44483	0.43302	0.45593	0.43612	0.47672	0.47458	0.49068	0.53071	0.62485	0.52387	0.63764	0.60732	0.51428	0.5471	0.48948	0.51058	0.57463	0.4443	0.5542	0.5819	0.4562	0.35025	0.3154	0.39252	0.39746	0.47381	0.45173	0.43837	0.27757	0.34671	0.37429	0.34731	0.33778	0.27405	0.34314	0.37556	0.40178	0.39423	0.43831
PC ae C36:5	0.31438	0.26675	0.32718	0.29755	0.53887	0.43794	0.43142	0.55321	0.56101	0.3636	0.43683	0.40528	0.41804	0.44338	0.46648	0.51119	0.50141	0.52721	0.63674	0.52369	0.64459	0.62686	0.53766	0.53195	0.48918	0.48157	0.55503	0.48174	0.54725	0.57491	0.46459	0.38398	0.3137	0.37135	0.40407	0.44847	0.40772	0.38533	0.22397	0.30357	0.32286	0.34579	0.32768	0.28086	0.34679	0.3795	0.40998	0.39	0.4258
PC ae C40:5	0.30445	0.28645	0.38371	0.29063	0.55363	0.4228	0.42577	0.57027	0.57756	0.35664	0.42807	0.41325	0.43645	0.40053	0.45348	0.47295	0.47392	0.5099	0.63411	0.52161	0.60678	0.58462	0.50715	0.53895	0.48782	0.49258	0.56366	0.41521	0.52622	0.5685	0.45365	0.37932	0.33836	0.36309	0.41136	0.45416	0.46217	0.42963	0.26462	0.32557	0.38208	0.32697	0.34146	0.26205	0.32647	0.35701	0.38891	0.38069	0.45133
PC ae C36:4	0.25176	0.20241	0.29437	0.2559	0.4645	0.3839	0.38722	0.51103	0.49684	0.32122	0.36307	0.37367	0.40048	0.36465	0.37046	0.44179	0.40701	0.4515	0.55822	0.45254	0.56819	0.55447	0.46904	0.46952	0.41101	0.46718	0.54356	0.42065	0.49888	0.5343	0.42746	0.3167	0.29465	0.39559	0.4083	0.42529	0.397	0.38828	0.23156	0.2825	0.32643	0.27417	0.31507	0.22723	0.31557	0.34288	0.36818	0.35394	0.41017
PC ae C38:6	0.28	0.2351	0.33697	0.23422	0.51263	0.36758	0.38741	0.47449	0.47273	0.32712	0.42051	0.38698	0.40876	0.38229	0.40761	0.43471	0.46365	0.47883	0.5543	0.46147	0.58565	0.56967	0.46985	0.47182	0.42136	0.49148	0.54857	0.38872	0.49312	0.52045	0.44711	0.33849	0.31079	0.32431	0.35534	0.47628	0.38326	0.39799	0.22383	0.32689	0.3464	0.33057	0.30757	0.23601	0.3133	0.33766	0.41473	0.37975	0.42783
PC ae C40:6	0.31793	0.28557	0.37732	0.24732	0.56707	0.41413	0.40916	0.54861	0.58293	0.32968	0.40878	0.37417	0.43269	0.35737	0.44039	0.43145	0.44883	0.48444	0.62328	0.50938	0.58904	0.56259	0.46679	0.50301	0.45875	0.50701	0.56962	0.37548	0.50053	0.55796	0.44181	0.35504	0.30134	0.34769	0.3631	0.47532	0.47077	0.4386	0.24589	0.30927	0.37642	0.35026	0.34012	0.23339	0.29088	0.28681	0.36615	0.34356	0.43281
PC aa C38:4	0.32715	0.32462	0.44556	0.30032	0.58902	0.38719	0.50329	0.59391	0.56267	0.39132	0.44597	0.46099	0.45084	0.44726	0.50914	0.43517	0.48844	0.53275	0.60069	0.50706	0.66892	0.63433	0.52941	0.57308	0.52778	0.51549	0.56707	0.36017	0.53384	0.61967	0.50116	0.39005	0.34599	0.3957	0.3599	0.45044	0.48407	0.48992	0.2677	0.34897	0.38805	0.42065	0.33801	0.33073	0.32322	0.36328	0.45436	0.39927	0.46013
PC ae C30:2	0.21322	0.21062	0.26062	0.25059	0.54138	0.42692	0.43219	0.54885	0.41548	0.23186	0.26511	0.36814	0.3431	0.34708	0.39066	0.39988	0.33644	0.41149	0.58375	0.44373	0.41155	0.49682	0.45535	0.4851	0.438	0.30671	0.38696	0.27082	0.3729	0.433	0.40314	0.38766	0.37853	0.32523	0.39926	0.36936	0.42095	0.35795	0.13748	0.18567	0.3389	0.25847	0.21543	0.26606	0.28621	0.318	0.26371	0.34808	0.47344
LysoPC a C24:0	0.21365	0.25417	0.3135	0.26732	0.55682	0.55682	0.43368	0.5795	0.45707	0.27717	0.29564	0.36389	0.3491	0.38768	0.4343	0.389	0.42121	0.44664	0.54738	0.44531	0.53633	0.574	0.53325	0.53591	0.57073	0.27004	0.36324	0.31738	0.41894	0.4219	0.41003	0.36374	0.37379	0.32987	0.48249	0.30729	0.33907	0.33081	0.17731	0.27593	0.406	0.33785	0.29631	0.34862	0.39192	0.32999	0.34726	0.43298	0.55644
LysoPC a C26:1	0.29475	0.30194	0.28814	0.31081	0.59259	0.57402	0.44945	0.68067	0.55787	0.28081	0.3546	0.39108	0.39019	0.40614	0.43909	0.50875	0.41442	0.48184	0.6286	0.51956	0.56068	0.59492	0.56492	0.56808	0.54433	0.40721	0.50146	0.42378	0.48442	0.53838	0.4645	0.49423	0.41293	0.37262	0.42597	0.37255	0.45754	0.40749	0.20824	0.21982	0.3493	0.25731	0.26798	0.28695	0.37371	0.31923	0.33985	0.42082	0.51187
PC aa C40:6	0.30538	0.22378	0.3676	0.18995	0.51195	0.28575	0.38138	0.45779	0.48217	0.30418	0.34462	0.37394	0.40321	0.30182	0.40574	0.3008	0.35487	0.39689	0.53085	0.45191	0.50573	0.52144	0.36206	0.40115	0.37987	0.47294	0.51198	0.22955	0.44313	0.54229	0.4574	0.37868	0.25818	0.28418	0.25089	0.46763	0.4899	0.42112	0.21852	0.30719	0.31271	0.38437	0.20592	0.23979	0.21103	0.1996	0.35097	0.26873	0.32674
PC aa C40:5	0.24291	0.2112	0.32609	0.22368	0.43102	0.22125	0.31468	0.43486	0.38252	0.24556	0.27201	0.3646	0.35418	0.29325	0.38621	0.28522	0.32401	0.33905	0.52482	0.4229	0.44319	0.46977	0.44012	0.43991	0.35125	0.34158	0.37492	0.18677	0.36216	0.42413	0.39003	0.31919	0.31676	0.19938	0.23891	0.41865	0.42703	0.30803	0.25868	0.32851	0.30827	0.33	0.21639	0.23608	0.17129	0.27474	0.28721	0.30393	0.42351
PC aa C32:3	0.15882	0.14324	0.21757	0.0927	0.36383	0.31025	0.38536	0.41261	0.38422	0.23252	0.26855	0.30604	0.29465	0.24315	0.28301	0.28978	0.32316	0.35194	0.43867	0.34888	0.42544	0.45308	0.30039	0.34991	0.35177	0.39224	0.46759	0.21609	0.40378	0.42872	0.33409	0.29218	0.20935	0.30602	0.34757	0.36373	0.32334	0.33527	0.0939	0.16462	0.21859	0.22574	0.24041	0.25073	0.25672	0.22784	0.34001	0.29576	0.32227
PC aa C38:6	0.18337	0.13807	0.3108	0.09997	0.48626	0.33213	0.39712	0.45646	0.44423	0.2717	0.29983	0.34188	0.31916	0.2489	0.30527	0.26952	0.32559	0.3766	0.4815	0.37672	0.4838	0.49099	0.3617	0.37851	0.36012	0.45932	0.52198	0.25284	0.41871	0.52943	0.46717	0.33638	0.28645	0.31784	0.35565	0.45882	0.43505	0.3952	0.2005	0.26633	0.30842	0.3355	0.22586	0.19773	0.26302	0.19706	0.32054	0.30457	0.37896
PC ae C40:4	0.2328	0.1929	0.30524	0.16986	0.52361	0.36296	0.36924	0.54672	0.53754	0.21399	0.27868	0.31433	0.38051	0.26136	0.36384	0.35399	0.33494	0.3802	0.61231	0.48001	0.51367	0.51796	0.434	0.43516	0.37519	0.44541	0.5222	0.29969	0.432	0.50911	0.42534	0.32746	0.28235	0.33979	0.36794	0.44112	0.46785	0.38952	0.21102	0.2365	0.3019	0.2953	0.2746	0.19972	0.2522	0.26279	0.30993	0.29211	0.41312
Proline	-0.00558	-0.027	0.15199	0.13576	0.1047	0.07774	0.04582	-0.16373	-0.1388	0.18043	0.33171	0.24144	0.33706	0.29221	0.19542	0.19222	0.31981	0.26831	0.0458	0.05013	0.21338	0.13903	0.01209	0.08163	0.11769	0.20521	0.19176	0.06086	0.18325	0.09085	0.18861	0.07361	0.17339	0.15467	0.03115	0.04361	0.06739	0.20801	0.01868	0.16181	0.05662	0.09632	0.11885	0.12727	0.1566	0.3782	0.39119	0.32753	0.00814
LysoPC a C18:2	-0.05808	0.0515	0.07994	0.05956	0.03817	-0.05135	-0.02796	-0.12054	-0.2322	0.07082	0.08546	0.19861	0.09756	0.18937	0.16676	0.03275	0.19473	0.07815	-0.03378	-0.03343	0.09346	0.09709	0.11164	0.10956	0.11162	-0.04657	-0.08189	-0.15675	0.00538	-0.14708	0.06285	-0.10318	0.11387	-0.05377	-0.00133	0.02981	-0.00579	0.14624	0.05551	0.21926	0.09855	0.16104	0.02089	0.08887	0.07179	0.2458	0.23172	0.25338	0.24955
LysoPC a C18:1	-0.04353	0.06536	0.1173	0.13134	-0.03444	-0.03389	0.03211	-0.07503	-0.26354	0.12683	0.16439	0.26152	0.08156	0.28806	0.17465	0.13312	0.24678	0.14435	-0.09377	-0.04284	0.18825	0.15377	0.19275	0.16944	0.16955	-0.03915	-0.0701	0.00028	0.07209	-0.07339	0.10308	0.01994	0.14632	0.01467	0.03288	-0.02034	-0.10205	0.08586	0.06974	0.22452	0.09	0.10011	0.07784	0.14623	0.12183	0.36185	0.30749	0.32809	0.20409
Cer(d18:1/23:0)	-0.02395	0.0653	0.07107	0.1566	0.16587	0.05689	0.14897	0.20541	-0.00252	0.10523	0.13909	0.28014	-0.03014	0.25077	0.17488	0.20902	0.2595	0.23035	0.16208	0.07035	0.29576	0.3448	0.37619	0.2827	0.2122	0.00752	0.03872	0.18564	0.20643	0.14164	0.30868	0.17348	0.23726	0.12816	0.26748	0.17426	-0.01486	0.07944	0.14617	0.2386	0.08549	0.10365	0.10261	0.19158	0.20803	0.49012	0.22138	0.29615	0.32437
Cer(d18:1/22:0)	-0.10016	-0.03355	0.03796	0.12181	0.05438	-0.00137	0.07767	0.07765	-0.06485	0.05814	0.12442	0.23471	-0.03668	0.19088	0.09753	0.1158	0.22965	0.21253	0.07949	-0.01243	0.2256	0.22672	0.25819	0.18943	0.16038	0.00054	0.02771	0.16591	0.19274	0.12253	0.31679	0.12963	0.26725	0.08094	0.21432	0.15697	-0.05971	0.06422	0.08723	0.19478	-0.02061	0.03221	0.05124	0.14552	0.16736	0.46483	0.24503	0.29129	0.24709
Cer(d18:1/24:1)	-0.07809	-0.01724	0.01572	0.09082	0.08902	0.04496	0.16896	0.14588	0.00175	0.07757	0.19655	0.21991	-0.05943	0.24986	0.08357	0.23166	0.29034	0.26294	0.07662	-0.00014	0.28052	0.28068	0.29844	0.21014	0.19482	0.025	0.06995	0.25553	0.22008	0.18248	0.2801	0.23153	0.26015	0.1172	0.1989	0.07229	-0.12958	-0.00843	0.05834	0.13203	-0.05972	-0.04232	0.15524	0.21384	0.24731	0.47769	0.23701	0.2829	0.2094
PC aa C32:1	-0.16682	-0.14845	-0.06755	0.01135	-0.05125	0.05222	0.06785	0.03598	-0.13314	0.06707	0.16349	0.21177	0.01796	0.14702	-0.0437	0.19674	0.18265	0.16525	-0.02395	-0.04892	0.12438	0.14391	0.13846	0.08368	0.11167	0.06259	0.11537	0.24853	0.17264	0.12182	0.29397	0.27299	0.2256	0.23658	0.2337	0.09989	-0.13311	0.02427	0.00882	0.08347	-0.01677	-0.04656	0.10897	0.12737	0.15175	0.38183	0.22278	0.27787	0.11243
PC aa C38:3	-0.07474	-0.0165	0.15261	0.01979	0.10837	0.01377	0.12872	0.17434	-0.05048	0.04662	0.10884	0.2947	0.14651	0.14295	0.09582	0.10461	0.15456	0.14453	0.12243	0.07685	0.15974	0.17885	0.18184	0.19593	0.18978	0.11536	0.14707	0.0085	0.12255	0.13188	0.33834	0.24259	0.29658	0.18213	0.17681	0.21945	0.06681	0.14851	0.10716	0.20615	0.13462	0.11581	0.15467	0.17662	0.08365	0.2967	0.26081	0.31145	0.25848
PC aa C38:1	-0.15047	-0.07789	0.04457	0.00825	0.03713	0.02509	0.07146	0.09527	-0.1034	0.0415	0.13462	0.26047	0.0407	0.14075	0.00761	0.14029	0.17382	0.14685	0.05448	0.00252	0.11577	0.15509	0.1689	0.13304	0.13865	0.0804	0.12019	0.09177	0.11422	0.09429	0.31484	0.24726	0.28423	0.14844	0.17951	0.21852	-0.04932	0.04009	0.08912	0.18118	0.07677	0.03808	0.13649	0.13421	0.1063	0.31706	0.20662	0.30944	0.20938
PC aa C36:3	-0.3011	-0.32789	-0.12781	-0.21562	-0.10468	-0.10185	-0.09829	-0.10546	-0.29046	-0.18223	-0.13022	0.0795	-0.03864	-0.14212	-0.22232	-0.12417	-0.10943	-0.1146	-0.10927	-0.15474	-0.18273	-0.09763	-0.12446	-0.13899	-0.11222	-0.01718	0.02747	-0.20453	-0.11178	-0.09763	0.2249	0.11303	0.19007	0.13098	0.15106	0.11358	-0.05993	0.03162	-0.02856	0.03667	-0.01096	-0.08215	-0.01576	-0.02654	-0.06891	0.13994	0.11833	0.14343	0.03246
PC aa C36:5	-0.32883	-0.28397	-0.06349	-0.27354	-0.04801	-0.02426	0.0051	-0.00124	-0.1847	-0.15169	-0.05302	0.09081	-0.10694	-0.08428	-0.19649	-0.0742	-0.01916	-0.04534	-0.11195	-0.17039	0.01232	0.05205	-0.02746	-0.0769	-0.03082	0.06926	0.12249	-0.09652	-0.01241	0.02201	0.26852	0.13224	0.1644	0.17653	0.19462	0.10124	-0.08814	0.08082	-0.06819	-0.00208	-0.05795	-0.02388	0.03272	0.00224	0.10329	0.13313	0.21491	0.14825	0.07838
PC aa C42:6	-0.24644	-0.28912	-0.06315	-0.17121	-0.03944	-0.05954	-0.02649	0.00793	-0.20182	-0.17518	-0.12641	0.09156	-0.02851	-0.10065	-0.16067	-0.05826	-0.09346	-0.10924	-0.01974	-0.06722	-0.11905	-0.04556	-0.00712	-0.0501	-0.07492	-0.01568	0.03815	-0.145	-0.0637	-0.04021	0.20499	0.18756	0.24691	0.07107	0.14281	0.10324	-0.00101	0.01116	0.04274	0.06142	0.05037	-0.09229	0.00919	0.00682	-0.04952	0.15154	0.08891	0.18538	0.11602
PC aa C36:1	-0.26707	-0.20088	-0.06501	-0.11229	-0.1711	-0.16248	-0.09002	-0.12147	-0.37242	-0.10675	-0.0426	0.10854	-0.09815	-0.0285	-0.16534	-0.08578	-0.01432	-0.04771	-0.21032	-0.19795	-0.12282	-0.07183	-0.03189	-0.06498	-0.04436	-0.1073	-0.09445	-0.126	-0.11377	-0.14449	0.1848	0.11863	0.17036	0.04492	0.06927	0.06884	-0.21409	-0.07719	-0.02864	0.07041	-0.04487	-0.05576	0.02163	0.05608	-0.03496	0.21584	0.11035	0.19038	0.0582
PC aa C34:1	-0.29212	-0.33937	-0.12911	-0.12037	-0.15586	-0.02799	-0.01122	-0.02281	-0.23149	-0.07573	-0.04753	0.12766	-0.08525	-0.08388	-0.25971	-0.0192	-0.05699	-0.01363	-0.13216	-0.17264	-0.12201	-0.05554	-0.05147	-0.06473	-0.0399	-0.02264	0.04484	0.0484	2e-05	0.01581	0.25843	0.21832	0.26608	0.21966	0.24734	0.11683	-0.13014	-0.00865	-0.01552	0.01987	-0.00516	-0.1415	0.04987	0.03539	0.01398	0.21061	0.06298	0.15713	0.09207
PC aa C34:3	-0.27327	-0.23918	-0.13979	-0.12297	-0.08413	-0.05062	-0.05496	-0.12111	-0.23516	-0.12931	0.00419	0.08153	-0.06973	0.01502	-0.13723	0.00116	0.03787	0.01672	-0.12102	-0.15612	-0.05307	0.02442	-0.02758	-0.0707	-0.05631	0.01184	0.04751	-0.10408	-0.01364	-0.0412	0.22339	0.084	0.16875	0.13719	0.16817	0.02693	-0.10906	0.07269	-0.07669	0.01787	-0.03735	-0.05718	0.01712	0.03697	0.08597	0.23511	0.1947	0.24066	0.03327
LysoPC a C16:1	-0.32723	-0.24713	-0.13374	-0.1411	-0.15597	-0.05242	-0.02182	-0.02501	-0.33308	-0.15444	-0.1173	0.07988	-0.15877	-0.03456	-0.1912	-0.04165	-0.03845	-0.08069	-0.21068	-0.23609	-0.03998	-0.0231	0.06259	-0.01842	-0.01056	-0.16447	-0.12191	-0.02013	-0.07556	-0.13913	0.13212	0.07583	0.15324	0.0959	0.15203	-0.04193	-0.215	-0.03138	-0.07864	-0.02811	-0.05345	-0.15035	0.01445	-0.00307	0.02862	0.25883	0.10794	0.18128	0.19033
Cer(d18:1/24:0)	-0.21664	-0.20494	-0.13127	-0.0893	-0.09446	-0.15637	-0.00519	-0.02553	-0.22422	-0.10799	-0.04091	0.09716	-0.17251	-0.02539	-0.12308	-0.02005	0.03105	0.01064	-0.05995	-0.13938	0.02852	0.06387	0.11012	-0.00688	-0.04361	-0.09123	-0.05881	0.05439	0.01798	-0.04039	0.21626	0.05048	0.17509	0.03764	0.14619	0.09624	-0.19515	-0.07862	0.02397	0.0743	-0.10972	-0.13241	-0.02796	0.02235	0.04337	0.3181	0.07399	0.14556	0.15517
Methionine sulfoxi	-0.11479	-0.1809	-0.00356	-0.05777	0.00213	0.02291	-0.06584	-0.05502	-0.23	-0.00683	-0.00309	0.08412	0.2258	-0.04091	-0.05646	-0.00537	-0.02047	0.01057	0.05869	0.01532	-0.0251	0.00097	-0.05423	-0.06107	-0.05285	0.06745	0.10492	-0.01615	-0.03862	-0.02627	0.11442	0.0256	0.10739	0.12932	0.1622	0.20715	0.12539	0.00194	0.00367	0.08597	0.04433	0.00695	-0.0034	-0.03505	-0.08445	0.24229	0.13075	0.16892	0.08247
DG(16:0_18:1)	-0.13001	-0.25065	-0.02429	0.0795	0.01143	0.18771	-0.01751	-0.00578	-0.12908	0.07666	0.1557	0.14285	0.09913	0.07898	-0.09933	0.1376	0.14886	0.17747	-0.01162	-0.03754	-0.00113	0.0046	-0.03825	0.01305	0.09198	0.07161	0.13064	0.15674	0.17761	0.09015	0.24266	0.22507	0.38902	0.20916	0.19323	0.10463	0.06037	0.13761	0.26546	0.29899	-0.03208	-0.10368	-0.01994	0.16261	0.05741	0.27075	0.29026	0.15964	0.05567
DG(18:1_18:1)	-0.1165	-0.22245	-0.0911	0.04764	-0.06111	0.07646	0.01048	0.02842	-0.19437	-0.03071	0.04693	0.10037	-0.02376	0.00026	-0.13129	0.07655	0.04032	0.0864	-0.03068	-0.06403	-0.04288	-0.00222	0.01231	0.06036	0.04839	-0.02681	0.02281	0.20823	0.08447	0.01677	0.26762	0.25939	0.25844	0.14111	0.2051	0.18043	-0.09323	-0.0137	0.01004	0.03376	-0.06253	-0.16989	-0.03154	0.07091	0.02875	0.27849	0.06791	0.15889	0.13263
CE(20:1)	0.02262	-0.09553	-0.1614	-0.06415	0.09821	-0.04996	0.02683	-0.01717	-0.03019	-0.1056	-0.05094	-0.03741	0.07128	0.072	0.01968	0.07524	-0.04488	-0.02388	0.06107	0.0887	-0.03398	-0.0174	0.03926	0.00215	-0.07512	0.01781	0.02026	-0.04575	-0.05568	-0.03616	0.12182	0.10735	0.15665	-0.09668	0.14475	0.11761	0.02589	0.02641	-0.06662	-0.03319	-0.01176	-0.12939	-0.12779	0.03653	-0.07592	0.19196	0.02248	0.14631	0.09175
CE(18:3)	-0.04776	-0.16454	-0.1981	-0.15078	-0.00738	-0.13891	-0.02848	-0.04435	-0.02254	-0.14315	-0.12938	-0.00773	0.02342	-0.06714	-0.03126	-0.03993	-0.11781	-0.12251	0.03414	0.03544	-0.0224	-0.01359	-0.03667	-0.09674	-0.14867	0.05234	0.06005	-0.15122	-0.02682	-0.01955	0.12092	-0.01472	0.01762	-0.06122	0.11277	0.04471	0.12173	0.145	-0.06141	-0.03066	0.05406	-0.04323	-0.07764	0.01127	-0.14567	0.08287	0.02517	0.02582	0.07699
CE(20:3)	-0.07371	-0.19429	-0.19328	-0.08805	-0.00789	-0.18737	0.00745	-0.01947	-0.07272	-0.10427	-0.10703	0.06873	0.05825	-0.02628	-0.06438	-0.03524	-0.1228	-0.1109	0.00014	-0.00416	-0.03836	-0.04355	-0.03641	-0.08525	-0.1256	0.04148	0.0551	-0.11637	-0.01562	-0.00539	0.14063	0.02916	0.09877	-0.02375	0.09338	0.08395	0.09571	0.1591	0.00784	0.04412	0.10449	-0.07965	-0.04773	0.02547	-0.21553	0.0988	0.0401	0.09466	0.07582
CE(18:0)	0.02314	-0.19915	-0.16994	-0.01312	0.09163	-0.08023	0.05691	0.01754	0.00014	-0.01801	0.01218	0.06908	0.14513	0.05613	-0.0034	0.06837	-0.02367	0.01023	0.05978	0.09294	0.05476	0.07373	0.04943	-7e-05	-0.09178	0.14901	0.16663	0.02335	0.06507	0.09055	0.25824	0.18762	0.15745	0.09383	0.15667	0.15913	0.12527	0.20496	-0.00396	0.02769	0.04808	-0.0914	-0.11463	0.04693	-0.11736	0.18972	0.11774	0.14855	0.05147
CE(20:5)	0.00382	-0.14975	-0.06682	-0.10296	0.02298	-0.01619	0.12686	0.1498	0.1311	0.00256	0.00158	0.16022	0.09793	0.01256	-0.00609	0.09107	-0.04033	0.00041	0.09417	0.07671	0.16014	0.1201	0.03332	0.02353	0.01124	0.22319	0.2611	0.09902	0.17142	0.23279	0.24244	0.1695	0.11605	0.14043	0.24171	0.13495	0.19526	0.25526	-0.03161	-0.01566	0.08719	-0.04677	0.03128	0.06955	-0.02107	0.14645	0.14666	0.05291	0.11278
CE(14:0)	0.10601	-0.04679	-0.1128	0.06698	0.07793	-0.0757	0.04402	0.03205	0.07319	0.06235	0.05319	0.14826	0.18176	0.12604	0.1313	0.13674	0.047	0.05093	0.15687	0.17134	0.09072	0.06179	0.08568	0.06848	0.00128	0.14384	0.13751	0.06787	0.13668	0.08907	0.18426	0.11922	0.10425	0.02996	0.14067	0.16861	0.17235	0.22259	0.04315	0.09455	0.14339	0.00172	-0.00664	0.12392	-0.10373	0.18827	0.09932	0.14659	0.1431
CE(18:2)	0.14709	0.02255	-0.0486	0.06189	0.12721	-0.01189	0.1009	0.09446	0.11851	0.08399	0.06826	0.17025	0.18365	0.14934	0.18464	0.13464	0.08255	0.08812	0.21596	0.20521	0.19342	0.16716	0.14299	0.11394	0.03912	0.18111	0.17979	0.04948	0.15351	0.1499	0.21013	0.09118	0.094	0.01879	0.18982	0.20391	0.2185	0.23935	0.05929	0.12725	0.18925	0.08713	0.05561	0.12662	-0.06332	0.21735	0.12424	0.16454	0.19922
Deoxycytidine	-0.15382	0.00379	0.12379	0.06279	0.39622	0.26785	0.25079	0.35047	0.15706	-0.06787	0.03576	0.12032	-0.01341	0.10642	0.15542	0.23824	0.22775	0.24128	0.30762	0.15713	0.20915	0.32002	0.37063	0.28092	0.28238	-0.08967	0.01388	0.0563	0.07531	0.07848	0.20547	0.18773	0.23914	0.24305	0.2616	0.19984	0.14452	0.14915	0.15771	0.14584	0.05761	0.14372	0.20871	0.06251	0.25383	0.33735	0.12528	0.23145	0.41751
Guanine	-0.19929	-0.04696	0.19491	0.12291	0.31183	0.30391	0.20918	0.30559	0.10224	0.10593	0.26263	0.18785	0.07141	0.15269	0.10038	0.31905	0.35466	0.35797	0.23288	0.15613	0.24228	0.28817	0.21192	0.20737	0.26967	0.19699	0.2925	0.16695	0.17442	0.21995	0.31655	0.26403	0.32916	0.2681	0.22757	0.23899	0.19435	0.1707	0.11431	0.13324	0.04037	0.07188	0.21232	0.05303	0.22429	0.33854	0.29419	0.2412	0.16325
Histamine	0.03384	0.26478	0.25377	0.23126	0.33656	0.24647	0.17038	0.33642	0.14838	0.17706	0.25794	0.065	0.09252	0.34776	0.37377	0.32989	0.45696	0.41315	0.45414	0.38264	0.1796	0.29364	0.37472	0.34978	0.32787	-0.0603	-0.02511	0.07745	0.06369	0.05667	0.08699	0.25317	0.21648	0.05612	0.16265	0.10616	0.09339	-0.01321	0.17895	0.15587	0.15421	0.14065	0.20537	0.10127	0.30917	0.20642	0.0787	0.27911	0.29393
C12:1	0.1627	0.0998	0.30016	0.22838	0.39757	0.28667	0.24133	0.28054	0.2908	0.30471	0.30349	0.1191	0.38281	0.27324	0.31513	0.35848	0.37338	0.39538	0.45072	0.43485	0.1952	0.34465	0.27675	0.35388	0.3652	0.18088	0.24502	0.13636	0.19642	0.30869	0.44821	0.38351	0.33127	0.21333	0.20379	0.10281	0.374	0.20915	0.07185	0.10365	0.16717	0.0797	0.06312	0.15063	0.35368	0.21952	0.24665	0.13609	0.21329
C10:2	-0.0533	0.01798	0.23363	0.02748	0.09456	0.26422	0.21336	0.19833	0.03092	0.13804	0.20703	0.15349	0.19969	0.18607	0.14237	0.19198	0.23204	0.27589	0.15841	0.1892	0.13481	0.19111	0.13884	0.22239	0.22116	0.08454	0.14489	0.05217	0.05157	0.17281	0.19094	0.30849	0.23589	0.32644	0.27151	-0.01883	0.05959	0.12289	0.06771	0.1116	0.11567	0.04547	0.18256	0.26068	0.27477	0.31148	0.24029	0.24747	0.14658
N-Acetyl-Arginine	-0.03581	-0.02851	0.059	0.00786	0.36088	0.17299	0.18267	0.20996	0.18873	-0.01135	0.24731	0.06731	0.33149	0.22591	0.17759	0.23628	0.28284	0.27098	0.3133	0.27941	0.20359	0.31361	0.22063	0.11377	0.18737	0.17506	0.25052	0.06658	0.14785	0.1803	0.1485	0.23026	0.20693	0.18317	0.05186	0.05091	0.14512	0.10675	-0.00635	0.02314	-0.02862	-0.00348	0.16231	0.10463	0.19896	0.34052	0.24499	0.24848	0.19309
DOPA	-0.0999	-0.20919	-0.17461	-0.09462	0.1497	0.13192	0.07235	0.22454	0.13824	-0.20316	-0.18364	-0.07541	-0.01032	-0.13541	-0.09779	-0.00454	-0.13396	-0.07997	0.25953	0.14722	-0.06935	0.04138	0.0699	0.00435	-0.0455	-0.03443	0.05251	0.05731	-0.08195	0.01742	0.21353	0.22072	0.15488	0.0995	0.22384	0.15302	0.08735	-0.0663	-0.03792	-0.14727	-0.05104	-0.15164	-0.0681	-0.08435	0.07291	0.00367	-0.07701	0.05386	0.07731
Quinoline-4-carbox	-0.12815	-0.0646	-0.00681	-0.0556	0.54802	0.26177	0.27809	0.37655	0.35596	-0.08698	0.01271	-0.11858	0.03885	-0.00416	0.0236	0.2497	0.14525	0.15456	0.28147	0.12991	0.09949	0.16163	0.17365	0.14601	0.1826	0.04538	0.18593	0.08702	0.10117	0.12516	0.24309	0.25185	0.15885	0.23058	0.22164	0.05749	0.1857	0.13846	-0.01786	-0.11927	-0.01979	-0.00388	0.06963	0.02313	0.2196	0.21782	0.07236	0.11231	0.20345
C10:1	-0.07852	-0.15377	-0.01364	0.0459	0.03852	0.18899	0.07001	0.13525	0.01726	0.0204	0.05218	-0.01196	0.14066	0.0096	-0.03736	0.05438	0.02223	0.08793	0.05311	0.10785	-0.03522	0.08438	-0.00204	-0.00234	0.07524	0.06859	0.12088	-0.05342	-0.04529	0.10895	0.27473	0.25459	0.25802	0.39917	0.17479	0.11569	0.08825	0.14126	-0.01705	0.0028	0.03513	0.00536	-0.04413	0.15108	0.03097	-0.07453	0.0232	0.04624	-0.05578
N-Acetyl-Glutamine	0.0371	-0.06604	-0.00733	-0.05373	0.24181	0.04595	0.0869	0.05003	-0.0187	-0.04925	0.05283	-0.0316	0.31869	0.14326	0.17079	0.09335	0.09723	0.04489	0.28437	0.31411	0.05786	0.18925	0.18122	-0.01959	0.01507	0.07588	0.10918	-0.16153	-0.08562	0.03892	0.0644	0.09184	0.03468	-0.05335	0.03369	0.10897	0.19316	-0.00956	-0.00928	0.05458	-0.02361	0.07482	-0.10042	0.02797	-0.04137	0.14414	0.12596	0.16104	0.04536
CE(16:0)	0.26848	0.05214	0.0406	0.24745	0.21912	0.11908	0.18919	0.17847	0.16895	0.2707	0.27207	0.26484	0.35326	0.30611	0.27644	0.29716	0.22578	0.2592	0.26272	0.33163	0.29733	0.29388	0.23052	0.24484	0.15695	0.31659	0.32017	0.20046	0.28688	0.30595	0.3586	0.31363	0.19861	0.19887	0.2269	0.24782	0.28838	0.37867	0.11832	0.19527	0.20894	0.10285	-0.01196	0.20114	0.02507	0.26548	0.29085	0.27697	0.12956
DG(14:0_18:2)	0.30043	0.24643	0.37704	0.45849	0.23793	0.40535	0.32169	0.34606	0.25577	0.41503	0.40289	0.51539	0.3948	0.44546	0.41764	0.43734	0.39467	0.41309	0.35509	0.32822	0.40026	0.3311	0.30982	0.49535	0.44693	0.31834	0.32475	0.27562	0.34669	0.38638	0.2782	0.3127	0.39449	0.29395	0.31514	0.14547	0.40875	0.32638	0.275	0.38186	0.47745	0.19243	0.27676	0.37059	0.14847	0.30231	0.32719	0.3332	0.28329
Sarcosine	0.11053	-0.0915	0.05025	0.01656	0.15443	0.21034	0.09004	0.15019	0.24596	0.17795	0.22853	0.11003	0.39399	-0.01193	0.02161	0.14929	0.08038	0.13769	0.25321	0.22054	0.19321	0.10758	-0.01737	0.04881	0.05479	0.5725	0.60248	0.32031	0.28203	0.39913	0.30133	0.19487	0.19904	0.17288	0.14878	0.39697	0.42648	0.18744	-0.06608	-0.00844	0.09997	-0.09196	0.0564	0.03517	0.08413	0.07402	0.1822	0.15987	0.08909
DG(16:0_18:2)	0.05536	-0.18572	0.01158	0.14808	0.14755	0.28679	0.11835	0.021	0.04268	0.16963	0.19024	0.17738	0.23865	0.11481	0.04002	0.19889	0.18641	0.21088	0.18057	0.13729	0.17419	0.17261	0.00567	0.03337	0.14069	0.2955	0.34984	0.16677	0.23717	0.28005	0.30825	0.20069	0.29739	0.11977	0.19615	0.20338	0.27813	0.17952	0.03718	0.12861	-0.02613	-0.05192	-0.06031	0.07926	0.07789	0.18822	0.28272	0.12641	-0.03239
Cer(d18:1/18:0)	0.09814	0.05266	0.16821	0.22708	0.3385	0.11173	0.31778	0.20071	0.25772	0.25423	0.33897	0.2875	0.15529	0.33031	0.26955	0.34508	0.42421	0.41488	0.32888	0.19085	0.37174	0.36911	0.29311	0.25992	0.29686	0.19688	0.24883	0.30501	0.36586	0.35657	0.34548	0.21762	0.24857	0.18506	0.19486	0.2358	0.16066	0.30887	0.18404	0.2409	0.01784	0.16724	0.2214	0.21523	0.32918	0.37906	0.27805	0.27628	0.23602
HexCer(d18:1/18:0)	0.06718	-0.01429	0.06154	0.14407	0.36061	0.28018	0.37883	0.33024	0.29548	0.11654	0.30169	0.22438	0.1874	0.23738	0.15952	0.32464	0.30216	0.35464	0.2831	0.20764	0.33815	0.32951	0.24258	0.20892	0.22381	0.29117	0.3748	0.30144	0.33037	0.39088	0.36193	0.35566	0.30683	0.39933	0.31257	0.28561	0.11765	0.31962	0.18279	0.19664	0.17935	0.15741	0.27183	0.28631	0.10448	0.3024	0.20411	0.22933	0.20921
trans-4-Hydroxypro	-0.00069	-0.05229	0.02208	0.13612	0.13016	0.18817	0.29069	0.1824	0.1615	0.20848	0.3079	0.34059	0.2446	0.2383	0.12931	0.2442	0.25353	0.23604	0.17937	0.20215	0.43217	0.36152	0.26415	0.16057	0.15366	0.43718	0.47666	0.3874	0.36439	0.37074	0.28347	0.21903	0.11384	0.2167	0.20461	0.1974	0.11285	0.11515	0.00786	0.03174	0.05545	0.00445	0.14309	0.17287	0.22869	0.22308	0.32792	0.2734	0.1003
N-Acetyl-Aspartic	0.17711	0.05843	0.13973	0.10728	0.08872	0.2296	0.21747	0.42098	0.2363	0.17711	0.26463	0.33346	0.1842	0.16192	0.10154	0.17819	0.16496	0.27193	0.34834	0.34826	0.27393	0.36709	0.31194	0.26052	0.195	0.42068	0.46446	0.35229	0.26272	0.49266	0.29207	0.42378	0.26438	0.23786	0.23659	0.46996	0.2215	0.12014	0.12869	0.11721	0.13677	0.03621	0.17085	0.08557	0.13328	0.11278	0.08171	0.17782	0.1644
DG(18:1_18:2)	0.17262	-0.01713	0.11044	0.28685	0.23773	0.37913	0.1989	0.32357	0.17164	0.17825	0.20815	0.34272	0.28482	0.1679	0.1515	0.25387	0.20157	0.31141	0.41637	0.31961	0.27358	0.36074	0.27586	0.28469	0.27981	0.29159	0.37401	0.34274	0.34274	0.40716	0.39838	0.40204	0.35413	0.27028	0.3841	0.48216	0.3445	0.18092	0.14881	0.19758	0.15897	0.07004	0.07375	0.14452	0.13085	0.28672	0.18079	0.24261	0.23109
DG(18:1_18:3)	0.08261	0.01317	0.11951	0.28085	0.30335	0.49616	0.29702	0.37361	0.25086	0.18456	0.31367	0.35132	0.26146	0.23212	0.13884	0.31163	0.27198	0.38427	0.37205	0.28052	0.31119	0.36138	0.28699	0.29369	0.36454	0.3545	0.45117	0.35535	0.37609	0.44223	0.4459	0.39779	0.46763	0.37199	0.40184	0.44551	0.31983	0.28592	0.23137	0.29883	0.25947	0.06846	0.17391	0.22864	0.16619	0.18607	0.23737	0.28795	0.26535
CE(22:5)	0.3757	0.19181	0.14531	0.22227	0.3409	0.10677	0.25777	0.28304	0.38705	0.20722	0.16159	0.1891	0.35179	0.22596	0.36419	0.22864	0.15917	0.19796	0.44793	0.42274	0.36142	0.31003	0.3019	0.28665	0.16187	0.29652	0.29583	0.1596	0.29138	0.3438	0.16357	0.11347	0.11809	0.02339	0.14958	0.26877	0.467	0.30024	0.18669	0.20193	0.30746	0.21563	0.09258	0.16888	-0.01404	0.1653	0.11198	0.14172	0.28415
CE(20:4)	0.27539	0.07525	0.08328	0.13311	0.35127	0.16614	0.29775	0.36584	0.44029	0.1632	0.13319	0.17455	0.31068	0.15549	0.24677	0.23514	0.11737	0.18829	0.41473	0.36292	0.36687	0.31592	0.24485	0.23977	0.14701	0.35942	0.39935	0.23566	0.32572	0.39955	0.25949	0.18672	0.13007	0.20319	0.24882	0.27455	0.43779	0.36576	0.11069	0.10145	0.26904	0.13427	0.11023	0.12398	-0.00302	0.16032	0.16375	0.10157	0.2446
CE(22:6)	0.22644	-0.00216	0.04649	0.03246	0.31141	0.13885	0.23982	0.31886	0.39562	0.08713	0.05196	0.12368	0.25481	0.0349	0.14968	0.13707	0.01725	0.09806	0.37151	0.30998	0.24763	0.22785	0.12936	0.12876	0.06876	0.33401	0.37975	0.14844	0.25702	0.35144	0.24644	0.18872	0.09857	0.16347	0.21121	0.3095	0.43312	0.32735	0.10207	0.08296	0.24532	0.09876	0.05424	0.07	-0.05195	0.03003	0.07199	0.02127	0.20013
5-Hydroxylysine	0.06632	-0.11088	-0.02775	-0.04622	0.17748	0.26351	0.27883	0.33994	0.4113	0.09541	0.18853	0.15754	0.18565	-0.02368	-0.0642	0.17262	0.07967	0.15285	0.24949	0.20746	0.32636	0.25003	0.10226	0.10654	0.12325	0.64636	0.7241	0.47319	0.41422	0.4691	0.40278	0.24439	0.1963	0.25794	0.23551	0.48415	0.31048	0.23159	-0.02395	-0.03496	0.07073	-0.1462	0.04077	-0.00718	0.08985	-0.00956	0.2243	0.14529	0.03845
alpha-Aminoadipic	0.19104	-0.02421	0.07337	0.12175	0.23543	0.29608	0.29319	0.2735	0.4676	0.29559	0.40755	0.21257	0.31252	0.11898	0.05357	0.27542	0.2075	0.28755	0.28299	0.2912	0.33657	0.26951	0.09598	0.19173	0.16043	0.7346	0.76485	0.56734	0.49354	0.56894	0.35664	0.20685	0.2081	0.32154	0.17662	0.48762	0.3277	0.24338	0.01718	0.00734	0.10151	-0.13272	0.0943	0.03199	0.18723	0.05865	0.19558	0.16875	0.05815
Lactic acid	0.26013	0.00692	0.03787	0.02825	0.19492	0.2283	0.32182	0.35588	0.53059	0.18102	0.25577	0.31363	0.34077	0.00472	-0.00327	0.1436	0.03209	0.15677	0.26446	0.2719	0.21742	0.24791	0.09355	0.17967	0.20515	0.60665	0.64465	0.46709	0.37563	0.48697	0.32864	0.33111	0.20693	0.3104	0.18964	0.50259	0.27358	0.29306	0.05971	0.0269	0.19301	0.02665	0.08682	0.08447	0.0805	-0.08805	-0.01607	0.0787	0.17396
TG(16:1_36:2)	-0.26201	-0.2117	-0.25802	-0.12089	-0.3543	-0.33856	-0.2915	-0.37344	-0.47414	-0.24224	-0.20646	-0.28674	-0.32477	-0.193	-0.2972	-0.26955	-0.20123	-0.22162	-0.40713	-0.3502	-0.38481	-0.35127	-0.27758	-0.28864	-0.2837	-0.39777	-0.43245	-0.09984	-0.28207	-0.39995	-0.19458	-0.13319	-0.16659	-0.22459	-0.19928	-0.16561	-0.46063	-0.39538	-0.25508	-0.25455	-0.35306	-0.25712	-0.23331	-0.15363	-0.16676	0.01146	-0.22504	-0.11894	-0.24521
TG(16:1_36:1)	-0.34133	-0.30996	-0.2756	-0.23937	-0.43931	-0.39268	-0.33993	-0.47222	-0.52859	-0.25929	-0.23519	-0.33376	-0.36467	-0.23803	-0.35409	-0.33801	-0.27545	-0.30638	-0.51041	-0.43988	-0.43307	-0.49568	-0.40903	-0.39633	-0.36447	-0.41578	-0.46787	-0.20354	-0.36364	-0.47668	-0.29291	-0.26436	-0.20849	-0.28087	-0.2222	-0.25651	-0.46761	-0.28789	-0.16857	-0.17994	-0.26616	-0.25912	-0.23059	-0.19052	-0.321	-0.12367	-0.21616	-0.17501	-0.3191
TG(20:1_34:1)	-0.27991	-0.32125	-0.23888	-0.1844	-0.49084	-0.38564	-0.35725	-0.49768	-0.55048	-0.25996	-0.27084	-0.26936	-0.32586	-0.25807	-0.34986	-0.35005	-0.3018	-0.32034	-0.49207	-0.40356	-0.46437	-0.45395	-0.36829	-0.37763	-0.34518	-0.42189	-0.47237	-0.17581	-0.35253	-0.46057	-0.28438	-0.19351	-0.16531	-0.28814	-0.20898	-0.28285	-0.41718	-0.34999	-0.13938	-0.17336	-0.34906	-0.28282	-0.25378	-0.16267	-0.17667	-0.06645	-0.28774	-0.16477	-0.29335
TG(18:1_34:1)	-0.37386	-0.42939	-0.34434	-0.22963	-0.41351	-0.33404	-0.36255	-0.3889	-0.48777	-0.33539	-0.29661	-0.30395	-0.36787	-0.36743	-0.49312	-0.36086	-0.32689	-0.32184	-0.439	-0.43891	-0.48671	-0.43516	-0.37226	-0.41591	-0.38359	-0.36446	-0.36717	-0.12301	-0.29563	-0.3957	-0.15406	-0.09049	-0.11142	-0.17042	-0.15844	-0.06336	-0.4205	-0.33386	-0.20634	-0.23738	-0.36167	-0.33608	-0.24068	-0.21355	-0.23918	-0.10103	-0.27838	-0.20255	-0.21773
TG(18:1_36:1)	-0.29258	-0.29037	-0.25927	-0.17987	-0.31897	-0.34965	-0.28222	-0.34022	-0.40154	-0.32128	-0.2749	-0.30926	-0.41294	-0.25907	-0.35799	-0.31268	-0.30197	-0.28139	-0.3982	-0.40157	-0.43475	-0.35404	-0.29507	-0.31332	-0.34995	-0.36083	-0.38446	-0.15648	-0.37763	-0.41033	-0.1945	-0.18937	-0.15714	-0.25048	-0.1624	-0.0841	-0.38811	-0.30557	-0.24845	-0.26224	-0.27191	-0.22593	-0.21189	-0.23498	-0.16466	-0.08419	-0.41672	-0.16173	-0.21225
TG(20:3_34:1)	-0.15306	-0.0345	-0.10445	0.02465	-0.41786	-0.3189	-0.25079	-0.32431	-0.39003	-0.1137	-0.09082	-0.07864	-0.3028	-0.02364	-0.12688	-0.141	-0.12257	-0.19211	-0.39454	-0.2766	-0.1885	-0.23112	-0.03655	-0.10819	-0.12529	-0.32382	-0.41179	-0.03774	-0.21223	-0.32205	-0.20363	-0.2214	-0.13179	-0.34061	-0.21855	-0.27297	-0.40286	-0.28961	-0.0118	-0.05431	-0.19134	-0.10567	-0.07256	-0.09079	-0.09981	-0.02093	-0.22957	-0.04257	-0.08928
TG(16:0_36:2)	-0.22809	-0.27181	-0.21107	-0.06134	-0.4257	-0.38745	-0.37199	-0.54799	-0.5416	-0.15067	-0.10145	-0.18657	-0.2226	-0.14389	-0.27944	-0.27773	-0.15543	-0.21191	-0.47055	-0.38413	-0.37878	-0.3771	-0.35714	-0.35861	-0.31834	-0.31309	-0.38208	-0.14753	-0.21864	-0.39144	-0.19727	-0.1817	-0.16247	-0.25833	-0.28573	-0.14045	-0.39727	-0.23084	-0.13719	-0.08553	-0.29883	-0.18651	-0.23881	-0.14431	-0.20227	-0.02439	-0.13087	-0.12327	-0.2934
TG(18:1_36:2)	-0.06888	-0.05802	-0.06983	0.05969	-0.34147	-0.30792	-0.20856	-0.30454	-0.39604	-0.02636	-0.06798	-0.05488	-0.17648	-0.03232	-0.10187	-0.19255	-0.1127	-0.10959	-0.29861	-0.21777	-0.1743	-0.19025	-0.12574	-0.1147	-0.14897	-0.27076	-0.33497	0.01374	-0.13842	-0.22397	-0.14694	-0.07352	-0.15268	-0.14886	-0.14496	-0.01962	-0.32688	-0.25447	-0.10093	-0.06015	-0.14925	-0.0811	-0.13426	-0.07559	-0.14314	0.08178	-0.20078	-0.05412	-0.19025
TG(17:1_36:4)	-0.06745	-0.11473	-0.13213	-0.14256	-0.20449	-0.30507	-0.37601	-0.4943	-0.24328	-0.11475	-0.0522	-0.1542	-0.0923	-0.15648	-0.11025	-0.19876	-0.1122	-0.22905	-0.3189	-0.20349	-0.28539	-0.31599	-0.36753	-0.34138	-0.27423	-0.06539	-0.16913	-0.30976	-0.25732	-0.35317	-0.26457	-0.29661	-0.25512	-0.29316	-0.40624	-0.12545	-0.21242	-0.17467	-0.19005	-0.06201	-0.17171	-0.0507	-0.1899	-0.15651	-0.1857	-0.2039	-0.10355	-0.20042	-0.33504
TG(18:2_35:3)	0.0623	0.0626	-0.02605	-0.08231	-0.29759	-0.32705	-0.21458	-0.35578	-0.16926	-0.01769	-0.12339	-0.08452	-0.07757	-0.10079	-0.05476	-0.20877	-0.14903	-0.19476	-0.28686	-0.20364	-0.18443	-0.27089	-0.3023	-0.2413	-0.19211	-0.0945	-0.19266	-0.2133	-0.18564	-0.20839	-0.28466	-0.25073	-0.19792	-0.19703	-0.40999	-0.22524	-0.13496	-0.20658	-0.12823	-0.12377	-0.13802	-0.05493	-0.19849	-0.0589	-0.17649	-0.1959	-0.10365	-0.19865	-0.33863
TG(20:1_34:3)	-0.00942	-0.01399	-0.05784	0.0054	-0.23906	-0.27325	-0.18214	-0.37063	-0.15341	0.00374	-0.08298	-0.14842	-0.06304	-0.00816	-0.05103	-0.20507	-0.11884	-0.1775	-0.22546	-0.16555	-0.09123	-0.17193	-0.19941	-0.22115	-0.19172	-0.06861	-0.1455	-0.13166	-0.08442	-0.12671	-0.25625	-0.25249	-0.20475	-0.31008	-0.30009	-0.16124	-0.16168	-0.18584	-0.19206	-0.18502	-0.22726	-0.07177	-0.14346	-0.01511	-0.00753	-0.15865	-0.06974	-0.12266	-0.26792
TG(18:1_32:3)	-0.05621	0.05582	-0.04254	0.01965	-0.2577	-0.27285	-0.19066	-0.26804	-0.13315	-0.06921	-0.085	0.0204	-0.12492	0.03611	0.02833	-0.13322	-0.09876	-0.13819	-0.20419	-0.15196	-0.12442	-0.19291	-0.11057	-0.13189	-0.0501	-0.23085	-0.29649	-0.06324	-0.10516	-0.16361	-0.36154	-0.27081	-0.26057	-0.28043	-0.30674	-0.27161	-0.15073	-0.23956	-0.10166	-0.10636	-0.20278	-0.10992	-0.03061	-0.16327	-0.0788	-0.09896	-0.118	-0.13928	-0.22434
TG(18:3_30:0)	0.00209	0.04678	0.04746	0.00705	-0.17111	-0.19439	-0.21599	-0.33113	-0.23773	0.01567	0.03291	-0.05783	-0.06662	-0.01118	-0.03135	-0.05497	-0.02359	-0.10685	-0.27979	-0.14128	-0.24067	-0.21737	-0.22361	-0.16469	-0.10133	-0.16691	-0.25054	-0.26684	-0.22359	-0.21864	-0.24506	-0.13721	-0.1184	-0.21679	-0.31524	-0.2794	-0.11943	-0.16421	-0.0867	-0.06892	-0.04755	0.00225	-0.10643	-0.1614	-0.19585	-0.20189	-0.0758	-0.22191	-0.25368
TG(20:3_32:0)	-0.01045	0.10062	-0.07575	-0.02493	-0.19151	-0.35978	-0.18246	-0.3429	-0.24317	0.01949	0.00758	-0.12397	-0.21042	0.06106	-0.01054	-0.10847	0.01682	-0.07187	-0.33821	-0.24225	-0.14233	-0.18901	-0.16776	-0.16765	-0.16029	-0.20006	-0.29882	-0.15544	-0.10885	-0.24437	-0.24544	-0.19781	-0.16401	-0.26781	-0.35647	-0.31359	-0.30436	-0.18114	-0.08347	-0.05602	-0.13722	0.09005	-0.12698	0.00673	-0.1121	-0.14267	-0.05944	-0.16779	-0.223
TG(18:1_36:3)	0.06769	-0.03793	-0.09869	0.11808	-0.2893	-0.28529	-0.25846	-0.33658	-0.2142	0.01421	-0.08363	0.00857	-0.04026	-0.04328	-0.04427	-0.24015	-0.13816	-0.12082	-0.16789	-0.14889	-0.0697	-0.08196	-0.17538	-0.20855	-0.18132	-0.10312	-0.1585	-0.00871	-0.01389	-0.03528	-0.18654	-0.10703	-0.2781	-0.18776	-0.24202	0.03152	-0.0646	-0.21327	-0.15212	-0.08898	-0.26932	-0.02713	-0.21755	-0.14793	-0.17062	-0.04544	-0.09999	-0.13128	-0.44522
TG(18:1_34:3)	-0.01208	-0.05441	-0.15737	0.06886	-0.38613	-0.35501	-0.31165	-0.44671	-0.33644	-0.05235	-0.10373	-0.11019	-0.13364	-0.05642	-0.0878	-0.25686	-0.12476	-0.14062	-0.2808	-0.23491	-0.16299	-0.21126	-0.24911	-0.26548	-0.22459	-0.2175	-0.29238	-0.06518	-0.07619	-0.19161	-0.25658	-0.2149	-0.25955	-0.25502	-0.34802	-0.13416	-0.24151	-0.27886	-0.21583	-0.16501	-0.33705	-0.13107	-0.23121	-0.13328	-0.15023	-0.04854	-0.104	-0.14106	-0.43386
TG(18:2_36:2)	-0.03883	-0.16545	-0.21748	-0.01875	-0.36397	-0.39497	-0.34755	-0.51571	-0.31949	-0.12108	-0.19988	-0.13781	-0.10262	-0.16255	-0.17309	-0.35467	-0.27408	-0.28765	-0.3212	-0.27956	-0.24185	-0.25659	-0.3459	-0.39057	-0.35405	-0.16339	-0.23319	-0.18481	-0.15515	-0.20576	-0.30271	-0.25659	-0.34003	-0.26476	-0.36055	-0.11779	-0.12703	-0.27003	-0.22193	-0.16501	-0.30268	-0.13623	-0.31703	-0.23306	-0.26689	-0.13293	-0.15784	-0.22082	-0.57187
TG(16:1_36:3)	0.00812	-0.01072	-0.12081	0.07161	-0.32034	-0.24741	-0.20553	-0.24081	-0.22699	-0.07703	-0.14426	-0.13241	-0.18689	-0.07263	-0.08655	-0.22016	-0.15867	-0.13477	-0.18007	-0.15776	-0.13389	-0.12496	-0.13465	-0.14871	-0.15734	-0.21602	-0.25767	0.02894	-0.06512	-0.10931	-0.21269	-0.1114	-0.20638	-0.15322	-0.17481	-0.06035	-0.22275	-0.36152	-0.24637	-0.22887	-0.27203	-0.14832	-0.19074	-0.09864	-0.09226	-0.04888	-0.19227	-0.1021	-0.35242
TG(20:1_34:2)	-0.05867	-0.13894	-0.12723	0.00212	-0.45102	-0.3451	-0.36579	-0.47036	-0.40446	-0.10513	-0.22833	-0.14388	-0.20977	-0.19243	-0.18598	-0.34859	-0.29188	-0.2792	-0.34806	-0.27614	-0.41501	-0.3674	-0.35012	-0.2994	-0.27754	-0.37047	-0.43822	-0.23488	-0.29631	-0.36325	-0.3895	-0.22998	-0.21603	-0.37411	-0.2573	-0.22036	-0.17742	-0.27144	-0.07054	-0.08692	-0.25027	-0.12339	-0.24338	-0.16097	-0.1884	-0.09667	-0.27408	-0.24087	-0.33074
TG(18:2_35:1)	-0.19325	-0.14209	-0.14885	-0.23664	-0.24068	-0.34163	-0.41923	-0.39275	-0.26983	-0.26837	-0.33026	-0.26539	-0.28634	-0.35479	-0.23586	-0.41481	-0.36686	-0.40019	-0.24878	-0.24775	-0.40507	-0.41876	-0.41459	-0.33312	-0.37661	-0.2888	-0.34573	-0.31975	-0.34892	-0.39444	-0.38576	-0.42526	-0.32549	-0.51025	-0.25145	-0.13628	-0.13293	-0.25476	-0.16029	-0.17355	-0.19945	-0.09261	-0.23544	-0.33547	-0.3467	-0.29818	-0.32246	-0.31315	-0.32553
TG(16:0_37:3)	-0.18849	-0.19594	-0.24062	-0.3119	-0.38088	-0.40397	-0.43865	-0.50181	-0.35543	-0.28651	-0.29986	-0.31789	-0.29504	-0.30437	-0.30252	-0.34151	-0.34897	-0.39401	-0.44071	-0.40222	-0.50751	-0.52588	-0.51064	-0.43766	-0.42402	-0.33284	-0.38978	-0.35223	-0.35181	-0.42656	-0.35056	-0.39103	-0.23762	-0.2947	-0.3673	-0.40106	-0.21676	-0.22915	-0.17382	-0.24447	-0.16344	-0.27173	-0.16381	-0.23105	-0.25496	-0.26702	-0.32128	-0.27428	-0.33128
TG(17:0_36:4)	-0.21004	-0.17733	-0.25215	-0.28868	-0.37362	-0.33077	-0.46648	-0.47467	-0.31273	-0.30138	-0.33224	-0.25524	-0.18071	-0.30093	-0.24238	-0.38393	-0.34956	-0.39817	-0.40036	-0.33267	-0.40427	-0.42361	-0.45245	-0.44458	-0.35519	-0.31445	-0.38214	-0.44649	-0.3618	-0.42021	-0.38933	-0.36977	-0.31696	-0.33582	-0.31679	-0.38991	-0.17177	-0.32112	-0.26702	-0.2582	-0.28943	-0.20534	-0.24225	-0.2785	-0.25296	-0.21569	-0.18075	-0.30911	-0.37442
TG(18:2_35:2)	-0.15477	-0.15538	-0.21387	-0.21484	-0.3872	-0.40133	-0.45101	-0.47411	-0.28343	-0.27967	-0.37666	-0.29901	-0.30127	-0.35717	-0.2935	-0.41029	-0.42188	-0.44069	-0.40714	-0.38105	-0.43168	-0.43546	-0.43677	-0.42194	-0.41401	-0.28769	-0.35823	-0.37427	-0.369	-0.39911	-0.38528	-0.41773	-0.32473	-0.31359	-0.33926	-0.28165	-0.13803	-0.32344	-0.18938	-0.22006	-0.3502	-0.2103	-0.24463	-0.30536	-0.24506	-0.32525	-0.33345	-0.35083	-0.45856
TG(16:1_34:3)	-0.32834	-0.2717	-0.37047	-0.25203	-0.38504	-0.34891	-0.28929	-0.31592	-0.25022	-0.27812	-0.37495	-0.41033	-0.50959	-0.32865	-0.40203	-0.35935	-0.37606	-0.37937	-0.41568	-0.41919	-0.39332	-0.41723	-0.33965	-0.40427	-0.38374	-0.33491	-0.35242	-0.15592	-0.32837	-0.33195	-0.34857	-0.30401	-0.29468	-0.21061	-0.20327	-0.27737	-0.30121	-0.35101	-0.25765	-0.35746	-0.38458	-0.28112	-0.26828	-0.28468	-0.20633	-0.31372	-0.33499	-0.34963	-0.38664
TG(16:1_38:3)	-0.17504	-0.09052	-0.16198	-0.11415	-0.26439	-0.24181	-0.23056	-0.18667	-0.2187	-0.28579	-0.26645	-0.34575	-0.34682	-0.30126	-0.30503	-0.31083	-0.30592	-0.29599	-0.33239	-0.32443	-0.32689	-0.37489	-0.29381	-0.28873	-0.28431	-0.23646	-0.25697	-0.03401	-0.19113	-0.25863	-0.2418	-0.2237	-0.22461	-0.20761	-0.1644	-0.17189	-0.19181	-0.25091	-0.30605	-0.36556	-0.12738	-0.20588	-0.20809	-0.22358	-0.27958	-0.27141	-0.33675	-0.25719	-0.30006
TG(18:1_30:2)	-0.21607	-0.0713	-0.12171	-0.22144	-0.3616	-0.23457	-0.31644	-0.16843	-0.16407	-0.22669	-0.3073	-0.25303	-0.4011	-0.33259	-0.28088	-0.29439	-0.3123	-0.31449	-0.31443	-0.28335	-0.33274	-0.35025	-0.27367	-0.25712	-0.25265	-0.29641	-0.3169	-0.10108	-0.2473	-0.2232	-0.33516	-0.25167	-0.16673	-0.21874	-0.09045	-0.22869	-0.23903	-0.33068	-0.14362	-0.25826	-0.20621	-0.14161	-0.13646	-0.17366	-0.1285	-0.36008	-0.44252	-0.28657	-0.20257
TG(20:1_32:1)	-0.17546	-0.04759	-0.12509	-0.24406	-0.41663	-0.30269	-0.36246	-0.21696	-0.24361	-0.24759	-0.26564	-0.13357	-0.34618	-0.25992	-0.24152	-0.30456	-0.2723	-0.33163	-0.32026	-0.25608	-0.32798	-0.36426	-0.29969	-0.28174	-0.20174	-0.24516	-0.28695	-0.19276	-0.25546	-0.2895	-0.35529	-0.22255	-0.18047	-0.32228	-0.26613	-0.32751	-0.27303	-0.25808	-0.11894	-0.22677	-0.2077	-0.17789	-0.10675	-0.18731	-0.14408	-0.207	-0.24193	-0.28277	-0.22799
TG(16:0_32:1)	-0.25305	-0.09459	-0.15716	-0.25437	-0.36193	-0.36206	-0.35764	-0.35433	-0.30107	-0.23243	-0.23099	-0.35322	-0.41095	-0.28174	-0.3081	-0.30743	-0.22535	-0.31188	-0.50519	-0.43096	-0.36635	-0.41358	-0.34239	-0.39771	-0.31017	-0.36776	-0.42987	-0.30468	-0.32288	-0.40328	-0.41454	-0.35235	-0.26395	-0.28966	-0.33531	-0.47777	-0.37023	-0.27554	-0.14312	-0.16203	-0.23942	-0.11129	-0.14466	-0.19838	-0.10244	-0.32892	-0.16654	-0.31577	-0.30885
TG(16:0_32:3)	-0.16647	-0.03885	-0.18312	-0.2301	-0.41712	-0.30838	-0.30374	-0.23315	-0.33315	-0.24464	-0.36056	-0.38161	-0.36313	-0.26521	-0.24973	-0.26198	-0.34018	-0.38859	-0.41135	-0.33399	-0.3443	-0.39125	-0.28132	-0.34636	-0.30438	-0.38596	-0.43045	-0.29621	-0.38635	-0.35929	-0.41778	-0.32818	-0.27969	-0.28468	-0.19969	-0.48222	-0.21114	-0.32049	-0.15602	-0.23709	-0.18879	-0.17636	-0.16361	-0.19655	-0.19618	-0.22433	-0.24813	-0.22703	-0.34961
TG(14:0_34:3)	-0.20265	0.02074	-0.09732	-0.13893	-0.32346	-0.25427	-0.31703	-0.2119	-0.25555	-0.19866	-0.33577	-0.29403	-0.3731	-0.28817	-0.26174	-0.36345	-0.30088	-0.27057	-0.39602	-0.34704	-0.28451	-0.29284	-0.23844	-0.25902	-0.21113	-0.3471	-0.3656	-0.21198	-0.25752	-0.27617	-0.27739	-0.40549	-0.21529	-0.26332	-0.08096	-0.34499	-0.18664	-0.20676	-0.1488	-0.1967	-0.12659	-0.06601	-0.15643	-0.18077	-0.13668	-0.10819	-0.13212	-0.14256	-0.14003
TG(20:0_32:3)	-0.13897	-0.12018	-0.23578	-0.1928	-0.35099	-0.27358	-0.28926	-0.2627	-0.31216	-0.33328	-0.37475	-0.32935	-0.29611	-0.33359	-0.32964	-0.45842	-0.4395	-0.4039	-0.4084	-0.32483	-0.39143	-0.38747	-0.40587	-0.35188	-0.39732	-0.29197	-0.34402	-0.28696	-0.30767	-0.36139	-0.29199	-0.301	-0.31738	-0.10133	-0.1285	-0.22304	-0.27333	-0.22215	-0.14261	-0.21077	-0.06242	-0.08692	-0.24587	-0.16575	-0.35303	-0.43258	-0.31607	-0.26535	-0.25827
TG(20:2_34:1)	-0.01355	0.0449	-0.05985	-0.03199	-0.23416	-0.13702	-0.22396	-0.13799	-0.14973	-0.17885	-0.15233	-0.15715	-0.26733	-0.1242	-0.08886	-0.20212	-0.19634	-0.20542	-0.11248	-0.09499	-0.23188	-0.19435	-0.08312	-0.0528	-0.16122	-0.23005	-0.28917	-0.00492	-0.21324	-0.24181	-0.23148	-0.13792	-0.15339	-0.37868	-0.07534	0.02705	-0.18928	-0.34015	-0.12077	-0.16536	-0.05174	-0.09194	-0.07188	-0.16215	-0.09733	-0.09173	-0.42178	-0.16349	-0.02108
TG(16:0_38:3)	0.00501	-0.05633	-0.07904	0.05863	-0.36653	-0.31362	-0.29227	-0.37371	-0.28042	-0.12007	-0.11795	-0.2214	-0.14928	-0.12704	-0.10843	-0.26784	-0.21667	-0.2379	-0.21011	-0.13017	-0.30112	-0.28226	-0.1999	-0.20725	-0.27174	-0.21015	-0.30727	-0.05409	-0.20074	-0.29335	-0.30656	-0.29158	-0.28999	-0.38151	-0.26618	-0.08634	-0.17879	-0.27933	-0.1022	-0.15222	-0.11579	-0.17252	-0.19463	-0.22625	-0.23078	-0.19858	-0.40677	-0.17505	-0.21883
TG(20:2_34:2)	-0.01871	0.06143	-0.07164	-0.02767	-0.19214	-0.22554	-0.19276	-0.20781	-0.1035	-0.12216	-0.1654	-0.22218	-0.25603	-0.15669	-0.07288	-0.21165	-0.17822	-0.19498	-0.16789	-0.11997	-0.23818	-0.20017	-0.11823	-0.13763	-0.16212	-0.18278	-0.24713	-0.13857	-0.31149	-0.23967	-0.27605	-0.22077	-0.26322	-0.27621	-0.21157	-0.11039	-0.11358	-0.25216	-0.13505	-0.19036	-0.2892	-0.09316	-0.12371	-0.19835	-0.0748	-0.21293	-0.41459	-0.1663	-0.29564
TG(20:2_34:3)	0.01617	-0.01187	-0.05547	0.14093	-0.29528	-0.21876	-0.21468	-0.24367	-0.11953	0.13253	-0.12763	-0.06923	-0.06706	0.02396	-0.01157	-0.09995	-0.12872	-0.151	-0.12848	-0.09716	-0.08459	-0.1461	-0.13996	-0.11352	-0.19275	-0.11111	-0.17538	-0.03158	-0.08853	-0.04824	-0.18513	-0.2309	-0.08579	-0.1335	-0.2421	-0.179	-0.13749	-0.20808	-0.07257	-0.05203	-0.11195	-0.00028	-0.08082	0.02612	-0.15131	-0.20711	-0.18871	-0.20682	-0.28023
TG(16:0_35:3)	-0.01008	0.1586	-0.04616	0.08238	-0.19171	-0.14246	-0.03522	-0.09749	0.00904	-0.01773	-0.08969	-0.02496	-0.18808	0.02711	0.01685	-0.09432	-0.12816	-0.1193	-0.09263	-0.12815	-0.09452	-0.09489	-0.02205	-0.04667	-0.02702	-0.18838	-0.22309	-0.04761	-0.11618	-0.09483	-0.28322	-0.17049	-0.15715	-0.23362	-0.12035	-0.19916	-0.04093	-0.19726	-0.06091	-0.11125	-0.1316	-0.07745	-0.0619	-0.05292	-0.05435	-0.14081	-0.1739	-0.10815	-0.17588
TG(17:0_34:3)	-0.01782	0.08841	-0.02666	-0.03574	-0.35409	-0.19996	-0.19087	-0.16327	-0.16209	-0.07933	-0.12257	-0.11308	-0.18744	-0.1383	-0.11013	-0.30056	-0.11614	-0.13302	-0.27287	-0.20158	-0.1724	-0.22341	-0.18845	-0.15424	-0.12356	-0.18123	-0.23605	-0.06545	-0.10664	-0.20517	-0.18527	-0.31527	-0.16339	-0.18534	-0.26517	-0.24387	-0.26944	-0.20779	-0.13736	-0.12133	-0.15256	-0.11647	-0.00317	0.00311	-0.00918	-0.29776	-0.15439	-0.16565	-0.10446
TG(20:4_32:1)	0.04998	0.19907	-0.05872	0.05065	-0.16656	-0.19159	-0.13764	-0.15814	-0.09266	0.0573	0.02128	-0.18449	-0.1107	0.1209	0.11813	0.00181	0.05464	-0.01709	-0.16131	-0.07696	-0.03101	-0.15296	-0.07725	-0.08573	-0.06389	-0.2345	-0.31663	-0.0158	-0.09729	-0.2175	-0.24053	-0.23227	-0.23856	-0.14549	-0.23809	-0.33412	-0.22588	-0.16098	-0.10613	-0.06142	-0.10425	0.01273	-0.04529	0.12644	-0.11118	-0.09832	-0.08087	-0.11101	-0.19408
TG(20:3_34:3)	0.00726	0.11793	-0.08191	-0.06234	-0.27649	-0.22438	-0.18547	-0.11022	-0.09282	-0.06748	-0.18604	-0.06621	-0.23305	-0.02027	0.01467	-0.13897	-0.14651	-0.16852	-0.16266	-0.12207	-0.05606	-0.11999	-0.07209	-0.08408	-0.0884	-0.22566	-0.27734	-0.12681	-0.15417	-0.13617	-0.23904	-0.18892	-0.26305	-0.2421	-0.11562	-0.35227	-0.13611	-0.22153	-0.10698	-0.18618	-0.15417	-0.10745	-0.09535	-0.12792	-0.11447	-0.14045	-0.14322	-0.09281	-0.22186
TG(20:5_34:1)	0.06964	0.14585	-0.11213	-0.07824	-0.15276	-0.21406	-0.05529	-0.09869	0.05632	-0.04916	-0.06963	-0.16568	-0.25173	-0.03838	0.00029	-0.18417	-0.04172	-0.06359	-0.1675	-0.14862	0.01294	-0.05943	-0.01778	-0.11227	-0.08548	-0.11539	-0.19021	-0.00623	-0.06555	-0.08044	-0.20506	-0.17987	-0.34092	-0.19456	-0.21099	-0.23183	-0.24292	-0.12439	-0.11745	-0.12221	-0.20243	0.04325	0.00151	-0.03454	-0.05799	-0.2188	-0.13837	-0.21631	-0.13527
TG(18:3_38:6)	-0.11145	-0.03455	-0.11119	-0.13406	-0.19791	-0.24769	-0.22972	-0.2723	-0.17069	-0.19432	-0.24875	-0.26407	-0.32156	-0.20779	-0.17244	-0.24116	-0.20898	-0.27768	-0.2754	-0.27862	-0.20736	-0.23182	-0.19916	-0.25177	-0.19743	-0.24847	-0.29958	-0.24137	-0.21842	-0.33529	-0.28295	-0.37288	-0.30515	-0.31174	-0.2467	-0.20655	-0.18904	-0.21601	-0.1096	-0.14142	-0.09407	0.05974	-0.1437	-0.14522	-0.31787	-0.2316	-0.15706	-0.23974	-0.25555
TG(20:5_34:0)	-0.07602	0.11261	-0.04557	-0.08732	-0.1705	-0.2591	-0.15846	-0.19833	-0.14476	-0.08336	-0.16557	-0.23237	-0.2905	-0.14186	-0.05914	-0.21058	-0.11155	-0.1739	-0.22956	-0.23191	-0.10979	-0.17139	-0.07803	-0.16254	-0.15914	-0.17297	-0.23862	-0.27108	-0.17306	-0.21611	-0.08013	-0.33672	-0.15925	-0.23311	-0.24343	-0.21735	-0.14114	-0.11806	-0.10122	-0.10312	-0.21136	0.02965	-0.13313	-0.05004	-0.13537	-0.2937	-0.07492	-0.21467	-0.18867
TG(14:0_35:1)	-0.03102	0.0765	0.0677	-0.05856	-0.1983	-0.10694	-0.09332	-0.17254	-0.11573	-0.16316	-0.03834	-0.01287	-0.08972	-0.03629	-0.04641	-0.13502	-0.08535	-0.12477	-0.23028	-0.15219	-0.14094	-0.21264	-0.20528	-0.0672	-0.05754	-0.12821	-0.1789	-0.08448	-0.05345	-0.12242	-0.24971	-0.08276	-0.10436	-0.12262	-0.23738	-0.14487	-0.21375	-0.14983	-0.13455	-0.18697	-0.0305	-0.02484	0.08191	0.01793	-0.08618	-0.15918	-0.28365	-0.16067	-0.05345
TG(20:2_32:0)	-0.07252	0.01429	-0.07142	-0.09769	-0.18785	-0.08135	-0.11065	-0.2085	-0.11202	-0.11121	-0.11707	-0.25496	-0.15765	-0.14649	-0.13547	-0.22566	-0.15174	-0.24056	-0.28731	-0.16781	-0.23647	-0.26533	-0.23308	-0.19666	-0.16981	-0.12859	-0.19128	-0.20959	-0.19161	-0.23713	-0.264	-0.18228	-0.21737	-0.15376	-0.17812	-0.36448	-0.18018	-0.06189	-0.11699	-0.19549	-0.06407	-0.11024	-0.02834	-0.04313	-0.14904	-0.23321	-0.12015	-0.26853	-0.14959
TG(14:0_38:5)	-0.16715	-0.11142	-0.18491	-0.17133	-0.2803	-0.21015	-0.28821	-0.23324	-0.2764	-0.14705	-0.21367	-0.18125	-0.25906	-0.22141	-0.24874	-0.20612	-0.21952	-0.31782	-0.33811	-0.2696	-0.25947	-0.333	-0.20671	-0.25482	-0.19796	-0.23114	-0.27023	-0.16305	-0.29588	-0.34729	-0.20259	-0.16989	-0.12074	-0.17735	-0.21503	-0.23706	-0.32373	-0.25665	-0.16622	-0.22363	-0.11069	-0.10533	-0.14268	-0.21205	-0.16753	-0.11983	-0.16044	-0.21714	-0.12407
TG(20:2_32:1)	0.00113	0.13387	0.05	-0.06938	-0.0931	-0.17848	-0.13175	-0.06224	-0.10924	-0.01379	-0.05564	-0.17118	-0.22007	-0.13445	-0.08272	-0.061	-0.0333	-0.04668	-0.14451	-0.15385	-0.1449	-0.20755	-0.15352	-0.02565	-0.02324	-0.17949	-0.22475	-0.01639	-0.06805	-0.19263	-0.30544	-0.11301	-0.11365	-0.1456	-0.12305	-0.11863	-0.24696	-0.20851	-0.12532	-0.16603	-0.01569	-0.03617	0.0007	-0.12546	-0.11843	-0.11642	-0.12403	-0.14295	0.00516
TG(14:0_36:4)	-0.20035	-0.27119	-0.25703	-0.24585	-0.51411	-0.47522	-0.43568	-0.62485	-0.44025	-0.24405	-0.27806	-0.25332	-0.28668	-0.2968	-0.31734	-0.48191	-0.3614	-0.39031	-0.46683	-0.39288	-0.47428	-0.44546	-0.50154	-0.4867	-0.46017	-0.24599	-0.33127	-0.39704	-0.38094	-0.39676	-0.38938	-0.39122	-0.34516	-0.34058	-0.42201	-0.29042	-0.2737	-0.29902	-0.17218	-0.13208	-0.31551	-0.19202	-0.24782	-0.26158	-0.27844	-0.20067	-0.26545	-0.25639	-0.51658
TG(18:0_36:4)	-0.16076	-0.28241	-0.33383	-0.21397	-0.41364	-0.4915	-0.4702	-0.6286	-0.39513	-0.27788	-0.3338	-0.26861	-0.20381	-0.34389	-0.32871	-0.49524	-0.41834	-0.45282	-0.45377	-0.41002	-0.44824	-0.42345	-0.51299	-0.55829	-0.5209	-0.21348	-0.29233	-0.40451	-0.34652	-0.40811	-0.38717	-0.43516	-0.42879	-0.36269	-0.44423	-0.19577	-0.1639	-0.26868	-0.27764	-0.23351	-0.36523	-0.20191	-0.36299	-0.33239	-0.35881	-0.28122	-0.27681	-0.32003	-0.56369
TG(18:0_34:2)	-0.39962	-0.53801	-0.47222	-0.40057	-0.38574	-0.48736	-0.50823	-0.70166	-0.50388	-0.48184	-0.41383	-0.51105	-0.35753	-0.51353	-0.55065	-0.59694	-0.47945	-0.51999	-0.54523	-0.53341	-0.69033	-0.61968	-0.68057	-0.74601	-0.66041	-0.34583	-0.3955	-0.53085	-0.46182	-0.57848	-0.36166	-0.44735	-0.32956	-0.34989	-0.3846	-0.22621	-0.29888	-0.19287	-0.26895	-0.28933	-0.40739	-0.2646	-0.43461	-0.36699	-0.46333	-0.44679	-0.34515	-0.39953	-0.49458
TG(18:2_34:0)	-0.3057	-0.43489	-0.37536	-0.33361	-0.3435	-0.44114	-0.47415	-0.61963	-0.38503	-0.40323	-0.38137	-0.46186	-0.30772	-0.47628	-0.47127	-0.54476	-0.45224	-0.47108	-0.44188	-0.45089	-0.59645	-0.55029	-0.61512	-0.67699	-0.57546	-0.29215	-0.34209	-0.47835	-0.40671	-0.48088	-0.35476	-0.45098	-0.33462	-0.38996	-0.36535	-0.17352	-0.19993	-0.17031	-0.24381	-0.26062	-0.32212	-0.2133	-0.38628	-0.38368	-0.44324	-0.47066	-0.34592	-0.40239	-0.46454
TG(16:0_34:2)	-0.43353	-0.54713	-0.52838	-0.39767	-0.51215	-0.52751	-0.55264	-0.7383	-0.57741	-0.43835	-0.43098	-0.46943	-0.4111	-0.49347	-0.57083	-0.52818	-0.45156	-0.51655	-0.62225	-0.596	-0.6479	-0.62131	-0.65085	-0.75303	-0.62846	-0.41058	-0.45413	-0.42892	-0.43651	-0.56483	-0.37101	-0.39866	-0.28861	-0.31726	-0.42961	-0.36239	-0.38855	-0.32551	-0.29645	-0.31977	-0.5741	-0.3785	-0.45074	-0.36559	-0.35851	-0.33508	-0.26645	-0.39603	-0.58351
TG(18:0_34:3)	-0.39339	-0.47536	-0.47799	-0.41439	-0.39949	-0.4982	-0.49337	-0.6609	-0.46604	-0.43223	-0.43506	-0.50688	-0.3833	-0.50172	-0.52543	-0.57596	-0.47565	-0.49676	-0.55247	-0.53629	-0.62626	-0.61986	-0.64541	-0.71515	-0.59373	-0.36414	-0.40364	-0.4904	-0.45544	-0.51145	-0.37155	-0.42034	-0.37123	-0.36943	-0.39591	-0.31119	-0.33596	-0.27281	-0.3288	-0.37993	-0.49285	-0.31443	-0.4224	-0.36031	-0.38852	-0.38015	-0.31933	-0.39488	-0.54607
TG(18:3_34:1)	-0.31598	-0.38113	-0.43744	-0.33004	-0.43248	-0.485	-0.51268	-0.60941	-0.44156	-0.41577	-0.44355	-0.41695	-0.362	-0.4545	-0.4836	-0.55469	-0.45202	-0.48029	-0.47398	-0.50048	-0.52771	-0.49138	-0.561	-0.67501	-0.56312	-0.35397	-0.39629	-0.419	-0.38541	-0.44339	-0.42178	-0.39984	-0.33869	-0.35185	-0.43039	-0.24055	-0.28923	-0.3779	-0.30849	-0.31694	-0.50602	-0.25427	-0.40153	-0.33099	-0.34786	-0.34309	-0.294	-0.39327	-0.58707
TG(18:3_34:3)	-0.40389	-0.45738	-0.54459	-0.38194	-0.46792	-0.49626	-0.5908	-0.65638	-0.4718	-0.46295	-0.48507	-0.4235	-0.27004	-0.4759	-0.50916	-0.56933	-0.5105	-0.56268	-0.53561	-0.49739	-0.59864	-0.57649	-0.56983	-0.69729	-0.62729	-0.3454	-0.38391	-0.47304	-0.48654	-0.54546	-0.44101	-0.41638	-0.48115	-0.30999	-0.44685	-0.28209	-0.28881	-0.35826	-0.28056	-0.30811	-0.54972	-0.28381	-0.40133	-0.38699	-0.41479	-0.31828	-0.28799	-0.32582	-0.55602
TG(16:0_36:5)	-0.43145	-0.54881	-0.52849	-0.46974	-0.53338	-0.48693	-0.59936	-0.70577	-0.50996	-0.50849	-0.54186	-0.4532	-0.35953	-0.60581	-0.62956	-0.62365	-0.61324	-0.6579	-0.61035	-0.59341	-0.67591	-0.64083	-0.70586	-0.78788	-0.67164	-0.32831	-0.36421	-0.52889	-0.50247	-0.55007	-0.41855	-0.44596	-0.38646	-0.3408	-0.43227	-0.31757	-0.26997	-0.34339	-0.33	-0.36134	-0.49428	-0.39378	-0.43274	-0.45004	-0.43803	-0.42207	-0.32893	-0.45545	-0.64044
TG(18:3_34:2)	-0.36864	-0.53007	-0.51794	-0.44837	-0.51673	-0.51781	-0.55474	-0.68908	-0.46659	-0.48137	-0.53341	-0.42836	-0.31758	-0.53902	-0.56458	-0.58884	-0.57907	-0.60826	-0.55491	-0.54563	-0.62524	-0.6066	-0.67708	-0.75331	-0.65004	-0.31286	-0.34656	-0.49735	-0.46038	-0.48271	-0.38352	-0.39637	-0.36921	-0.33843	-0.43951	-0.35522	-0.26636	-0.3572	-0.38578	-0.41508	-0.52106	-0.42936	-0.41645	-0.40903	-0.39697	-0.37355	-0.30509	-0.4169	-0.64416
TG(18:3_36:4)	-0.48327	-0.56141	-0.53891	-0.56393	-0.49851	-0.51042	-0.57804	-0.72249	-0.61	-0.5362	-0.53315	-0.45516	-0.38374	-0.59841	-0.63852	-0.63224	-0.5712	-0.63755	-0.66584	-0.63064	-0.73027	-0.68044	-0.74047	-0.77339	-0.67126	-0.35656	-0.39017	-0.61507	-0.60146	-0.63801	-0.37793	-0.432	-0.39437	-0.33603	-0.41963	-0.33792	-0.35406	-0.33873	-0.37747	-0.38543	-0.49209	-0.40109	-0.3683	-0.42792	-0.39885	-0.36619	-0.32001	-0.37431	-0.54425
TG(18:2_36:4)	-0.52379	-0.63595	-0.6174	-0.58602	-0.49624	-0.54224	-0.57605	-0.73122	-0.5885	-0.58091	-0.59109	-0.52034	-0.42162	-0.66874	-0.70101	-0.64637	-0.6408	-0.68877	-0.67001	-0.66111	-0.78296	-0.73493	-0.77463	-0.8273	-0.7369	-0.39016	-0.41213	-0.58277	-0.5978	-0.66361	-0.41434	-0.45129	-0.41046	-0.36343	-0.42178	-0.36256	-0.34944	-0.3709	-0.41042	-0.43643	-0.5248	-0.45609	-0.43057	-0.4908	-0.48588	-0.37911	-0.37797	-0.43409	-0.59827
TG(18:3_36:3)	-0.48238	-0.57865	-0.56723	-0.51319	-0.51157	-0.54012	-0.56041	-0.69217	-0.53634	-0.56397	-0.56947	-0.49792	-0.44002	-0.61748	-0.66596	-0.62223	-0.62719	-0.65175	-0.64036	-0.65275	-0.71533	-0.65689	-0.72304	-0.78522	-0.7079	-0.35832	-0.38305	-0.55699	-0.57189	-0.57014	-0.3824	-0.42759	-0.38093	-0.32456	-0.39828	-0.33222	-0.31725	-0.36236	-0.41173	-0.42922	-0.55879	-0.42515	-0.40566	-0.46927	-0.40495	-0.37076	-0.39199	-0.40657	-0.65953
TG(18:3_34:0)	-0.4638	-0.56374	-0.5286	-0.55575	-0.42721	-0.51031	-0.50903	-0.60577	-0.4636	-0.52915	-0.55171	-0.53427	-0.43214	-0.61183	-0.61447	-0.67491	-0.58618	-0.61393	-0.53437	-0.52692	-0.6551	-0.62609	-0.70714	-0.80252	-0.69652	-0.34085	-0.36399	-0.58195	-0.52426	-0.56613	-0.36615	-0.44576	-0.3264	-0.38933	-0.36233	-0.30437	-0.31832	-0.28251	-0.23823	-0.28268	-0.43812	-0.30223	-0.4381	-0.37996	-0.49377	-0.42111	-0.32074	-0.40909	-0.57834
TG(18:0_36:5)	-0.43876	-0.56233	-0.54957	-0.5257	-0.37025	-0.4516	-0.46091	-0.56985	-0.4066	-0.59087	-0.59012	-0.50442	-0.36631	-0.64485	-0.63198	-0.59127	-0.62278	-0.64755	-0.49537	-0.52097	-0.72477	-0.63603	-0.65799	-0.72279	-0.66867	-0.32625	-0.32791	-0.48273	-0.53024	-0.57775	-0.3841	-0.43558	-0.39227	-0.29205	-0.32923	-0.24687	-0.27849	-0.35441	-0.39098	-0.47199	-0.47643	-0.41919	-0.35805	-0.46332	-0.42314	-0.43001	-0.45801	-0.43178	-0.42979
TG(18:2_34:4)	-0.50281	-0.55023	-0.59105	-0.50892	-0.42855	-0.43149	-0.48877	-0.5887	-0.46366	-0.53099	-0.51722	-0.46924	-0.40421	-0.60934	-0.6671	-0.60461	-0.57835	-0.57141	-0.61639	-0.6377	-0.72324	-0.66815	-0.67837	-0.7254	-0.62076	-0.33101	-0.33271	-0.47347	-0.50509	-0.55828	-0.39851	-0.35944	-0.39933	-0.19238	-0.34819	-0.27499	-0.33164	-0.29487	-0.41658	-0.44433	-0.415	-0.42352	-0.33628	-0.44553	-0.43496	-0.41634	-0.38013	-0.39722	-0.48308
TG(18:2_36:5)	-0.57943	-0.70211	-0.64547	-0.63365	-0.50239	-0.50808	-0.57512	-0.65619	-0.56128	-0.63713	-0.6727	-0.54004	-0.47609	-0.72471	-0.77641	-0.65354	-0.71673	-0.74511	-0.65737	-0.67375	-0.81323	-0.73754	-0.75809	-0.84438	-0.74942	-0.40103	-0.39795	-0.59249	-0.63375	-0.62446	-0.36129	-0.39989	-0.34614	-0.3077	-0.34698	-0.35897	-0.34696	-0.41021	-0.41936	-0.48679	-0.5154	-0.51089	-0.431	-0.49361	-0.47795	-0.39517	-0.44699	-0.46821	-0.57593
TG(18:1_36:4)	-0.47449	-0.62814	-0.60519	-0.53197	-0.49371	-0.51142	-0.56821	-0.6369	-0.4799	-0.57327	-0.62189	-0.48402	-0.40481	-0.666	-0.6957	-0.63928	-0.66619	-0.68085	-0.56241	-0.60561	-0.6908	-0.64548	-0.70755	-0.81254	-0.70276	-0.35708	-0.35673	-0.47546	-0.50059	-0.50615	-0.36065	-0.36205	-0.38929	-0.32169	-0.36829	-0.2773	-0.2614	-0.39631	-0.38686	-0.44736	-0.55754	-0.46111	-0.4515	-0.48845	-0.47262	-0.40462	-0.392	-0.47175	-0.64279
TG(18:2_36:3)	-0.47108	-0.63236	-0.59481	-0.52561	-0.49586	-0.51992	-0.56154	-0.67552	-0.50248	-0.55904	-0.59827	-0.47688	-0.38181	-0.65648	-0.68861	-0.63904	-0.65444	-0.6712	-0.58242	-0.60625	-0.7	-0.65528	-0.72462	-0.81227	-0.71936	-0.33522	-0.34201	-0.49381	-0.50725	-0.52362	-0.38262	-0.39321	-0.38682	-0.32039	-0.36847	-0.2809	-0.25529	-0.39636	-0.38887	-0.43614	-0.54988	-0.46427	-0.44958	-0.46954	-0.46233	-0.38595	-0.37474	-0.45814	-0.64402
TG(18:2_34:3)	-0.45625	-0.55694	-0.57386	-0.54072	-0.44611	-0.49539	-0.50865	-0.61236	-0.43587	-0.55673	-0.58079	-0.51644	-0.46286	-0.63472	-0.64887	-0.60167	-0.62857	-0.64612	-0.57123	-0.60742	-0.69626	-0.62723	-0.69554	-0.76076	-0.68169	-0.33721	-0.35242	-0.50992	-0.55741	-0.53842	-0.3817	-0.42603	-0.40939	-0.31972	-0.38552	-0.30455	-0.30034	-0.36681	-0.4437	-0.48601	-0.55004	-0.44252	-0.37372	-0.49145	-0.3835	-0.41053	-0.44604	-0.43913	-0.59375
TG(18:1_36:5)	-0.50533	-0.60532	-0.57688	-0.53761	-0.52091	-0.53635	-0.55504	-0.68433	-0.53184	-0.59382	-0.62235	-0.52828	-0.47607	-0.66136	-0.69625	-0.65193	-0.68189	-0.69178	-0.65837	-0.67465	-0.76103	-0.70402	-0.74118	-0.80739	-0.72639	-0.40153	-0.42039	-0.5833	-0.59815	-0.60096	-0.3976	-0.42871	-0.41941	-0.31099	-0.40078	-0.37294	-0.32265	-0.37684	-0.40979	-0.44826	-0.51335	-0.44648	-0.379	-0.46679	-0.44884	-0.39165	-0.42891	-0.45421	-0.6552
TG(18:3_36:2)	-0.5225	-0.59095	-0.56635	-0.54917	-0.51727	-0.531	-0.55571	-0.65373	-0.53824	-0.57929	-0.60857	-0.53316	-0.53263	-0.65538	-0.68626	-0.66101	-0.65339	-0.67334	-0.65302	-0.67116	-0.74807	-0.70367	-0.71999	-0.77926	-0.70664	-0.4237	-0.44266	-0.56402	-0.60521	-0.59313	-0.3999	-0.42372	-0.41189	-0.33248	-0.37769	-0.35416	-0.38273	-0.41578	-0.42783	-0.47497	-0.52519	-0.44406	-0.34894	-0.45389	-0.42535	-0.38187	-0.48533	-0.4628	-0.6146
TG(16:0_36:4)	-0.39256	-0.55662	-0.55007	-0.45282	-0.41195	-0.44994	-0.52848	-0.59299	-0.38069	-0.52586	-0.58669	-0.44825	-0.34742	-0.61712	-0.61908	-0.61749	-0.63153	-0.64024	-0.46307	-0.52908	-0.63123	-0.56504	-0.63975	-0.76662	-0.66926	-0.31096	-0.31247	-0.45978	-0.44183	-0.44494	-0.39433	-0.38388	-0.39347	-0.30619	-0.36569	-0.22278	-0.17775	-0.35064	-0.33961	-0.39593	-0.48186	-0.37246	-0.43137	-0.46178	-0.43932	-0.41751	-0.38455	-0.48157	-0.60067
TG(18:2_34:2)	-0.38338	-0.54381	-0.55637	-0.45455	-0.42648	-0.44863	-0.52692	-0.56165	-0.37066	-0.51846	-0.58439	-0.44433	-0.3492	-0.62131	-0.61252	-0.61534	-0.62572	-0.62397	-0.44629	-0.5045	-0.6103	-0.54788	-0.62253	-0.75184	-0.65152	-0.30212	-0.30086	-0.42147	-0.42851	-0.42726	-0.38112	-0.35698	-0.3811	-0.29879	-0.35745	-0.21977	-0.18942	-0.37584	-0.34693	-0.41248	-0.50613	-0.39189	-0.42823	-0.46137	-0.4314	-0.40868	-0.3903	-0.48398	-0.59466
TG(18:3_36:1)	-0.33339	-0.45081	-0.41412	-0.42443	-0.45064	-0.41267	-0.52537	-0.48746	-0.29591	-0.52681	-0.52325	-0.42843	-0.37624	-0.54722	-0.52143	-0.62882	-0.57995	-0.54369	-0.3797	-0.44974	-0.55103	-0.52847	-0.57782	-0.63035	-0.57155	-0.32575	-0.34933	-0.3906	-0.41226	-0.35424	-0.31789	-0.27905	-0.33627	-0.24715	-0.23347	-0.17938	-0.26384	-0.32061	-0.30174	-0.37878	-0.44889	-0.34134	-0.3303	-0.31959	-0.41832	-0.40358	-0.4068	-0.45884	-0.54092
TG(16:1_36:4)	-0.32662	-0.43799	-0.51918	-0.41246	-0.41508	-0.38304	-0.43286	-0.4145	-0.29722	-0.45714	-0.52818	-0.37873	-0.35881	-0.54151	-0.5342	-0.57205	-0.56474	-0.54321	-0.38931	-0.42518	-0.50314	-0.45188	-0.50157	-0.64385	-0.51541	-0.24217	-0.23361	-0.31459	-0.34036	-0.324	-0.31571	-0.27262	-0.33739	-0.25455	-0.28851	-0.19532	-0.22835	-0.37108	-0.36824	-0.45219	-0.45193	-0.38976	-0.38562	-0.34922	-0.36294	-0.36111	-0.38868	-0.42798	-0.52228
TG(18:1_34:4)	-0.3844	-0.5435	-0.57322	-0.45433	-0.46877	-0.43742	-0.47293	-0.48296	-0.34979	-0.53706	-0.55876	-0.40643	-0.38132	-0.59877	-0.60884	-0.52572	-0.59583	-0.60165	-0.46096	-0.48727	-0.61903	-0.57041	-0.55671	-0.68066	-0.61071	-0.30852	-0.295	-0.34432	-0.4027	-0.41015	-0.31311	-0.24561	-0.36822	-0.19045	-0.37963	-0.23953	-0.28153	-0.37481	-0.35671	-0.4984	-0.48836	-0.47206	-0.35865	-0.45868	-0.42736	-0.40997	-0.40496	-0.42429	-0.52482
TG(18:2_32:0)	-0.5274	-0.63301	-0.6158	-0.59824	-0.40819	-0.42495	-0.52813	-0.51743	-0.39574	-0.60098	-0.60607	-0.59583	-0.48652	-0.69993	-0.7271	-0.63239	-0.62636	-0.62775	-0.50934	-0.56782	-0.70553	-0.63668	-0.6915	-0.8024	-0.69114	-0.35693	-0.33606	-0.46578	-0.52638	-0.52471	-0.33889	-0.38019	-0.30681	-0.2988	-0.2815	-0.267	-0.28736	-0.33487	-0.3377	-0.44518	-0.54454	-0.45087	-0.4468	-0.46621	-0.42705	-0.48615	-0.43698	-0.49539	-0.52338
TG(18:2_32:2)	-0.50263	-0.56415	-0.54686	-0.57224	-0.42813	-0.48998	-0.47834	-0.48678	-0.3857	-0.59988	-0.66557	-0.54815	-0.4945	-0.6532	-0.63806	-0.60663	-0.65632	-0.66302	-0.48979	-0.53644	-0.71564	-0.65665	-0.63759	-0.7011	-0.63126	-0.43936	-0.42436	-0.50652	-0.54355	-0.54867	-0.40844	-0.37985	-0.36868	-0.2879	-0.28437	-0.3839	-0.28411	-0.41437	-0.34544	-0.467	-0.54161	-0.48496	-0.39559	-0.42617	-0.42408	-0.37389	-0.43946	-0.46496	-0.54633
TG(18:2_33:2)	-0.45675	-0.56341	-0.5068	-0.57375	-0.38996	-0.39067	-0.46238	-0.48022	-0.33936	-0.52849	-0.63108	-0.49904	-0.43972	-0.7193	-0.71881	-0.59092	-0.66393	-0.66112	-0.52886	-0.58392	-0.68434	-0.66697	-0.68341	-0.69141	-0.61734	-0.30429	-0.28667	-0.45761	-0.48205	-0.47186	-0.36212	-0.35989	-0.26306	-0.25002	-0.26466	-0.28365	-0.19099	-0.36123	-0.30807	-0.41607	-0.43676	-0.4512	-0.4187	-0.40844	-0.34688	-0.47105	-0.35957	-0.5422	-0.43772
TG(18:3_32:0)	-0.5282	-0.61439	-0.57754	-0.58201	-0.46488	-0.50934	-0.45754	-0.59423	-0.49901	-0.55768	-0.58335	-0.60379	-0.49325	-0.7263	-0.75385	-0.58805	-0.63404	-0.65516	-0.67576	-0.65031	-0.6983	-0.68894	-0.69331	-0.80046	-0.68211	-0.35205	-0.35635	-0.47825	-0.49704	-0.56447	-0.29584	-0.44604	-0.23978	-0.23824	-0.34478	-0.37158	-0.33422	-0.31247	-0.40008	-0.48446	-0.43766	-0.46381	-0.46559	-0.43785	-0.4431	-0.48868	-0.33476	-0.50252	-0.51731
TG(16:1_36:5)	-0.36561	-0.41104	-0.45071	-0.43583	-0.45507	-0.37737	-0.3982	-0.38975	-0.29552	-0.40458	-0.49355	-0.45852	-0.36053	-0.54598	-0.54216	-0.50483	-0.51099	-0.48068	-0.46551	-0.45715	-0.46291	-0.44434	-0.46854	-0.57408	-0.50064	-0.21222	-0.21588	-0.30626	-0.3334	-0.37139	-0.31257	-0.32762	-0.35467	-0.12268	-0.25684	-0.26812	-0.22629	-0.31502	-0.28667	-0.40189	-0.44189	-0.40501	-0.34589	-0.30357	-0.26801	-0.42832	-0.28647	-0.41543	-0.44919
TG(16:0_34:3)	-0.39455	-0.48073	-0.51903	-0.38843	-0.48365	-0.41792	-0.48841	-0.53608	-0.41743	-0.42742	-0.46765	-0.4921	-0.43034	-0.50867	-0.56087	-0.50223	-0.47517	-0.48152	-0.51498	-0.51421	-0.54498	-0.51472	-0.56731	-0.6824	-0.56784	-0.35571	-0.37405	-0.31379	-0.37774	-0.41845	-0.36712	-0.3328	-0.28271	-0.23749	-0.32533	-0.30611	-0.3514	-0.36258	-0.30434	-0.38118	-0.5985	-0.36424	-0.40664	-0.35195	-0.30424	-0.38212	-0.28188	-0.3818	-0.55676
TG(16:0_34:4)	-0.35804	-0.38355	-0.46582	-0.44367	-0.51729	-0.4168	-0.46467	-0.51142	-0.41173	-0.43064	-0.51111	-0.47949	-0.36056	-0.57488	-0.53841	-0.54258	-0.57636	-0.57443	-0.55995	-0.49311	-0.56936	-0.60265	-0.5231	-0.62896	-0.51529	-0.36558	-0.39556	-0.38808	-0.45591	-0.45503	-0.39036	-0.36933	-0.3621	-0.28548	-0.35939	-0.44607	-0.24133	-0.30091	-0.23716	-0.35871	-0.44029	-0.36713	-0.35067	-0.38901	-0.40129	-0.39522	-0.34432	-0.40991	-0.55075
TG(18:1_36:6)	-0.42878	-0.43092	-0.4132	-0.38396	-0.4153	-0.44533	-0.38682	-0.5588	-0.44235	-0.46059	-0.55527	-0.44641	-0.46234	-0.54017	-0.56722	-0.57725	-0.56431	-0.56583	-0.5711	-0.59866	-0.65111	-0.6015	-0.50176	-0.61218	-0.55439	-0.46855	-0.47286	-0.49364	-0.46414	-0.49743	-0.4111	-0.36273	-0.27856	-0.27136	-0.24418	-0.3403	-0.21278	-0.4194	-0.25589	-0.30393	-0.45172	-0.35433	-0.36194	-0.27399	-0.4077	-0.32791	-0.31143	-0.38316	-0.50685
TG(16:1_34:1)	-0.52906	-0.50551	-0.54023	-0.45394	-0.44056	-0.45728	-0.49705	-0.51399	-0.51124	-0.48914	-0.49123	-0.52566	-0.51906	-0.5118	-0.63087	-0.50228	-0.49121	-0.52863	-0.60813	-0.58197	-0.68415	-0.64241	-0.57643	-0.62826	-0.59209	-0.46512	-0.47138	-0.3676	-0.49446	-0.58878	-0.3458	-0.3683	-0.19888	-0.29435	-0.27673	-0.35875	-0.48706	-0.33327	-0.20837	-0.31784	-0.43694	-0.42995	-0.33799	-0.3245	-0.27699	-0.32324	-0.33117	-0.31788	-0.29966
TG(14:0_36:2)	-0.48578	-0.41702	-0.41655	-0.36863	-0.50521	-0.46417	-0.45638	-0.50746	-0.6217	-0.54862	-0.52032	-0.45865	-0.50564	-0.46426	-0.54723	-0.48287	-0.49641	-0.5344	-0.59058	-0.5539	-0.66513	-0.64554	-0.50319	-0.53371	-0.50236	-0.54656	-0.56977	-0.40113	-0.56735	-0.66573	-0.36732	-0.33496	-0.1696	-0.3178	-0.23507	-0.40375	-0.50855	-0.41712	-0.27615	-0.37054	-0.41675	-0.44164	-0.31644	-0.26124	-0.2995	-0.24587	-0.38583	-0.25333	-0.28894
TG(14:0_36:1)	-0.46784	-0.40702	-0.33168	-0.38146	-0.45266	-0.43838	-0.44639	-0.51013	-0.52261	-0.46418	-0.44725	-0.44934	-0.54049	-0.45056	-0.52439	-0.45638	-0.43293	-0.48708	-0.61033	-0.57619	-0.63539	-0.60315	-0.48813	-0.52518	-0.49158	-0.50515	-0.54041	-0.40022	-0.55727	-0.58635	-0.34996	-0.38836	-0.17263	-0.37746	-0.28619	-0.41455	-0.4196	-0.32306	-0.18414	-0.26632	-0.41192	-0.30173	-0.25121	-0.27148	-0.2149	-0.29348	-0.36285	-0.27484	-0.31344
TG(18:1_32:1)	-0.4649	-0.43272	-0.42944	-0.37136	-0.48449	-0.46735	-0.43552	-0.5462	-0.56638	-0.38552	-0.37827	-0.43928	-0.45514	-0.39231	-0.54262	-0.39048	-0.39551	-0.42899	-0.63598	-0.58873	-0.63519	-0.65587	-0.54778	-0.56084	-0.51069	-0.47643	-0.50376	-0.34389	-0.49286	-0.57499	-0.36732	-0.37959	-0.20252	-0.2988	-0.28684	-0.40643	-0.48337	-0.33362	-0.22722	-0.27952	-0.38974	-0.35694	-0.24133	-0.24708	-0.2649	-0.23915	-0.30881	-0.26395	-0.30703
TG(18:0_32:1)	-0.50084	-0.51069	-0.45884	-0.50227	-0.51802	-0.49548	-0.51004	-0.62261	-0.53487	-0.4648	-0.46189	-0.52496	-0.48305	-0.52622	-0.60779	-0.48929	-0.49026	-0.53765	-0.67709	-0.61046	-0.70301	-0.69875	-0.65075	-0.67439	-0.59747	-0.4618	-0.49544	-0.47227	-0.54616	-0.62003	-0.38851	-0.42438	-0.27093	-0.28096	-0.33996	-0.47488	-0.40943	-0.28121	-0.13775	-0.26491	-0.51609	-0.38136	-0.34638	-0.3148	-0.3192	-0.33285	-0.3132	-0.36329	-0.47059
TG(20:1_34:0)	-0.36291	-0.46874	-0.4235	-0.36745	-0.54777	-0.51488	-0.49058	-0.56637	-0.58593	-0.42832	-0.40476	-0.27797	-0.39491	-0.44223	-0.54258	-0.52074	-0.47982	-0.51351	-0.59788	-0.50813	-0.61941	-0.59988	-0.51996	-0.58507	-0.58947	-0.41796	-0.45775	-0.36567	-0.44936	-0.55517	-0.42372	-0.37702	-0.22036	-0.26614	-0.31549	-0.26378	-0.40952	-0.36014	-0.15681	-0.21151	-0.35017	-0.3078	-0.29083	-0.28836	-0.44231	-0.32631	-0.36469	-0.34519	-0.34154
TG(16:0_34:1)	-0.58798	-0.65525	-0.5914	-0.51739	-0.51604	-0.53999	-0.54173	-0.68502	-0.60182	-0.53107	-0.48984	-0.57079	-0.52848	-0.5882	-0.71641	-0.57348	-0.52765	-0.5737	-0.68412	-0.68048	-0.76061	-0.72272	-0.72951	-0.79753	-0.69653	-0.43548	-0.45443	-0.47702	-0.54025	-0.63933	-0.33926	-0.38929	-0.2369	-0.30462	-0.3742	-0.3609	-0.47573	-0.33693	-0.30905	-0.35667	-0.52387	-0.44425	-0.41131	-0.38639	-0.42431	-0.35523	-0.37215	-0.40057	-0.53943
TG(18:1_32:0)	-0.57153	-0.6472	-0.57734	-0.56751	-0.52206	-0.54818	-0.5503	-0.65506	-0.61191	-0.54154	-0.57973	-0.56963	-0.5041	-0.61397	-0.69924	-0.59295	-0.58653	-0.63929	-0.67302	-0.64085	-0.78788	-0.74826	-0.69306	-0.78177	-0.67937	-0.48086	-0.50074	-0.55489	-0.61584	-0.66048	-0.36058	-0.42121	-0.24245	-0.32697	-0.35733	-0.40618	-0.43204	-0.34627	-0.24463	-0.33408	-0.5585	-0.44062	-0.43767	-0.36765	-0.41964	-0.36466	-0.38002	-0.41075	-0.48789
TG(16:0_34:0)	-0.54785	-0.47596	-0.52317	-0.55043	-0.40542	-0.41138	-0.55273	-0.49201	-0.47278	-0.50285	-0.53859	-0.54884	-0.47382	-0.63748	-0.6485	-0.60624	-0.53147	-0.57593	-0.59228	-0.55303	-0.69941	-0.63596	-0.58643	-0.70475	-0.61767	-0.43407	-0.44795	-0.55428	-0.58928	-0.64048	-0.38156	-0.39665	-0.28165	-0.17947	-0.26711	-0.3052	-0.43669	-0.26426	-0.19769	-0.25621	-0.42163	-0.27539	-0.32699	-0.28562	-0.37509	-0.45038	-0.33157	-0.44772	-0.33322
TG(16:1_34:0)	-0.56365	-0.51688	-0.52044	-0.50463	-0.37921	-0.41538	-0.49233	-0.5148	-0.47187	-0.56951	-0.48765	-0.55373	-0.52945	-0.6066	-0.68482	-0.49781	-0.49775	-0.53246	-0.65266	-0.6397	-0.68245	-0.64402	-0.58575	-0.6691	-0.58665	-0.45003	-0.44514	-0.44319	-0.49349	-0.60104	-0.34464	-0.38695	-0.16464	-0.23503	-0.29972	-0.41293	-0.3999	-0.21015	-0.22742	-0.30487	-0.43312	-0.40474	-0.29436	-0.33594	-0.2983	-0.42866	-0.29964	-0.3679	-0.32727
TG(14:0_36:3)	-0.33714	-0.27265	-0.26117	-0.31775	-0.49276	-0.43545	-0.48414	-0.56585	-0.51226	-0.35783	-0.40097	-0.3913	-0.43447	-0.38923	-0.39127	-0.43853	-0.42089	-0.46071	-0.52392	-0.47694	-0.55904	-0.55483	-0.51502	-0.46745	-0.4182	-0.45117	-0.5169	-0.41264	-0.50683	-0.54594	-0.4032	-0.40216	-0.27124	-0.41843	-0.30809	-0.3197	-0.34484	-0.41959	-0.29466	-0.27656	-0.37856	-0.28401	-0.2595	-0.33926	-0.265	-0.19853	-0.34115	-0.26104	-0.48803
TG(16:0_38:2)	-0.29896	-0.35318	-0.35084	-0.25293	-0.49932	-0.50218	-0.48781	-0.62616	-0.58256	-0.32789	-0.32244	-0.36741	-0.36193	-0.36441	-0.41415	-0.44183	-0.39931	-0.44497	-0.53806	-0.4581	-0.60682	-0.55744	-0.4875	-0.49802	-0.51613	-0.42195	-0.49877	-0.34008	-0.42238	-0.56975	-0.29599	-0.35644	-0.32462	-0.37711	-0.32084	-0.17904	-0.38735	-0.29505	-0.20208	-0.19999	-0.30537	-0.22877	-0.36568	-0.28764	-0.37536	-0.23576	-0.37682	-0.27488	-0.34415
TG(20:3_34:0)	-0.46686	-0.46645	-0.44787	-0.39759	-0.40135	-0.43183	-0.50582	-0.53009	-0.47443	-0.46644	-0.34986	-0.20771	-0.4378	-0.35742	-0.49002	-0.38694	-0.38093	-0.50777	-0.51567	-0.51206	-0.58029	-0.55147	-0.50238	-0.57173	-0.53614	-0.36886	-0.41496	-0.44827	-0.46104	-0.5387	-0.32672	-0.38846	-0.18669	-0.42995	-0.45232	-0.2537	-0.3759	-0.16488	-0.19363	-0.22084	-0.2768	-0.24356	-0.22786	-0.33706	-0.32486	-0.34472	-0.36683	-0.30263	-0.25162
TG(18:0_36:2)	-0.3466	-0.40799	-0.37009	-0.30077	-0.34926	-0.45684	-0.37612	-0.51451	-0.50326	-0.42651	-0.38139	-0.40505	-0.43645	-0.39279	-0.45794	-0.47395	-0.41296	-0.41861	-0.50532	-0.50594	-0.60834	-0.5003	-0.4687	-0.47643	-0.4962	-0.41058	-0.45227	-0.36959	-0.47091	-0.54135	-0.24427	-0.29784	-0.22481	-0.29383	-0.25695	-0.13684	-0.38707	-0.28618	-0.32302	-0.31945	-0.3567	-0.27762	-0.34288	-0.30204	-0.29097	-0.18248	-0.44875	-0.25104	-0.30102
TG(18:0_36:1)	-0.44844	-0.49206	-0.42486	-0.41084	-0.39946	-0.53155	-0.46319	-0.65024	-0.6012	-0.45371	-0.40835	-0.44559	-0.44634	-0.41942	-0.5086	-0.50134	-0.43928	-0.49307	-0.61277	-0.56441	-0.7021	-0.63428	-0.60563	-0.58729	-0.5879	-0.47503	-0.531	-0.55156	-0.58077	-0.64973	-0.31073	-0.40784	-0.18346	-0.38124	-0.31507	-0.31909	-0.39776	-0.26057	-0.2501	-0.23977	-0.37575	-0.29501	-0.39119	-0.31164	-0.36462	-0.23969	-0.36932	-0.28025	-0.38612
TG(18:1_36:0)	-0.42665	-0.47673	-0.38412	-0.42811	-0.38675	-0.50455	-0.41814	-0.57454	-0.56122	-0.44683	-0.43365	-0.44319	-0.43671	-0.42501	-0.4858	-0.4771	-0.43805	-0.47572	-0.57579	-0.54534	-0.6807	-0.5983	-0.57661	-0.5265	-0.53533	-0.49455	-0.53916	-0.49135	-0.54474	-0.62105	-0.2772	-0.34724	-0.20106	-0.30306	-0.26694	-0.29463	-0.39963	-0.27828	-0.28527	-0.28699	-0.39225	-0.29479	-0.35724	-0.28325	-0.30541	-0.18998	-0.34007	-0.26114	-0.32814
TG(18:0_32:0)	-0.38574	-0.34633	-0.45855	-0.45096	-0.42268	-0.3825	-0.50726	-0.45884	-0.3372	-0.37244	-0.42251	-0.43949	-0.40431	-0.50136	-0.50506	-0.47483	-0.45319	-0.48488	-0.5183	-0.47634	-0.57427	-0.58124	-0.5236	-0.59743	-0.54004	-0.35774	-0.39972	-0.43568	-0.47282	-0.50395	-0.41082	-0.41015	-0.24554	-0.15831	-0.2599	-0.45264	-0.31938	-0.20986	-0.15777	-0.2414	-0.35011	-0.30641	-0.2706	-0.30111	-0.33262	-0.47502	-0.27646	-0.43574	-0.36588
TG(14:0_34:1)	-0.49575	-0.30323	-0.36203	-0.48533	-0.46863	-0.32186	-0.46193	-0.3163	-0.347	-0.47225	-0.44658	-0.47288	-0.56979	-0.54294	-0.59237	-0.47494	-0.44617	-0.47639	-0.57852	-0.55087	-0.50297	-0.5126	-0.47392	-0.52213	-0.45317	-0.39835	-0.41374	-0.31107	-0.45046	-0.47974	-0.36248	-0.34299	-0.22426	-0.23931	-0.22268	-0.42775	-0.44914	-0.43351	-0.27496	-0.37633	-0.3036	-0.37538	-0.21355	-0.30033	-0.20649	-0.41672	-0.3484	-0.40979	-0.30552
TG(18:3_32:1)	-0.2883	-0.25419	-0.3054	-0.39945	-0.46041	-0.45752	-0.40852	-0.35348	-0.40177	-0.38247	-0.44277	-0.49954	-0.42258	-0.4975	-0.51423	-0.49171	-0.45985	-0.47108	-0.49846	-0.44548	-0.45887	-0.46337	-0.50289	-0.55102	-0.5304	-0.33455	-0.37766	-0.37252	-0.40918	-0.37783	-0.37715	-0.3595	-0.2634	-0.28008	-0.28387	-0.29785	-0.36175	-0.41629	-0.25445	-0.3417	-0.31648	-0.30522	-0.28575	-0.35623	-0.2802	-0.37107	-0.30718	-0.42363	-0.34528
TG(18:0_32:2)	-0.46622	-0.38618	-0.37235	-0.43439	-0.53261	-0.45083	-0.52387	-0.52181	-0.50307	-0.4958	-0.51342	-0.49078	-0.5233	-0.5124	-0.56171	-0.51628	-0.53531	-0.58225	-0.63138	-0.57557	-0.66134	-0.70752	-0.56585	-0.59243	-0.5632	-0.49972	-0.54266	-0.43991	-0.57431	-0.65057	-0.46766	-0.46583	-0.31057	-0.33629	-0.31713	-0.4309	-0.43354	-0.3837	-0.22164	-0.33147	-0.34835	-0.3514	-0.28365	-0.41273	-0.28358	-0.4076	-0.39112	-0.42282	-0.32778
TG(18:1_32:2)	-0.44205	-0.38603	-0.41511	-0.4827	-0.48288	-0.47779	-0.48512	-0.53847	-0.53054	-0.46941	-0.49249	-0.50792	-0.47844	-0.46367	-0.49223	-0.48906	-0.49429	-0.52841	-0.56233	-0.47994	-0.64564	-0.60823	-0.53742	-0.56489	-0.54289	-0.50632	-0.54556	-0.41882	-0.58254	-0.6266	-0.44803	-0.40804	-0.34364	-0.36662	-0.29681	-0.4287	-0.48543	-0.43838	-0.26453	-0.37585	-0.42458	-0.36426	-0.33605	-0.33271	-0.25367	-0.27359	-0.42324	-0.37303	-0.37377
TG(16:0_38:1)	-0.40031	-0.33309	-0.22157	-0.27491	-0.36633	-0.36497	-0.44946	-0.43684	-0.4405	-0.30671	-0.28742	-0.37242	-0.44004	-0.29996	-0.42316	-0.39421	-0.33368	-0.3574	-0.56659	-0.45515	-0.53437	-0.50649	-0.45318	-0.44729	-0.41936	-0.44662	-0.48511	-0.35342	-0.36459	-0.47978	-0.31595	-0.31782	-0.1465	-0.31132	-0.32546	-0.34354	-0.37824	-0.27327	-0.03136	-0.09577	-0.18696	-0.2386	-0.23227	-0.2511	-0.27454	-0.20861	-0.33656	-0.41241	-0.35318
TG(16:1_34:2)	-0.39365	-0.25372	-0.36085	-0.30236	-0.3896	-0.44578	-0.40409	-0.44088	-0.38305	-0.36444	-0.33977	-0.45088	-0.54014	-0.3807	-0.44748	-0.38471	-0.33491	-0.36231	-0.53565	-0.52207	-0.50896	-0.47856	-0.4322	-0.48251	-0.45825	-0.41256	-0.44794	-0.2733	-0.39868	-0.50635	-0.39128	-0.3687	-0.34817	-0.25389	-0.33037	-0.33504	-0.48044	-0.40975	-0.3086	-0.36276	-0.48115	-0.2896	-0.19821	-0.28509	-0.17269	-0.27718	-0.38507	-0.31164	-0.40014
TG(14:0_34:2)	-0.33726	-0.20161	-0.25308	-0.24958	-0.53596	-0.45868	-0.43543	-0.50411	-0.41838	-0.23417	-0.37009	-0.35808	-0.45859	-0.33665	-0.39853	-0.44078	-0.36367	-0.43136	-0.51831	-0.46406	-0.49652	-0.52012	-0.42976	-0.45346	-0.3973	-0.43883	-0.49903	-0.35953	-0.43816	-0.4628	-0.39565	-0.39706	-0.27071	-0.45445	-0.33785	-0.38636	-0.40149	-0.44233	-0.16073	-0.21442	-0.37952	-0.27065	-0.21841	-0.23173	-0.20744	-0.27427	-0.28529	-0.3442	-0.32194
TG(16:0_32:2)	-0.34249	-0.24	-0.34008	-0.36948	-0.40855	-0.39552	-0.43305	-0.44259	-0.45435	-0.32119	-0.37423	-0.43679	-0.40057	-0.39323	-0.40573	-0.37753	-0.36638	-0.44601	-0.54523	-0.45017	-0.55324	-0.56851	-0.49333	-0.50226	-0.43812	-0.46575	-0.50733	-0.37297	-0.4227	-0.58377	-0.45886	-0.40314	-0.26258	-0.32444	-0.33929	-0.43844	-0.3739	-0.32349	-0.30332	-0.32345	-0.30484	-0.26858	-0.34032	-0.28725	-0.27575	-0.3457	-0.21712	-0.38228	-0.32532
TG(18:1_35:2)	-0.32978	-0.28811	-0.29461	-0.32557	-0.3038	-0.37922	-0.38688	-0.33126	-0.27607	-0.47441	-0.47112	-0.42638	-0.48301	-0.4751	-0.43121	-0.42606	-0.50022	-0.4802	-0.3811	-0.39708	-0.54933	-0.46851	-0.38729	-0.42553	-0.46748	-0.40291	-0.41785	-0.30877	-0.49843	-0.48542	-0.34789	-0.34511	-0.32932	-0.28672	-0.24046	-0.19608	-0.3168	-0.37158	-0.26747	-0.38915	-0.33745	-0.29404	-0.19192	-0.40938	-0.22631	-0.33331	-0.55293	-0.37997	-0.3175
TG(18:2_32:1)	-0.45917	-0.45422	-0.48475	-0.48723	-0.36649	-0.39416	-0.44098	-0.39831	-0.33718	-0.5465	-0.52132	-0.51302	-0.52105	-0.58424	-0.59171	-0.48783	-0.52515	-0.54044	-0.45259	-0.49475	-0.62642	-0.57118	-0.53712	-0.59738	-0.53994	-0.39792	-0.38977	-0.31285	-0.44985	-0.50758	-0.36777	-0.32095	-0.30801	-0.29309	-0.28459	-0.27826	-0.36744	-0.41415	-0.35953	-0.46943	-0.5144	-0.42127	-0.34299	-0.41919	-0.28537	-0.39136	-0.41908	-0.41439	-0.41563
TG(18:1_30:0)	-0.48892	-0.32711	-0.31417	-0.48895	-0.34723	-0.22635	-0.34104	-0.17584	-0.24735	-0.49335	-0.45602	-0.43624	-0.51434	-0.56837	-0.57888	-0.40012	-0.46249	-0.46448	-0.47604	-0.46955	-0.4851	-0.46408	-0.42414	-0.45584	-0.36941	-0.34822	-0.31497	-0.26525	-0.38247	-0.35409	-0.26738	-0.24825	-0.16135	-0.12361	-0.15843	-0.36912	-0.33327	-0.32594	-0.22779	-0.39837	-0.29776	-0.33414	-0.13511	-0.27919	-0.17423	-0.38825	-0.38761	-0.39733	-0.19222
TG(18:2_30:0)	-0.45691	-0.32043	-0.3411	-0.43802	-0.37061	-0.38509	-0.44166	-0.38004	-0.37109	-0.47305	-0.47962	-0.47911	-0.53214	-0.45708	-0.50261	-0.44576	-0.47159	-0.53452	-0.49215	-0.47797	-0.60985	-0.55804	-0.5014	-0.51877	-0.48634	-0.45141	-0.46238	-0.40587	-0.54098	-0.49971	-0.41789	-0.39264	-0.22884	-0.41455	-0.27598	-0.41071	-0.3442	-0.41822	-0.25932	-0.37211	-0.35624	-0.30271	-0.29988	-0.3642	-0.19574	-0.40325	-0.39425	-0.36811	-0.29658
TG(16:0_35:2)	-0.38973	-0.30553	-0.25308	-0.36167	-0.38395	-0.34247	-0.40255	-0.30707	-0.28396	-0.47782	-0.51252	-0.424	-0.55204	-0.50326	-0.50266	-0.43668	-0.51634	-0.53461	-0.43595	-0.43618	-0.54625	-0.5049	-0.39968	-0.45037	-0.45467	-0.40522	-0.41037	-0.35569	-0.46494	-0.4329	-0.37107	-0.33458	-0.19472	-0.36047	-0.23177	-0.35231	-0.26171	-0.41226	-0.21089	-0.34513	-0.34178	-0.34202	-0.2596	-0.39443	-0.15088	-0.40053	-0.45104	-0.42726	-0.30429
TG(18:1_33:2)	-0.39248	-0.33836	-0.28164	-0.42298	-0.42704	-0.37337	-0.39911	-0.30767	-0.26571	-0.45757	-0.53335	-0.3849	-0.49326	-0.58597	-0.56429	-0.49187	-0.55081	-0.54102	-0.47756	-0.48389	-0.55566	-0.52526	-0.47492	-0.48353	-0.46331	-0.36571	-0.36118	-0.30656	-0.45293	-0.41223	-0.44163	-0.36689	-0.24356	-0.25211	-0.21578	-0.30626	-0.25495	-0.49698	-0.2619	-0.39596	-0.33747	-0.3669	-0.21263	-0.35952	-0.2068	-0.46028	-0.46881	-0.41836	-0.30492
TG(18:2_33:1)	-0.37262	-0.29571	-0.24165	-0.38506	-0.40456	-0.34461	-0.39828	-0.2544	-0.25434	-0.45891	-0.54386	-0.3937	-0.52769	-0.56165	-0.53927	-0.4798	-0.5268	-0.53063	-0.41574	-0.45669	-0.5366	-0.52619	-0.47752	-0.466	-0.4402	-0.33752	-0.33436	-0.36526	-0.47288	-0.37998	-0.32004	-0.30154	-0.10231	-0.27812	-0.19072	-0.2888	-0.19055	-0.38484	-0.20051	-0.34858	-0.32251	-0.36499	-0.23941	-0.34308	-0.19843	-0.41463	-0.38526	-0.41277	-0.32547
TG(18:2_36:0)	-0.22096	-0.37488	-0.29779	-0.35952	-0.22441	-0.31589	-0.34099	-0.33132	-0.15425	-0.40348	-0.4209	-0.34807	-0.29772	-0.50191	-0.40058	-0.52946	-0.48423	-0.44308	-0.21114	-0.29033	-0.50222	-0.4444	-0.48715	-0.47422	-0.45439	-0.22007	-0.24363	-0.34385	-0.34256	-0.33403	-0.23043	-0.30307	-0.23545	-0.28538	-0.19959	0.0321	-0.06124	-0.07969	-0.20746	-0.25621	-0.21857	-0.18869	-0.27906	-0.35458	-0.41519	-0.43897	-0.43486	-0.39098	-0.28361
TG(20:4_32:0)	-0.26132	-0.34244	-0.34301	-0.30089	-0.23506	-0.27034	-0.32521	-0.22153	-0.10722	-0.33038	-0.31651	-0.34469	-0.32378	-0.39203	-0.45596	-0.29066	-0.37861	-0.36908	-0.32274	-0.36217	-0.37416	-0.32446	-0.39549	-0.47973	-0.46327	-0.07313	-0.06814	-0.24035	-0.27407	-0.23982	-0.22105	-0.30039	-0.24037	-0.08321	-0.23024	-0.13598	-0.08902	-0.08262	-0.14247	-0.24514	-0.24572	-0.19976	-0.20767	-0.36173	-0.30095	-0.50245	-0.30043	-0.34265	-0.38412
TG(16:0_38:4)	-0.2835	-0.32041	-0.38021	-0.26059	-0.27722	-0.30404	-0.28936	-0.22332	-0.16879	-0.38684	-0.35805	-0.39008	-0.37724	-0.41821	-0.43405	-0.37973	-0.42874	-0.44475	-0.26675	-0.31589	-0.38121	-0.34934	-0.31014	-0.45256	-0.47858	-0.171	-0.19375	-0.16379	-0.28195	-0.23225	-0.26167	-0.32009	-0.21732	-0.31847	-0.27788	-0.0895	-0.16642	-0.24188	-0.23068	-0.35591	-0.18993	-0.27374	-0.23576	-0.39185	-0.39459	-0.44719	-0.46634	-0.32749	-0.27673
TG(22:6_32:0)	-0.11006	-0.20395	-0.21503	-0.24797	-0.10109	-0.26995	-0.19632	-0.17114	-0.0938	-0.22351	-0.2797	-0.251	-0.27336	-0.34161	-0.28454	-0.30303	-0.31631	-0.30277	-0.16209	-0.20933	-0.24346	-0.22813	-0.30034	-0.33024	-0.32819	-0.09913	-0.09308	-0.08555	-0.18352	-0.13677	-0.04468	-0.20701	-0.21733	-0.1973	-0.15746	0.0898	-0.07499	-0.1482	-0.05795	-0.15292	-0.27113	-0.07512	-0.29772	-0.29017	-0.23485	-0.33206	-0.28082	-0.27141	-0.2305
TG(22:5_32:0)	-0.11456	0.06619	-0.14856	-0.14239	-0.13514	-0.30354	-0.15073	-0.0498	-0.01388	-0.18858	-0.2357	-0.26204	-0.35275	-0.23251	-0.2002	-0.26634	-0.22479	-0.27514	-0.25552	-0.23958	-0.25934	-0.29451	-0.20682	-0.236	-0.20803	-0.1961	-0.22502	-0.19523	-0.26005	-0.21467	-0.3374	-0.25292	-0.22605	-0.3068	-0.31138	-0.28014	-0.13338	-0.21681	-0.17376	-0.27318	-0.14752	-0.12027	-0.0751	-0.15118	-0.2474	-0.35153	-0.27516	-0.27693	-0.1522
TG(16:0_33:1)	-0.08788	0.08176	-0.03687	-0.11425	-0.19149	-0.17833	-0.12501	-0.03814	-0.04706	-0.2366	-0.24509	-0.17411	-0.29614	-0.25963	-0.17291	-0.16716	-0.25338	-0.30652	-0.29	-0.20962	-0.24776	-0.24861	-0.15538	-0.14022	-0.13993	-0.20504	-0.23599	-0.15569	-0.19192	-0.20228	-0.33173	-0.23472	-0.14119	-0.21915	-0.10963	-0.31001	-0.08784	-0.1285	-0.06465	-0.17104	-0.09816	-0.05593	-0.04401	-0.11383	-0.15568	-0.20111	-0.23504	-0.26531	-0.04723
TG(18:0_30:0)	-0.07583	0.05546	-0.01902	-0.15243	-0.24785	-0.21175	-0.21324	-0.05449	-0.09622	-0.11497	-0.26235	-0.22809	-0.26893	-0.22101	-0.13185	-0.2329	-0.27207	-0.31165	-0.27422	-0.15733	-0.24977	-0.234	-0.19857	-0.18906	-0.18431	-0.22161	-0.27088	-0.21263	-0.23002	-0.23402	-0.31752	-0.24643	-0.25108	-0.17898	-0.09626	-0.29669	-0.13128	-0.14782	-0.03808	-0.14159	-0.08478	0.00058	-0.11644	-0.16394	-0.15021	-0.25935	-0.19542	-0.28998	-0.16112
TG(16:1_32:0)	-0.20357	-0.04413	-0.05859	-0.18244	-0.19604	-0.13305	-0.20622	-0.09007	-0.06459	-0.2774	-0.25881	-0.3109	-0.27067	-0.28044	-0.20232	-0.24009	-0.2814	-0.28957	-0.24829	-0.176	-0.29219	-0.27538	-0.27137	-0.26004	-0.21999	-0.21514	-0.23206	-0.26808	-0.29764	-0.20952	-0.25577	-0.18916	-0.18138	-0.06343	-0.08312	-0.22562	-0.12838	-0.15213	-0.15012	-0.22683	-0.09793	-0.039	-0.0253	-0.15838	-0.0975	-0.3545	-0.32055	-0.25068	-0.2316
TG(18:0_30:1)	-0.18056	-0.05692	-0.07208	-0.17351	-0.24626	-0.04365	-0.25875	-0.10799	-0.17683	-0.19484	-0.32951	-0.19873	-0.33988	-0.35053	-0.24706	-0.30351	-0.28354	-0.31224	-0.27571	-0.29365	-0.33726	-0.32147	-0.27463	-0.25558	-0.1749	-0.35993	-0.3635	-0.30873	-0.3404	-0.32095	-0.32989	-0.19226	-0.1561	-0.05408	-0.07599	-0.30154	-0.20161	-0.149	-0.03928	-0.06631	0.03306	-0.03908	0.02645	-0.06938	-0.25115	-0.34518	-0.27708	-0.32888	-0.12945
TG(14:0_34:0)	-0.2571	-0.13524	-0.20768	-0.37064	-0.30883	-0.3231	-0.2606	-0.11462	-0.17718	-0.34562	-0.36869	-0.40876	-0.40003	-0.38832	-0.38105	-0.32859	-0.37922	-0.41075	-0.43285	-0.32489	-0.43214	-0.42185	-0.36771	-0.37506	-0.36343	-0.28528	-0.30157	-0.32692	-0.36098	-0.36794	-0.36175	-0.2665	-0.24403	-0.12272	-0.19551	-0.39306	-0.30421	-0.22166	-0.15852	-0.31792	-0.1565	-0.19527	-0.11364	-0.19427	-0.20102	-0.37083	-0.34972	-0.38253	-0.16007
TG(16:0_32:0)	-0.20946	-0.0107	-0.14007	-0.23218	-0.28594	-0.27278	-0.30415	-0.1041	-0.17818	-0.20451	-0.27742	-0.36132	-0.36232	-0.27861	-0.27997	-0.23658	-0.27259	-0.32765	-0.40138	-0.30897	-0.36357	-0.39597	-0.29747	-0.28175	-0.31363	-0.30287	-0.34337	-0.32196	-0.31121	-0.34496	-0.3281	-0.28915	-0.20922	-0.13442	-0.22769	-0.4395	-0.24013	-0.19316	-0.02937	-0.1925	-0.14094	-0.13171	-0.11065	-0.15762	-0.18057	-0.35969	-0.26157	-0.37483	-0.21423
TG(16:0_40:8)	-0.06272	-0.05265	-0.1809	-0.16578	-0.13378	-0.25456	-0.20181	-0.14298	-0.03425	-0.14953	-0.3356	-0.30196	-0.25252	-0.25451	-0.18801	-0.32598	-0.34295	-0.35779	-0.17282	-0.17124	-0.20974	-0.24591	-0.21943	-0.22104	-0.3354	-0.116	-0.14525	-0.1201	-0.21326	-0.14493	-0.31346	-0.33833	-0.34695	-0.27617	-0.14197	-0.11706	-0.03193	-0.30647	-0.22337	-0.29284	-0.12825	-0.09049	-0.19653	-0.2442	-0.17282	-0.3215	-0.37615	-0.2302	-0.17356
TG(22:6_32:1)	-0.1855	-0.13813	-0.26443	-0.25411	-0.19566	-0.1125	-0.23103	-0.07445	-0.0777	-0.25561	-0.38827	-0.38565	-0.39364	-0.34092	-0.30972	-0.35188	-0.34332	-0.35295	-0.2312	-0.2623	-0.25953	-0.26406	-0.1827	-0.24418	-0.28191	-0.24804	-0.24918	-0.09445	-0.23374	-0.22627	-0.13196	-0.20853	-0.2631	-0.22673	-0.06913	-0.21582	-0.26184	-0.34098	-0.14247	-0.26288	-0.2427	-0.1866	-0.14074	-0.13988	-0.17441	-0.37208	-0.32414	-0.24797	-0.12806
TG(16:1_28:0)	-0.20036	-0.12223	-0.21713	-0.24861	-0.26417	-0.21444	-0.10787	-0.0234	-0.07012	-0.35534	-0.34165	-0.23699	-0.36618	-0.33702	-0.32587	-0.2547	-0.39161	-0.3577	-0.26879	-0.24922	-0.33988	-0.34108	-0.28545	-0.2366	-0.24672	-0.22178	-0.21606	-0.16592	-0.27378	-0.19633	-0.29574	-0.17377	-0.18019	-0.16523	-0.06772	-0.20828	-0.1471	-0.22111	-0.15084	-0.28857	-0.19312	-0.21941	-0.07137	-0.23885	-0.21591	-0.31488	-0.36514	-0.27629	-0.12201
TG(17:0_32:1)	-0.18237	-0.09084	-0.14469	-0.25469	-0.21307	-0.19977	-0.22185	-0.04057	-0.03171	-0.3073	-0.35979	-0.27742	-0.33378	-0.33547	-0.29094	-0.20142	-0.36466	-0.38035	-0.26717	-0.22912	-0.34571	-0.3704	-0.23369	-0.21028	-0.23444	-0.21446	-0.21611	-0.1831	-0.30877	-0.24587	-0.32384	-0.1982	-0.1479	-0.21196	-0.08567	-0.31221	-0.08183	-0.18542	-0.14467	-0.28948	-0.12805	-0.21299	-0.07472	-0.19978	-0.16103	-0.20713	-0.33414	-0.30682	-0.04154
TG(18:1_31:0)	-0.23859	-0.07128	-0.1802	-0.27502	-0.16096	-0.12949	-0.11437	0.04146	-0.06626	-0.29808	-0.36774	-0.26269	-0.30129	-0.35753	-0.30212	-0.20547	-0.35079	-0.35201	-0.23379	-0.21519	-0.33488	-0.30881	-0.25188	-0.23743	-0.1808	-0.27084	-0.23647	-0.17559	-0.28367	-0.19492	-0.23451	-0.15535	-0.12334	-0.1155	-0.0395	-0.271	-0.14992	-0.12615	-0.10221	-0.26371	-0.16783	-0.13298	-0.0077	-0.17197	-0.13408	-0.28713	-0.36433	-0.31781	0.01779
TG(18:1_30:1)	-0.20747	-0.02762	-0.088	-0.22533	-0.18215	-0.16032	-0.16519	-0.01949	-0.0526	-0.3047	-0.27777	-0.24852	-0.34815	-0.28285	-0.23875	-0.19504	-0.255	-0.28532	-0.24777	-0.20751	-0.31735	-0.24594	-0.22009	-0.19347	-0.16963	-0.26582	-0.25955	-0.21183	-0.27848	-0.23948	-0.32484	-0.15626	-0.14059	-0.13095	-0.08171	-0.26013	-0.22387	-0.22648	-0.15516	-0.24727	-0.18171	-0.13865	-0.01471	-0.11343	-0.10814	-0.28261	-0.32753	-0.30538	-0.03927
TG(18:2_28:0)	-0.16251	0.01789	-0.08487	-0.16802	-0.20844	-0.14563	-0.07417	-0.03412	-0.07027	-0.31851	-0.33597	-0.19676	-0.35871	-0.2171	-0.17424	-0.25448	-0.32222	-0.26862	-0.19327	-0.20794	-0.28716	-0.20757	-0.14516	-0.15563	-0.17258	-0.30889	-0.30135	-0.23468	-0.30015	-0.14465	-0.28509	-0.11182	-0.09472	-0.17778	-0.01855	-0.31979	-0.12676	-0.2026	-0.21061	-0.29947	-0.17008	-0.12956	-0.0975	-0.12758	-0.03976	-0.16511	-0.25297	-0.19884	-0.11957
TG(16:0_38:7)	-0.14032	0.0634	-0.03907	-0.19542	-0.06526	-0.11929	-0.20594	0.02601	0.01167	-0.20161	-0.21145	-0.19961	-0.277	-0.15652	-0.12023	-0.20909	-0.18911	-0.22866	-0.22785	-0.18533	-0.24095	-0.16271	-0.18857	-0.13006	-0.11282	-0.20361	-0.22006	-0.23442	-0.19144	-0.20802	-0.29429	-0.13066	-0.14837	-0.12197	-0.01824	-0.29571	-0.08901	-0.10717	-0.16571	-0.2075	-0.06119	0.13975	-0.05327	-0.04408	-0.09967	-0.22259	-0.1338	-0.1876	-0.11918
TG(18:1_26:0)	-0.11367	0.09798	0.00421	-0.16107	-0.20633	-0.17318	-0.2037	0.04451	-0.0025	-0.28365	-0.24654	-0.23922	-0.25687	-0.21995	-0.15846	-0.13607	-0.24162	-0.23958	-0.22679	-0.15667	-0.26746	-0.19008	-0.15974	-0.11057	-0.11114	-0.23106	-0.2429	-0.18609	-0.22239	-0.21065	-0.2926	-0.13815	-0.10032	-0.14885	-0.04432	-0.35349	-0.11359	-0.1385	-0.19511	-0.27446	-0.04845	-0.05271	-0.01762	-0.13812	-0.09152	-0.15669	-0.24387	-0.22337	-0.0388
TG(16:0_28:1)	-0.05155	0.07756	-0.09253	-0.12575	-0.16508	-0.16745	-0.14391	0.00104	-0.07926	-0.25025	-0.28338	-0.25844	-0.26477	-0.27539	-0.15563	-0.22779	-0.28785	-0.29278	-0.20795	-0.13249	-0.30149	-0.24052	-0.15782	-0.15872	-0.19751	-0.21563	-0.23973	-0.21552	-0.23378	-0.24769	-0.29636	-0.1738	-0.14193	-0.19625	-0.04077	-0.29017	-0.12434	-0.24903	-0.21388	-0.29375	0.02269	-0.10217	-0.16362	-0.10459	-0.22174	-0.17086	-0.31961	-0.25806	-0.05994
TG(17:1_32:1)	-0.02803	0.06978	-0.06343	-0.16762	-0.20596	-0.16229	-0.16605	-0.03011	-0.03974	-0.28261	-0.20474	-0.28619	-0.23637	-0.26439	-0.15598	-0.21779	-0.25126	-0.23068	-0.21956	-0.11724	-0.2769	-0.25101	-0.16559	-0.15199	-0.19098	-0.17874	-0.21767	-0.20839	-0.21921	-0.21455	-0.37678	-0.17394	-0.20258	-0.14019	-0.13133	-0.28479	-0.18189	-0.15796	-0.17154	-0.28052	-0.09173	-0.0783	-0.01711	-0.10094	-0.17043	-0.31485	-0.35916	-0.27703	-0.04818
TG(14:0_32:2)	-0.12552	0.03771	-0.01464	-0.14986	-0.15636	-0.03057	-0.13414	-0.0449	-0.02661	-0.2151	-0.24248	-0.20763	-0.23079	-0.22147	-0.15438	-0.17574	-0.23671	-0.27122	-0.21767	-0.15538	-0.2776	-0.29596	-0.16649	-0.11138	-0.11905	-0.22956	-0.24429	-0.22218	-0.25711	-0.19827	-0.36848	-0.14021	-0.05319	-0.14131	-0.05845	-0.35719	-0.08326	-0.18885	-0.14856	-0.23899	0.03025	-0.13636	-0.06518	-0.02829	-0.14798	-0.18371	-0.34678	-0.24393	-0.07911
TG(16:1_32:1)	-0.12262	0.04721	-0.05703	-0.2033	-0.13455	-0.12168	-0.12418	0.03652	0.04194	-0.32077	-0.22789	-0.25277	-0.25038	-0.26708	-0.17619	-0.14404	-0.27713	-0.26481	-0.15871	-0.09771	-0.26803	-0.22753	-0.14158	-0.1229	-0.10924	-0.18866	-0.1978	-0.19684	-0.2513	-0.19987	-0.27694	-0.11587	-0.0625	-0.13594	-0.0828	-0.24434	-0.12413	-0.15424	-0.1195	-0.22325	-0.0308	-0.04649	-0.00021	-0.17174	-0.0879	-0.25123	-0.40951	-0.29936	-0.0555
TG(17:1_34:2)	-0.31147	-0.25248	-0.26866	-0.41618	-0.26929	-0.13491	-0.21724	-0.07798	-0.09822	-0.41098	-0.42979	-0.31189	-0.3578	-0.53489	-0.47903	-0.44246	-0.48922	-0.41433	-0.24355	-0.28335	-0.38242	-0.35959	-0.33706	-0.36182	-0.33439	-0.15863	-0.12203	-0.20844	-0.32261	-0.15826	-0.31402	-0.14821	-0.14225	-0.08362	0.03415	-0.15217	-0.13219	-0.27868	-0.23188	-0.35972	-0.18244	-0.32218	-0.10039	-0.19059	-0.23388	-0.35742	-0.38865	-0.29059	-0.17423
TG(18:0_38:7)	-0.19591	-0.34574	-0.32456	-0.38563	-0.23315	-0.23047	-0.20146	-0.13808	-0.06394	-0.3721	-0.51911	-0.42149	-0.36851	-0.55131	-0.45762	-0.41553	-0.54398	-0.49804	-0.25361	-0.29931	-0.39373	-0.40833	-0.36494	-0.40502	-0.40706	-0.18982	-0.16771	-0.23204	-0.36068	-0.25144	-0.12141	-0.16746	-0.27818	-0.12277	-0.04627	-0.14677	-0.10392	-0.21567	-0.20042	-0.37387	-0.25215	-0.24553	-0.25977	-0.25449	-0.30063	-0.50882	-0.38895	-0.37874	-0.26395
TG(20:4_32:2)	-0.22317	-0.22026	-0.33069	-0.40859	-0.12888	-0.19579	-0.13562	0.03511	0.03289	-0.45448	-0.40842	-0.37619	-0.22378	-0.46066	-0.38974	-0.30633	-0.46762	-0.43669	-0.19178	-0.20773	-0.2717	-0.2547	-0.24799	-0.3775	-0.35663	-0.10716	-0.07828	-0.20787	-0.25969	-0.10118	-0.26874	-0.09269	-0.26481	-0.00927	-0.06366	-0.14505	-0.03615	-0.17283	-0.30946	-0.46411	-0.22754	-0.27994	-0.14329	-0.26456	-0.33103	-0.38136	-0.37707	-0.29195	-0.24568
TG(16:0_36:6)	-0.22665	-0.08207	-0.21713	-0.29348	-0.23087	-0.22202	-0.23098	-0.06163	-0.12556	-0.21344	-0.32855	-0.37755	-0.31024	-0.31422	-0.31792	-0.26741	-0.38367	-0.36815	-0.31509	-0.26584	-0.34244	-0.33962	-0.31447	-0.30323	-0.28459	-0.16778	-0.17142	-0.16325	-0.30881	-0.22862	-0.33605	-0.27343	-0.2332	-0.23119	-0.16337	-0.25666	-0.07688	-0.28427	-0.2691	-0.35228	-0.12618	-0.25202	-0.19416	-0.25974	-0.19057	-0.32159	-0.27387	-0.2324	-0.24269
TG(16:0_33:2)	-0.23934	-0.12459	-0.20617	-0.30922	-0.24318	-0.22241	-0.2148	-0.08111	-0.09067	-0.32073	-0.42257	-0.34368	-0.39628	-0.43117	-0.39287	-0.28284	-0.43748	-0.41054	-0.32201	-0.32468	-0.41751	-0.40147	-0.3266	-0.29058	-0.271	-0.28601	-0.26619	-0.18675	-0.34916	-0.26277	-0.35916	-0.2332	-0.25059	-0.21375	-0.09916	-0.29068	-0.10959	-0.33935	-0.27292	-0.39133	-0.26045	-0.25319	-0.18427	-0.2809	-0.16546	-0.3066	-0.36874	-0.34718	-0.15788
TG(17:0_34:2)	-0.24191	-0.17013	-0.20481	-0.29367	-0.30328	-0.25627	-0.3643	-0.23643	-0.14941	-0.39636	-0.38965	-0.38694	-0.41261	-0.45893	-0.39895	-0.33945	-0.40366	-0.42971	-0.35856	-0.32366	-0.45666	-0.44062	-0.30609	-0.34415	-0.36058	-0.292	-0.30808	-0.23772	-0.35747	-0.35747	-0.39247	-0.29045	-0.08154	-0.27656	-0.17465	-0.31708	-0.19142	-0.37798	-0.1688	-0.31628	-0.21894	-0.30598	-0.19741	-0.28075	-0.20671	-0.32975	-0.39639	-0.37849	-0.17439
TG(18:2_31:0)	-0.24941	-0.15232	-0.26079	-0.36753	-0.28158	-0.1885	-0.27199	-0.03926	-0.17974	-0.36686	-0.43319	-0.35339	-0.43141	-0.5006	-0.42799	-0.34325	-0.44391	-0.38996	-0.27637	-0.30579	-0.36215	-0.34367	-0.32998	-0.35777	-0.32675	-0.25986	-0.23948	-0.23042	-0.34445	-0.20192	-0.29025	-0.21693	-0.10367	-0.12099	-0.04267	-0.14428	-0.18338	-0.28526	-0.20517	-0.33878	-0.17351	-0.19531	-0.11684	-0.30589	-0.24335	-0.39901	-0.42704	-0.39619	-0.16484
TG(18:2_33:0)	-0.21531	-0.18942	-0.23615	-0.3135	-0.31986	-0.23343	-0.40307	-0.15074	-0.114	-0.38554	-0.46925	-0.37588	-0.33989	-0.49494	-0.39823	-0.48053	-0.50147	-0.47884	-0.26848	-0.24952	-0.44617	-0.4348	-0.34275	-0.36718	-0.38893	-0.22788	-0.23778	-0.29563	-0.40919	-0.29843	-0.33243	-0.25964	-0.23315	-0.22436	-0.1111	-0.21097	-0.14547	-0.33501	-0.14895	-0.30113	-0.22917	-0.26166	-0.12918	-0.27821	-0.25578	-0.38064	-0.41524	-0.35418	-0.22466
TG(17:0_34:1)	-0.30003	-0.28733	-0.25001	-0.31681	-0.35505	-0.28771	-0.29665	-0.18205	-0.15176	-0.39116	-0.47204	-0.38552	-0.45479	-0.503	-0.47961	-0.3881	-0.51014	-0.47691	-0.34504	-0.33988	-0.46105	-0.45549	-0.35997	-0.39601	-0.39573	-0.27371	-0.26066	-0.18187	-0.34367	-0.27865	-0.28165	-0.28042	-0.17809	-0.22587	-0.10864	-0.20517	-0.15903	-0.31265	-0.09409	-0.27194	-0.28166	-0.27891	-0.16559	-0.30163	-0.21481	-0.3665	-0.437	-0.37831	-0.22699
TG(17:1_34:1)	-0.26788	-0.19359	-0.24928	-0.29055	-0.30532	-0.22325	-0.2365	-0.08879	-0.15059	-0.3627	-0.43537	-0.29167	-0.40637	-0.43648	-0.41264	-0.35969	-0.45962	-0.41213	-0.30423	-0.31478	-0.4294	-0.41859	-0.33266	-0.32216	-0.28629	-0.29709	-0.27255	-0.20176	-0.35845	-0.25439	-0.31807	-0.20247	-0.15297	-0.24272	-0.06329	-0.25259	-0.14896	-0.27702	-0.18583	-0.30131	-0.27014	-0.28308	-0.1503	-0.22649	-0.27524	-0.2521	-0.33482	-0.34256	-0.12476
TG(18:1_33:1)	-0.20702	-0.16561	-0.18912	-0.29269	-0.29476	-0.23509	-0.18441	-0.06637	-0.06207	-0.41712	-0.38612	-0.33702	-0.40808	-0.42897	-0.36408	-0.35213	-0.40782	-0.37541	-0.28373	-0.26158	-0.34955	-0.35719	-0.26562	-0.26692	-0.32266	-0.23873	-0.23223	-0.13415	-0.26465	-0.20066	-0.34093	-0.19586	-0.15837	-0.14597	-0.05328	-0.19617	-0.15787	-0.29859	-0.17609	-0.30734	-0.19101	-0.28773	-0.06731	-0.19378	-0.18918	-0.24268	-0.40279	-0.30868	-0.12098
TG(16:1_30:1)	-0.29307	-0.13371	-0.20496	-0.28108	-0.28218	-0.24064	-0.27423	-0.07445	-0.15002	-0.34603	-0.43134	-0.29972	-0.43401	-0.40253	-0.35671	-0.24651	-0.41273	-0.43343	-0.33369	-0.32034	-0.44216	-0.41842	-0.33044	-0.30239	-0.28644	-0.33077	-0.32766	-0.24702	-0.37833	-0.33088	-0.31272	-0.24703	-0.15392	-0.22259	-0.08782	-0.31816	-0.16716	-0.24987	-0.128	-0.27803	-0.1866	-0.13503	-0.16981	-0.22617	-0.18871	-0.33673	-0.39671	-0.36528	-0.11277
TG(16:1_33:1)	-0.31619	-0.15143	-0.21197	-0.30998	-0.29258	-0.21224	-0.33198	-0.08883	-0.12382	-0.38264	-0.39308	-0.34106	-0.41794	-0.47188	-0.41285	-0.31649	-0.43216	-0.41355	-0.37527	-0.34531	-0.46121	-0.43369	-0.36112	-0.30273	-0.30904	-0.30655	-0.30545	-0.2915	-0.33063	-0.34938	-0.30599	-0.23555	-0.19312	-0.14308	-0.09385	-0.32342	-0.24789	-0.20516	-0.16866	-0.2949	-0.04677	-0.19148	-0.09314	-0.21931	-0.2913	-0.3175	-0.39453	-0.42263	-0.08467
TG(16:0_35:1)	-0.29249	-0.17654	-0.24669	-0.31503	-0.21038	-0.24167	-0.24238	-0.12994	-0.10513	-0.32896	-0.34527	-0.34532	-0.52433	-0.3978	-0.42676	-0.3029	-0.35054	-0.34402	-0.38041	-0.37769	-0.4083	-0.35662	-0.35783	-0.31742	-0.33536	-0.25214	-0.2471	-0.2212	-0.30985	-0.28892	-0.26738	-0.25687	-0.18431	-0.18562	-0.10767	-0.23592	-0.20717	-0.24673	-0.17779	-0.29398	-0.20301	-0.14469	-0.10339	-0.28006	-0.19604	-0.42134	-0.27864	-0.32261	-0.22452
TG(18:1_33:0)	-0.22621	-0.08676	-0.10426	-0.19917	-0.26939	-0.24019	-0.25352	-0.10889	-0.1074	-0.31393	-0.39041	-0.24695	-0.4481	-0.36704	-0.32149	-0.32733	-0.38931	-0.38153	-0.30146	-0.30552	-0.39219	-0.38237	-0.26177	-0.24751	-0.25688	-0.3241	-0.33091	-0.26659	-0.3445	-0.26141	-0.30871	-0.24913	-0.13881	-0.2851	-0.16681	-0.32242	-0.13963	-0.22223	-0.0993	-0.23826	-0.17057	-0.19772	-0.08906	-0.25086	-0.19097	-0.2814	-0.35418	-0.38423	-0.12667
TG(18:2_30:1)	-0.20038	-0.15328	-0.19256	-0.31359	-0.27471	-0.1268	-0.17784	-0.08935	-0.11132	-0.34135	-0.34992	-0.30647	-0.33574	-0.39165	-0.33494	-0.36758	-0.37013	-0.30216	-0.24529	-0.26216	-0.27893	-0.28651	-0.36104	-0.30234	-0.21131	-0.22168	-0.20593	-0.15405	-0.15212	-0.14783	-0.18476	-0.09363	-0.13031	-0.08237	0.01587	-0.211	-0.14366	-0.18048	-0.17708	-0.29979	-0.12333	-0.18628	-0.0717	-0.01993	-0.20851	-0.30502	-0.41178	-0.32581	-0.07246
TG(16:0_30:2)	-0.30522	-0.15661	-0.21579	-0.33809	-0.32477	-0.08285	-0.25271	-0.1323	-0.21901	-0.35439	-0.30233	-0.30133	-0.33969	-0.4177	-0.38264	-0.37377	-0.35386	-0.37044	-0.38383	-0.30252	-0.38622	-0.35872	-0.35646	-0.35583	-0.26365	-0.23023	-0.23929	-0.23881	-0.29134	-0.30233	-0.34441	-0.23966	-0.11331	-0.12322	-0.03296	-0.28704	-0.21892	-0.16992	-0.08605	-0.19398	-0.05591	-0.17154	-0.03131	-0.08643	-0.21684	-0.38282	-0.38018	-0.30212	-0.11203
TG(16:1_32:2)	-0.29615	-0.14265	-0.25706	-0.39192	-0.29695	-0.13751	-0.26171	-0.02877	-0.16602	-0.41836	-0.39893	-0.37678	-0.41728	-0.47609	-0.42184	-0.36124	-0.3915	-0.39298	-0.35973	-0.34447	-0.40213	-0.41665	-0.38574	-0.35618	-0.27495	-0.31858	-0.3005	-0.26755	-0.34981	-0.29826	-0.3677	-0.18206	-0.18586	-0.07505	-0.06081	-0.36714	-0.23924	-0.25539	-0.25595	-0.38316	-0.13019	-0.24933	-0.09229	-0.16139	-0.31577	-0.31286	-0.37269	-0.3534	-0.21452
TG(18:1_28:1)	-0.2661	-0.18804	-0.21984	-0.38934	-0.23973	-0.17702	-0.14612	-0.03111	-0.09115	-0.47453	-0.44385	-0.33735	-0.37189	-0.46864	-0.4051	-0.33816	-0.47578	-0.4303	-0.29466	-0.29215	-0.41954	-0.38185	-0.36572	-0.31699	-0.25577	-0.26551	-0.23289	-0.26943	-0.36053	-0.2506	-0.28523	-0.16044	-0.12535	-0.10418	-0.04722	-0.28459	-0.08924	-0.18387	-0.22965	-0.35271	-0.19289	-0.26087	-0.10627	-0.21911	-0.13513	-0.329	-0.34541	-0.30992	-0.09914
Cer(d18:2/22:0)	-0.05724	-0.2287	-0.08832	-0.16087	-0.05335	-0.0886	-0.07629	0.01862	-0.00239	-0.16265	-0.2104	0.02777	-0.13273	-0.19977	-0.16649	-0.12007	-0.20025	-0.14052	0.03554	-0.10866	-0.02518	-0.07276	-0.05731	-0.12946	-0.11643	-0.10866	-0.05609	0.0357	0.06216	-0.01988	-0.01006	0.03694	0.01664	0.05894	0.0812	0.06689	-0.06786	0.0227	0.22077	0.0873	-0.04438	-0.1006	-0.02537	-0.08673	-0.11441	-0.01891	-0.03752	-0.16583	0.05433
Urea	-0.27778	-0.38207	-0.25709	-0.26868	0.11005	0.1121	-0.01988	0.14912	0.18422	-0.25679	-0.22815	-0.20032	-0.0835	-0.35622	-0.37756	-0.10641	-0.2655	-0.1657	0.03638	-0.08327	-0.21968	-0.15168	-0.26706	-0.25884	-0.17771	0.11784	0.23194	-0.04256	-0.01148	0.10354	0.11364	0.11087	0.12892	0.19841	0.14008	0.09538	0.19727	0.11009	-0.08545	-0.20946	-0.08947	-0.23924	-0.11644	-0.17391	-0.13087	-0.20044	-0.08777	-0.1592	-0.09386
Salicylic acid	-0.24462	-0.42684	-0.25096	-0.22549	0.05806	-0.01951	-0.03465	-0.04535	0.03974	-0.29191	-0.20869	-0.18233	-0.00488	-0.32653	-0.3234	-0.15696	-0.27134	-0.21874	-0.06153	-0.07249	-0.25485	-0.11995	-0.15498	-0.26173	-0.22069	0.10206	0.18419	-0.07358	-0.11767	-0.02919	0.10853	0.03103	0.05037	0.17898	0.05452	0.13932	0.11724	0.10176	-0.11353	-0.18355	-0.12401	-0.22543	-0.21581	-0.28261	-0.11804	-0.18106	-0.0967	-0.05194	-0.10762
Cer(d18:1/25:0)	-0.18389	-0.29706	-0.16943	-0.17182	0.04396	-0.03507	0.06132	0.05788	0.02936	-0.18849	-0.11277	0.02206	-0.1223	-0.07885	-0.14268	0.06992	-0.0251	-0.00792	0.09644	-0.06719	0.00603	0.02121	-0.00174	-0.07082	-0.08845	-0.0377	0.03686	0.06962	0.0734	0.07488	0.21873	0.12148	0.19408	0.07296	0.19952	0.07275	-0.03527	-0.05204	0.02547	-0.02141	-0.14485	-0.20992	0.0814	0.05199	0.10631	0.26037	0.03933	0.04914	0.15627
PC ae C40:1	-0.44258	-0.44753	-0.24432	-0.40835	-0.01501	-0.10318	-0.05754	-0.03867	-0.20598	-0.33105	-0.24746	-0.11118	-0.17081	-0.31107	-0.41342	-0.19134	-0.22421	-0.23048	-0.18679	-0.25149	-0.21855	-0.13807	-0.14013	-0.25392	-0.20258	-0.02866	0.05066	-0.17779	-0.16218	-0.09701	0.1753	0.07363	0.11057	0.07945	0.13085	0.06693	-0.08279	-0.05608	-0.1433	-0.14409	-0.10197	-0.14906	-0.08884	-0.14548	-0.12013	-0.03094	0.0045	0.03843	0.03812
PC ae C42:1	-0.35192	-0.39593	-0.18308	-0.33773	0.04236	-0.02292	-0.01719	0.04371	-0.12107	-0.29919	-0.21286	-0.05487	-0.08288	-0.26269	-0.31487	-0.15713	-0.19072	-0.18836	-0.05115	-0.11428	-0.17656	-0.07685	-0.08093	-0.1833	-0.15336	0.02742	0.11191	-0.16665	-0.11491	-0.03632	0.19732	0.14917	0.151	0.09122	0.15922	0.09808	0.01851	0.01802	-0.07074	-0.08712	-0.03826	-0.14192	-0.0672	-0.11638	-0.06755	-0.03418	0.0376	0.08279	0.06173
PC ae C42:0	-0.33027	-0.36891	-0.1519	-0.29594	-0.00209	-0.00502	-0.02634	0.05395	-0.15786	-0.27191	-0.19651	-0.01058	-0.10067	-0.23604	-0.31114	-0.12973	-0.1719	-0.16214	-0.0588	-0.12598	-0.16462	-0.0793	-0.06443	-0.14697	-0.12763	0.019	0.10354	-0.12065	-0.09839	-0.02115	0.2194	0.22588	0.1968	0.10803	0.18626	0.14264	-0.017	-0.03803	-0.03359	-0.04903	-0.03672	-0.14949	-0.03299	-0.05159	-0.0685	0.01331	0.04344	0.11725	0.06349
PC aa C36:6	-0.36353	-0.29147	-0.15686	-0.38209	-0.00782	-0.10217	-0.09985	-0.09225	-0.24006	-0.31228	-0.1756	-0.07246	-0.15855	-0.17569	-0.21234	-0.13783	-0.09881	-0.16974	-0.11268	-0.17665	-0.15752	-0.07	-0.10971	-0.17752	-0.14984	-0.06816	-0.02739	-0.30635	-0.18635	-0.16012	0.12349	-0.02725	0.05468	0.01039	0.05639	0.02964	-0.08859	0.03247	-0.14719	-0.08313	-0.11917	-0.0925	-0.0444	-0.13399	0.04278	0.04247	0.08881	0.10578	0.06547
PC ae C38:2	-0.17896	-0.15719	-0.06975	-0.22484	0.07031	-0.02785	-0.07519	0.05202	-0.08674	-0.23292	-0.1615	0.027	0.0178	-0.15581	-0.08891	-0.08588	-0.07969	-0.10196	0.13469	0.03302	-0.08123	0.01263	0.00176	-0.05103	-0.07549	0.02443	0.06834	-0.22491	-0.09495	-0.08256	0.19621	0.05257	0.13653	0.05534	0.13854	0.21247	0.06875	0.02179	-0.00236	0.0293	0.02278	0.02007	0.01181	-0.02544	-0.03112	0.07911	0.07441	0.11238	0.19426
PC aa C32:2	-0.53179	-0.52257	-0.46126	-0.51653	-0.17469	-0.23478	-0.27762	-0.31271	-0.38712	-0.45407	-0.35739	-0.29129	-0.29766	-0.41599	-0.49855	-0.31322	-0.3098	-0.35648	-0.33073	-0.39817	-0.48844	-0.37233	-0.41952	-0.46542	-0.41015	-0.21	-0.15537	-0.39213	-0.34336	-0.39129	-0.02627	-0.13406	-0.03656	-0.026	-0.00109	-0.12953	-0.24997	-0.11775	-0.2766	-0.25785	-0.27078	-0.29801	-0.17277	-0.2396	-0.16544	-0.06851	-0.07362	-0.06424	-0.14493
PC ae C44:6	-0.39576	-0.43238	-0.29367	-0.55018	-0.05003	-0.13968	-0.22601	-0.17228	-0.24929	-0.44119	-0.36483	-0.22795	-0.16547	-0.42523	-0.36564	-0.31967	-0.30126	-0.32879	-0.15879	-0.20588	-0.39145	-0.29998	-0.35747	-0.35254	-0.3128	-0.16538	-0.1099	-0.4084	-0.36812	-0.3563	-0.02348	-0.09643	-0.04254	-0.06685	0.00793	-0.07261	-0.09999	-0.01936	-0.19604	-0.2097	-0.20559	-0.2087	-0.14816	-0.21508	-0.12268	-0.12014	-0.05191	-0.05428	0.00856
CE(18:1)	-0.2766	-0.43728	-0.41511	-0.29566	-0.11864	-0.19029	-0.09111	-0.08318	-0.18463	-0.30699	-0.27482	-0.13547	-0.15337	-0.23674	-0.36235	-0.16089	-0.29629	-0.25684	-0.17664	-0.19192	-0.22885	-0.18541	-0.14881	-0.26823	-0.2924	-0.06278	-0.00728	-0.09955	-0.15752	-0.11042	0.12647	0.1038	0.07419	0.01359	0.14544	0.04726	-0.11001	-0.04152	-0.16167	-0.19409	-0.11749	-0.30678	-0.15918	-0.10884	-0.24262	0.04548	-0.10068	0.00543	-0.03348
PC aa C36:0	-0.44353	-0.41102	-0.27199	-0.34343	-0.19888	-0.19789	-0.15981	-0.11022	-0.36279	-0.34171	-0.26443	-0.10372	-0.26327	-0.28772	-0.42461	-0.22468	-0.23302	-0.24294	-0.28078	-0.32457	-0.30168	-0.22097	-0.16309	-0.25406	-0.22343	-0.18116	-0.12503	-0.18474	-0.24079	-0.23296	0.14292	0.0817	0.13458	0.03345	0.06811	0.02823	-0.26815	-0.17809	-0.13225	-0.12116	-0.17475	-0.24162	-0.0814	-0.08605	-0.13162	0.04672	-0.06421	0.03479	0.01441
PC ae C42:3	-0.43894	-0.46801	-0.2394	-0.3788	-0.04878	-0.14228	-0.08437	-0.15784	-0.27121	-0.27436	-0.21047	-0.10596	-0.17803	-0.28842	-0.42104	-0.20365	-0.20377	-0.2054	-0.25721	-0.30381	-0.29939	-0.19905	-0.19747	-0.27637	-0.22047	-0.08374	-0.01867	-0.20036	-0.16362	-0.1378	0.1279	0.07668	0.10177	0.03854	0.10246	0.02079	-0.11468	-0.05117	-0.13281	-0.11135	-0.10966	-0.15371	-0.12493	-0.13373	-0.11397	-0.01589	0.01308	0.03874	0.01064
PC ae C42:2	-0.4574	-0.46097	-0.25748	-0.40365	-0.08857	-0.17734	-0.12848	-0.10887	-0.27142	-0.37033	-0.27823	-0.14131	-0.19512	-0.34498	-0.44145	-0.2217	-0.25595	-0.27203	-0.22182	-0.28045	-0.32054	-0.23029	-0.18214	-0.27446	-0.24849	-0.11044	-0.04185	-0.23989	-0.22371	-0.17594	0.09669	0.04782	0.13882	0.00954	0.07792	0.01104	-0.1209	-0.11505	-0.11758	-0.12925	-0.13514	-0.21552	-0.11101	-0.16888	-0.13071	-0.03903	-0.04158	0.03127	0.02255
3-Methyladipic aci	0.11259	-0.2406	-0.12683	-0.15404	-0.27865	-0.10615	-0.1086	-0.20635	-0.03967	-0.05216	0.03538	0.04899	0.18906	-0.26045	-0.24328	-0.22639	-0.24292	-0.20855	-0.207	-0.01607	-0.13385	-0.13516	-0.30031	-0.27292	-0.25697	0.47266	0.42498	0.0879	0.09538	0.16345	-0.01013	-0.07457	-0.01081	0.01684	-0.15794	0.17186	0.12099	0.07836	-0.21273	-0.22379	-0.0637	-0.17158	-0.1725	-0.20468	-0.1234	-0.32769	-0.0098	-0.1197	-0.18922
Asparagine	-0.06139	-0.29033	-0.27869	-0.18577	-0.13817	-0.14993	-0.115	-0.23622	0.10399	-0.16804	-0.17152	-0.05158	-0.01326	-0.34041	-0.33005	-0.2209	-0.36981	-0.28937	-0.20012	-0.21904	-0.20802	-0.20651	-0.39496	-0.29937	-0.29913	0.23321	0.24434	-0.00505	0.10898	0.07225	-0.03916	-0.14797	-0.10057	0.06992	-0.07665	0.07933	0.07292	0.06246	-0.21973	-0.2261	-0.09674	-0.25019	-0.25993	-0.11533	-0.12523	-0.26561	-0.10031	-0.174	-0.28431
Epinephrine	0.08566	-0.13875	-0.18778	-0.16413	-0.12718	-0.02694	0.00076	-0.01813	0.22511	-0.03205	-0.12838	0.07855	0.06094	-0.33917	-0.29457	-0.20761	-0.31203	-0.22981	-0.08624	-0.13159	-0.07806	-0.14946	-0.26749	-0.14403	-0.13876	0.32001	0.3285	0.17136	0.14187	0.15289	0.08138	-0.06422	0.01544	0.0842	-0.01714	0.18499	0.11764	0.10519	-0.06288	-0.1034	-0.02744	-0.1404	-0.11955	-0.13187	-0.08489	-0.27009	-0.11952	-0.16732	-0.07005
N1-Acetylspermidin	0.37862	0.11546	0.06752	0.15702	-0.0937	-0.04355	0.18177	-0.10139	0.08675	0.21647	0.15647	0.2498	0.27191	0.08948	0.13681	-0.01496	-0.04294	0.04456	0.03493	0.15084	0.18177	0.10297	-0.03267	0.03705	-0.01361	0.41798	0.35674	0.20912	0.28329	0.26754	0.00562	-0.0001	0.02058	0.1261	-0.04272	0.32432	0.18907	0.16401	0.01391	0.08113	0.15635	-0.01252	-0.09975	0.10976	-0.00362	-0.06619	0.13462	0.09662	-0.11994
Norepinephrine	0.25551	0.0572	0.03669	0.02202	-0.1	0.05575	0.07578	0.01084	0.23843	0.1973	0.12471	0.31462	0.22116	-0.02906	-0.03184	-0.01275	-0.07848	-0.0294	-0.0193	0.02191	0.12505	0.04982	-0.11071	0.03152	0.06754	0.38736	0.34392	0.30188	0.32994	0.267	0.1078	0.01714	0.05712	0.1417	-0.07968	0.17925	0.08301	0.23309	0.04504	0.07476	0.16115	0.02184	-0.02316	0.04148	0.05661	-0.12548	-0.00334	-0.14149	0.04684
3-Aminoisobutyric	0.11416	-0.05619	0.00894	0.09226	-0.08429	0.00957	0.09233	-0.14438	0.09776	0.26215	0.37094	0.11353	0.20761	0.16577	0.02265	0.19365	0.14978	0.11529	-0.1198	0.07902	0.22736	0.13726	-0.02283	0.02833	0.00252	0.48126	0.42418	0.36944	0.2754	0.26331	0.06029	-0.05093	-0.04496	0.00985	-0.05663	0.09692	0.00234	0.10315	-0.03496	0.01542	-0.0178	-0.03815	0.07525	-0.00564	0.14901	-0.00405	0.15089	0.11787	-0.09064
Fumaric acid	0.39067	0.09027	0.13821	0.18146	-0.07128	0.02875	0.2095	-0.01914	0.19536	0.33927	0.30378	0.33361	0.32791	0.12426	0.05388	0.0493	0.04323	0.12964	-0.00539	0.10936	0.20515	0.14952	-0.0776	0.10729	0.09118	0.58952	0.54784	0.3264	0.38424	0.45975	0.20801	0.09832	0.08589	0.13804	0.04778	0.26631	0.18431	0.15699	-0.0631	0.047	0.12197	0.05313	0.01173	0.13008	0.12157	-0.00884	0.23969	0.15547	-0.11082
Maleic acid	0.41739	0.15008	0.15569	0.18845	-0.17333	-0.00462	0.12656	-0.06793	0.08509	0.2983	0.33217	0.29697	0.29619	0.15913	0.09375	0.01174	0.06597	0.12626	-0.01787	0.1311	0.2015	0.13925	-0.06612	0.09094	0.05644	0.52647	0.44421	0.29754	0.33543	0.39804	0.13673	0.06968	0.08047	0.04628	-0.0353	0.2354	0.13213	0.12345	-0.03366	0.09178	0.1687	0.06532	0.02451	0.12535	0.05114	-0.02537	0.19585	0.12117	-0.14397
Kynurenine	-0.04318	-0.1291	-0.15543	-0.00146	-0.07221	-0.08936	-0.07558	-0.28112	-0.1586	0.15899	0.15678	-0.08945	0.08376	0.07382	-0.0971	0.08486	0.09035	0.02564	-0.18201	-0.10373	-0.05513	-0.18234	-0.30252	-0.13982	-0.13771	0.09469	0.06474	0.13785	0.04048	-0.0895	0.07472	-0.13446	0.04262	-0.15396	-0.13422	-0.16278	-0.13315	-0.13935	-0.10823	-0.07428	-0.10112	-0.10236	-0.06457	-0.01462	-0.02217	0.12129	0.06323	-0.00939	-0.1329
Cystathionine	-0.03844	-0.26878	-0.22564	-0.16186	-0.26094	-0.13066	-0.10553	-0.27165	-0.14164	0.07158	0.03956	0.01271	0.11471	-0.19447	-0.28785	-0.14413	-0.159	-0.1361	-0.25443	-0.11794	-0.03499	-0.14309	-0.36512	-0.28786	-0.25403	0.39513	0.35882	0.11564	0.09716	0.06682	0.0548	-0.14711	0.02698	0.00428	-0.09854	0.18984	0.01226	0.05279	-0.13492	-0.07242	-0.07253	-0.15981	-0.18754	-0.13237	-0.14728	-0.1972	0.06166	-0.03329	-0.25616
Guanidoacetic acid	0.06908	-0.18417	-0.08896	-0.02411	-0.26037	-0.12132	-0.04895	-0.23739	-0.07562	0.09866	0.21543	0.05874	0.15905	-0.07692	-0.18224	-0.08145	-0.09318	-0.08788	-0.239	-0.0063	-0.02703	-0.0941	-0.26437	-0.16665	-0.19442	0.56475	0.49183	0.22021	0.17189	0.21652	0.05943	-0.02969	-0.032	-0.04971	-0.10468	0.22061	0.05385	0.07657	-0.16869	-0.139	-0.03484	-0.22727	-0.17255	-0.20361	-0.10393	-0.17127	0.07756	0.02959	-0.28571
Inosine	-0.09082	-0.06231	0.08984	0.09319	-0.1698	0.02609	-0.04759	-0.08462	-0.11246	0.1919	0.25507	0.27417	0.00968	-0.01416	-0.10754	-0.00566	0.06139	0.12957	-0.19541	-0.0954	0.06009	0.03827	-0.14507	-0.02587	-0.00062	0.41183	0.37856	0.1888	0.19325	0.19757	0.14628	-0.03443	0.07922	0.13567	0.01573	0.39464	0.08591	0.08463	-0.00526	0.10908	0.08719	0.04305	-0.0087	-0.07607	-0.00749	-0.08849	0.10068	0.12487	-0.14214
Tartaric acid	0.0674	-0.12897	0.04356	0.12635	-0.10867	0.00312	-0.03167	-0.20608	-0.21063	0.12462	0.16285	0.05709	0.20306	-0.00846	-0.08036	-0.06886	-0.03989	-0.00309	-0.14927	0.04729	-0.07659	0.029	-0.08919	-0.07664	-0.04574	0.2943	0.26603	0.04522	0.05213	0.08122	0.04571	0.00904	0.05534	0.03926	-0.02298	0.31644	0.1521	0.06438	0.05907	0.18652	0.02706	0.06386	-0.14645	-0.07922	-0.06118	0.01692	0.14075	0.14599	-0.23306
Cer(d18:0/24:0)	-0.36188	-0.34582	-0.30907	-0.29814	-0.30219	-0.24984	-0.19226	-0.23341	-0.33598	-0.32969	-0.40142	-0.28695	-0.29778	-0.37986	-0.42951	-0.31219	-0.38356	-0.37026	-0.34397	-0.40228	-0.39674	-0.29876	-0.30946	-0.35728	-0.36907	-0.25152	-0.23229	-0.30253	-0.21975	-0.24548	-0.06609	-0.21075	-0.07687	-0.01416	-0.07815	-0.12252	-0.20133	-0.17013	-0.16224	-0.17999	-0.16765	-0.27975	-0.16236	-0.15275	-0.35955	-0.25194	-0.12348	-0.23395	-0.16955
CE(14:1)	-0.25409	-0.29679	-0.36618	-0.25023	-0.3476	-0.4018	-0.24567	-0.36283	-0.47436	-0.25518	-0.32001	-0.19328	-0.22609	-0.23464	-0.30334	-0.23658	-0.31144	-0.33697	-0.39464	-0.32808	-0.36292	-0.40948	-0.29111	-0.34855	-0.32865	-0.32453	-0.33631	-0.24875	-0.26958	-0.3815	-0.15697	-0.1722	-0.11215	-0.22575	-0.08618	-0.2589	-0.32833	-0.17546	-0.19967	-0.17176	-0.13958	-0.26889	-0.15906	-0.05869	-0.33901	0.05476	-0.12096	-0.06804	-0.11084
CE(17:0)	-0.07509	-0.29774	-0.28484	-0.2259	-0.0745	-0.18928	-0.10975	-0.16388	-0.1679	-0.20126	-0.22171	-0.16839	-0.04535	-0.23531	-0.20477	-0.1069	-0.24567	-0.24038	-0.12151	-0.05565	-0.24055	-0.21582	-0.16936	-0.21339	-0.27042	-0.08981	-0.09092	-0.15934	-0.16479	-0.18283	0.0382	0.00455	0.01113	-0.06796	0.00787	-0.04729	0.0075	0.01495	-0.08768	-0.09332	0.00112	-0.17524	-0.16534	-0.04725	-0.24026	-0.02226	-0.0993	-0.10201	0.00099
CE(17:1)	-0.05996	-0.19508	-0.26923	-0.12252	-0.05055	-0.14729	-0.09484	-0.11877	-0.13488	-0.09975	-0.1628	-0.07872	-0.03739	-0.09328	-0.13257	-0.06818	-0.18562	-0.17439	-0.07543	-0.02411	-0.17066	-0.14695	-0.08531	-0.14369	-0.18168	-0.06818	-0.0641	-0.11881	-0.10533	-0.13616	0.04664	-0.06447	0.03877	-0.09712	0.0571	0.05248	-0.01275	0.05315	-0.04155	-0.02418	0.0787	-0.13771	-0.11538	0.02547	-0.24602	0.02289	-0.0686	-0.02721	0.10263
CE(15:0)	-0.029	-0.21892	-0.3147	-0.27869	-0.06886	-0.2342	-0.10428	-0.16993	-0.09089	-0.21027	-0.23966	-0.24034	-0.089	-0.28125	-0.17778	-0.19109	-0.28065	-0.27484	-0.1231	-0.05871	-0.27318	-0.25358	-0.23399	-0.25163	-0.32193	-0.06678	-0.09789	-0.22228	-0.19848	-0.22225	-0.10337	-0.14771	-0.14471	-0.11227	-0.05533	-0.03272	-0.03087	0.01022	-0.14478	-0.18075	-0.07331	-0.18793	-0.13373	-0.07979	-0.23907	-0.12763	-0.21958	-0.21658	0.02494
CE(15:1)	0.01476	0.01968	-0.12245	-0.01865	-0.10386	-0.12292	-0.10272	-0.03961	-0.09848	-0.066	-0.12646	0.0019	-0.01131	-0.04285	-0.0225	-0.00685	-0.13919	-0.1235	-0.05978	-0.02326	-0.11357	-0.17882	-0.0818	-0.0367	-0.0773	-0.10475	-0.13272	-0.05114	-0.10437	-0.11949	-0.02963	-0.09046	-0.04541	-0.14919	0.00656	-0.00231	0.04341	0.01274	0.02672	0.02374	0.09605	-0.02404	-0.02433	0.08129	-0.22984	-0.01305	-0.15078	-0.03397	0.16269
DG(18:2_18:2)	-0.27137	-0.48722	-0.29914	-0.17924	-0.16976	-0.03792	-0.24348	-0.29011	-0.29913	-0.25725	-0.21625	-0.05192	0.00771	-0.28788	-0.3666	-0.16891	-0.24451	-0.212	-0.17296	-0.23222	-0.3183	-0.23101	-0.34382	-0.34982	-0.24364	-0.02914	0.02514	-0.15861	-0.13999	-0.1441	0.08785	-0.00015	0.12941	0.0246	0.01681	0.02256	0.07274	-0.06665	-0.12009	-0.0774	-0.21306	-0.30441	-0.18449	-0.20336	-0.17148	0.00243	-0.00321	-0.08805	-0.21223
N-Acetyl-Asparagin	-0.14751	-0.31265	-0.25315	-0.25162	0.02441	-0.14085	-0.13485	-0.25894	-0.29771	-0.31582	-0.20289	-0.24074	0.19333	-0.20803	-0.16166	-0.22434	-0.18824	-0.22303	-0.08729	-0.00754	-0.32913	-0.19499	-0.23644	-0.3206	-0.29853	-0.07365	-0.05837	-0.37269	-0.30263	-0.33733	-0.08761	-0.11835	-0.09989	-0.04784	-0.09103	-0.04479	-0.04914	-0.05867	-0.23591	-0.22895	-0.14565	-0.14528	-0.27052	-0.12636	-0.18601	-0.09633	-0.08781	-0.05547	-0.01466
cis-Aconitic acid	-0.19114	-0.28045	-0.21392	-0.23238	-0.06662	-0.16757	-0.17622	-0.34158	-0.27128	-0.16869	-0.07965	-0.17678	-0.01931	-0.17523	-0.25343	-0.25772	-0.19007	-0.19646	-0.26118	-0.17523	-0.34681	-0.14951	-0.29276	-0.319	-0.3003	0.06217	0.0503	-0.26782	-0.27371	-0.23313	-0.08543	-0.2009	-0.15976	-0.07109	-0.12573	0.0553	-0.07705	-0.07649	-0.27447	-0.19737	-0.11874	-0.08624	-0.22943	-0.19772	-0.03851	-0.21586	-0.18843	-0.03224	-0.12126
CE(16:1)	-0.20871	-0.18978	-0.25841	-0.09026	-0.32308	-0.31773	-0.19883	-0.36626	-0.47236	-0.06951	-0.0302	0.01059	-0.1319	0.03041	-0.16056	-0.06564	-0.05312	-0.13619	-0.41042	-0.2837	-0.13238	-0.15916	-0.12547	-0.21866	-0.20203	-0.15195	-0.19747	-0.13008	-0.14057	-0.23707	-0.0352	-0.08612	-0.04836	-0.14762	-0.10675	-0.18419	-0.30467	-0.08358	-0.10652	-0.00222	-0.13603	-0.14318	-0.11528	0.00822	-0.15451	0.16164	0.09553	0.10885	-0.17508
DG(14:0_18:1)	0.0165	-0.04669	0.07076	0.1671	-0.1374	0.04721	-0.12917	-0.30566	-0.29149	0.20871	0.20964	0.12014	0.07388	0.22349	0.09904	0.052	0.16972	0.14255	-0.16765	-0.06036	-0.01373	-0.05571	-0.06933	0.0311	0.01339	-0.04609	-0.09402	0.02507	0.05161	-0.08184	0.05192	-0.04061	0.11832	0.0073	0.05612	-0.07766	-0.09272	0.04983	0.07579	0.21288	0.09424	0.01652	0.11484	0.25179	-0.01259	0.21935	0.15673	0.12472	-0.02836
Cer(d18:0/22:0)	-0.05021	-0.01957	-0.00473	-0.0673	-0.21674	-0.11799	-0.24581	-0.19605	-0.32069	-0.04685	-0.05558	-0.07889	0.00852	-0.07533	-0.06628	-0.1144	-0.06696	-0.10919	-0.21569	-0.15365	-0.23381	-0.24253	-0.24136	-0.14938	-0.09699	-0.1891	-0.23621	-0.27427	-0.12901	-0.24699	-0.07574	-0.10311	0.06974	-0.06036	-0.19897	-0.18268	-0.17475	0.05927	0.01167	0.06489	0.0611	0.15545	0.03778	0.02371	-0.25337	-0.10226	-0.04317	-0.15568	0.00657
N-Acetyl-Isoleucin	-0.13266	-0.13912	-0.05058	0.09867	0.10868	0.05409	-0.06272	-0.10523	-0.11502	0.04852	-0.0284	-0.0869	0.1997	0.08218	0.03485	0.08881	-0.0046	-0.01659	-0.02375	-0.00149	-0.10361	-0.0691	-0.10836	-0.04951	-0.02597	-0.11295	-0.10937	-0.13089	-0.0683	-0.17312	0.00793	-0.06613	0.10544	0.08963	0.05222	-0.06018	0.01645	0.09614	0.10099	0.10279	0.04071	0.04406	-0.06786	-0.00824	-0.057	0.08087	0.11041	0.09931	0.04833
Shikimic acid	-0.01077	-0.13898	-0.03775	0.17505	0.02188	-0.09502	-0.09658	-0.19902	-0.08569	-0.06858	0.01497	0.00875	0.21065	0.06973	0.06735	0.00994	-0.03256	-0.05273	0.05497	0.10925	-0.12473	0.00343	0.02687	-0.10391	-0.08699	0.01676	0.00105	-0.11041	0.01101	-0.04887	-0.04777	-0.0039	0.00917	-0.08292	-0.13559	-0.02844	0.19333	0.09895	0.01799	0.03111	0.06579	-0.07894	-0.02405	-0.1529	-0.11812	0.10939	0.07718	0.06907	-0.16266
Cer(d18:2/24:0)	0.11913	-0.00412	0.14402	0.11313	-0.01806	-0.03384	0.02051	-0.09289	0.00255	0.06774	0.12157	0.17546	0.0658	0.16938	0.18093	0.03012	0.10287	0.06681	0.09344	0.12785	-0.0005	0.05441	0.02563	0.05208	0.08513	-0.02304	-0.05272	0.0288	0.17543	0.07881	0.04282	0.06762	-0.05146	-0.05852	-0.18202	-0.04144	0.11383	0.05258	0.14844	0.15009	0.11126	0.15773	0.05992	0.01878	0.08173	0.09678	0.00129	-0.11401	0.04324
Cer(d18:0/24:1)	0.04491	0.1532	0.12053	-0.00999	-0.19461	-0.19017	-0.08329	0.00124	-0.11454	0.03948	0.07889	0.03803	0.02716	0.08159	0.04648	0.03998	0.0817	0.07078	-0.03228	0.02323	0.05305	0.03606	-0.00687	0.09971	-0.01474	0.09319	0.03198	-0.079	-0.06747	-0.02097	-0.00176	-0.1073	0.15222	0.00404	-0.1698	0.00829	-0.05242	-0.07977	0.13024	0.13386	-0.18158	-0.04058	0.09002	0.03675	0.13979	0.04133	0.10697	0.06516	0.05569
TG(20:4_36:4)	0.12842	0.09765	-0.01574	0.02917	0.0662	-0.02282	-0.07311	-0.00289	0.24751	-0.00758	-0.11946	-0.05281	-0.01325	0.01948	0.08588	-0.09033	-0.10491	-0.1106	0.08086	0.00997	0.13548	0.11338	0.06613	-0.01221	-0.05565	0.05625	0.03311	-0.0277	0.03395	0.08158	-0.17146	-0.2013	-0.30222	-0.17045	-0.08213	-0.09357	0.17878	0.01226	-0.08127	-0.11656	-0.04795	0.01487	-0.06511	-0.17358	-0.10413	-0.13868	-0.08618	-0.1472	-0.16314
TG(22:6_34:2)	0.19139	0.07835	0.0545	0.00199	-0.06639	-0.05573	-0.04836	0.03228	0.14555	-0.03602	-0.13695	0.05082	0.01169	-0.0884	0.0336	-0.16049	-0.20929	-0.20923	0.04591	0.05077	0.08725	0.0628	0.01028	0.01061	-0.08519	0.15926	0.10887	0.04408	0.01455	0.08305	-0.09717	-0.13142	-0.25026	-0.17666	-0.12212	0.05827	0.16587	-0.04342	-0.00578	-0.06331	0.04537	0.0206	-0.07123	-0.15563	-0.16003	-0.18539	-0.15354	-0.12067	-0.108
TG(18:0_38:6)	0.26171	0.23587	0.12047	0.14151	0.15651	-0.0028	0.11511	0.18402	0.40234	0.11444	0.02218	0.01153	0.09251	0.1306	0.22318	-0.02028	-0.02093	0.04707	0.21214	0.17925	0.2214	0.15248	0.11718	0.1415	0.05834	0.1437	0.11922	0.18508	0.24108	0.25129	-0.0734	-0.07041	-0.14531	-0.09271	0.01594	0.00952	0.23991	0.07488	0.02508	-0.07183	0.15614	0.16738	-0.05352	0.00048	-0.09186	-0.0918	-0.12661	-0.05795	-0.02049
TG(22:5_34:2)	0.23199	0.25041	0.17861	0.15581	0.03904	0.02917	0.02739	0.20128	0.25842	0.09332	0.01525	0.02678	-0.03834	0.045	0.1574	-0.01255	0.00536	0.01904	0.17233	0.15833	0.22292	0.17547	0.22216	0.16671	0.06006	0.09997	0.08017	0.21622	0.15607	0.19603	-0.10881	-0.07789	-0.15626	-0.14426	-0.04209	0.06494	0.21308	-0.09391	-0.00562	-0.06903	0.05838	0.08898	0.05468	-0.0981	0.00455	-0.09071	-0.10191	-0.11126	-0.05107
TG(20:3_36:3)	0.21262	0.26916	0.08506	0.19401	0.05468	-0.02417	0.02912	0.20249	0.26613	0.01762	-0.02149	0.15435	-0.01792	0.14234	0.19963	0.0246	-0.03068	-0.00065	0.22469	0.16765	0.23629	0.21048	0.31185	0.18798	0.14135	0.02925	0.01337	0.15741	0.08898	0.22619	0.00781	0.032	-0.11898	-0.22178	-0.01531	0.03467	0.1116	-0.08605	0.02726	-0.03716	0.00324	0.10212	0.02014	-0.04627	-0.02795	-0.01352	-0.13665	0.0568	-0.02055
TG(22:4_34:2)	0.24897	0.26126	0.18113	0.29653	0.03652	0.27967	0.03091	0.13789	0.26635	0.21874	0.17152	0.08757	0.06707	0.19231	0.25943	0.11305	0.12551	0.11571	0.20611	0.25834	0.28068	0.2634	0.24708	0.23215	0.14084	0.17352	0.11287	0.29516	0.20709	0.19722	-0.09902	-0.04673	-0.04513	-0.08181	0.01437	0.14276	0.12839	0.04277	0.12635	0.1076	0.21349	0.14479	0.09073	0.00724	0.11707	-0.10531	-0.06633	0.02212	0.05885
TG(18:2_38:4)	0.36879	0.36829	0.1738	0.33525	0.16204	0.04805	0.11332	0.14391	0.38612	0.23963	0.20111	0.21108	0.1627	0.28071	0.39106	0.10597	0.16889	0.1579	0.29753	0.26943	0.3913	0.34055	0.28191	0.24159	0.1618	0.24461	0.18257	0.22455	0.2955	0.32766	-0.02044	-0.06413	-0.20781	-0.13532	-0.03485	0.09256	0.29447	0.05347	0.00272	0.03659	0.10629	0.24268	0.08094	0.06739	0.04653	-0.02318	0.00056	0.01844	-0.05882
TG(16:0_38:6)	0.26856	0.34139	0.16762	0.22978	0.13622	0.04318	0.08097	0.17482	0.32182	0.18334	0.13246	0.08038	0.0421	0.23464	0.27578	0.11746	0.11714	0.11398	0.13153	0.13259	0.30416	0.23143	0.20514	0.19428	0.12894	0.15658	0.10388	0.18105	0.17695	0.20341	-0.0554	-0.0788	-0.18538	-0.01588	-0.10064	-0.04738	0.12975	0.13216	0.08479	0.04269	0.10122	0.21479	0.08502	0.03134	0.01917	-0.05591	-0.00879	0.02131	-0.0724
TG(18:2_38:6)	0.26664	0.25189	0.15753	0.17102	0.13898	0.03213	0.05034	0.0933	0.29144	0.13046	0.0446	0.08574	0.09838	0.15664	0.25448	0.03728	0.03012	0.00483	0.18307	0.14448	0.23486	0.19262	0.1429	0.15337	0.05811	0.15058	0.10487	0.06569	0.10681	0.17111	-0.13395	-0.09926	-0.27888	-0.13618	-0.11964	-0.01485	0.24317	0.06068	0.06015	0.03932	0.06219	0.13004	0.06343	-0.04287	0.00301	-0.06552	-0.02082	-0.03612	-0.09134
TG(16:0_38:5)	0.30525	0.33186	0.19388	0.32084	0.01757	0.01537	0.06503	0.05081	0.23191	0.28598	0.23331	0.20486	0.08351	0.31481	0.31561	0.17832	0.20718	0.16703	0.11587	0.14563	0.3695	0.26934	0.29564	0.24169	0.17682	0.13884	0.05633	0.27964	0.27632	0.21602	-0.07845	-0.11066	-0.1313	-0.13006	-0.08433	-0.03796	0.07932	0.04133	0.16315	0.13576	0.06804	0.2154	0.10661	0.07441	0.10851	-0.0081	0.01269	0.05605	0.03246
TG(20:5_34:2)	0.40357	0.50813	0.22628	0.22745	0.02675	-0.02287	0.13482	0.20113	0.18634	0.23907	0.15492	0.13953	0.07348	0.25992	0.37567	0.13602	0.18363	0.14106	0.14987	0.2208	0.33124	0.30459	0.29631	0.22611	0.15984	0.09158	0.0146	0.07962	0.14832	0.17101	-0.04776	-0.0166	-0.13589	-0.05502	-0.16641	-0.103	0.08486	0.0348	0.14131	0.10135	0.05371	0.26427	0.09311	0.16567	0.13341	-0.02138	0.08083	0.04863	-0.02208
TG(20:5_36:2)	0.3032	0.42623	0.26487	0.25059	0.10587	0.09506	0.19905	0.31055	0.34185	0.19564	0.14985	0.21056	0.02628	0.30973	0.40292	0.19922	0.22513	0.20514	0.28706	0.27457	0.42903	0.4032	0.43362	0.37792	0.32833	0.07843	0.05307	0.30028	0.23474	0.30004	0.03476	0.12556	-0.10135	-0.20194	0.04261	0.02939	0.18012	-0.08572	0.0283	0.02274	0.04306	0.18128	0.11583	0.08791	0.21539	0.12408	0.03525	0.10656	0.13839
TG(18:2_38:5)	0.37885	0.36071	0.18178	0.29799	0.20737	0.09048	0.19937	0.28708	0.49775	0.24125	0.2034	0.26807	0.17494	0.30092	0.36781	0.19499	0.16834	0.18229	0.33271	0.2921	0.47857	0.43312	0.40062	0.29726	0.22052	0.27896	0.25138	0.33717	0.35156	0.44583	-0.01289	0.08799	-0.11554	-0.04363	-0.03385	0.08785	0.29079	0.12611	0.04714	0.01978	0.09614	0.22315	0.11637	0.03705	0.12381	0.05163	0.03037	0.01708	-0.01137
TG(20:4_34:2)	0.29315	0.29134	0.08339	0.24155	0.16653	0.05592	0.14161	0.2177	0.4324	0.18318	0.11765	0.08745	0.07635	0.22855	0.27005	0.13987	0.11583	0.12578	0.25063	0.19877	0.36454	0.33715	0.33487	0.21351	0.13135	0.19249	0.16921	0.2445	0.23183	0.3162	-0.04686	-0.06394	-0.18722	-0.06922	-0.06638	0.01258	0.24852	0.10743	0.04147	-0.01749	0.05758	0.13871	0.07205	-0.05243	0.05064	-0.04285	-0.04148	-0.0016	-0.02916
Valeric acid + Iso	0.37803	0.33074	0.17184	0.334	0.29027	0.10317	0.37243	0.31821	0.30128	0.10959	0.09798	0.0469	0.16134	0.13696	0.20301	0.22087	0.0779	0.18369	0.2173	0.16199	0.15334	0.2199	0.2515	0.29129	0.22989	0.11618	0.15042	0.25366	0.18032	0.20878	0.07197	0.1135	0.04171	0.16038	0.0771	0.14378	0.19679	0.06486	-0.02044	-0.05865	0.15714	0.14153	0.09552	0.11584	0.07948	0.17058	0.01959	0.17946	0.22301
TG(16:0_28:2)	0.22202	0.21502	0.26305	0.05607	0.07416	0.18336	0.13033	0.14949	0.12387	0.09868	0.14429	0.06904	0.0822	0.14153	0.1608	0.13615	0.15578	0.13414	0.13514	0.1255	0.14715	0.12056	0.10173	0.20525	0.23633	0.02715	0.01234	0.04778	0.04809	0.10454	-0.0123	0.15754	0.1533	0.1321	-0.05673	0.02203	-0.11969	0.01432	0.11488	0.11253	0.19749	0.15685	0.25651	0.16595	0.14192	-0.09721	0.05544	-0.01211	0.14079
TG(17:1_34:3)	0.18197	0.17548	0.28371	0.03079	0.10485	0.18622	0.14527	0.17467	0.15057	0.063	0.09872	0.06827	0.15013	0.14785	0.18871	0.08482	0.09169	0.13723	0.1686	0.1876	0.05634	0.04234	0.03081	0.1732	0.21188	0.04071	0.03608	0.00041	0.05896	0.13229	0.04752	0.29675	0.11257	0.18236	0.01843	-0.0097	0.03046	0.07283	0.02811	-0.02032	0.19822	0.15575	0.1858	0.17137	0.14408	-0.10942	-0.10223	0.05325	0.14063
CE(22:1)	0.04769	0.05152	0.01026	0.13278	-0.0734	0.02019	-0.1309	-0.01002	-0.04317	0.17335	0.12385	0.24029	0.03769	0.11863	0.0521	0.09068	0.04815	-0.04196	-0.01018	0.05213	0.03367	-0.08266	0.02393	0.01402	0.01506	0.05015	0.00091	0.00525	0.01457	0.05564	0.00665	0.01813	0.18732	-0.15361	-0.12917	0.05456	0.00644	0.12313	0.51079	0.43687	0.18552	0.08691	0.07919	0.05074	-0.16525	-0.03077	0.00286	-0.06531	0.05142
CE(22:0)	0.19126	0.26965	0.07746	0.12839	-0.07912	-0.08368	-0.11255	-0.06961	-0.0651	0.18255	0.10496	0.07558	0.05326	0.14813	0.23563	0.0381	0.09165	0.05772	-0.00366	0.09543	0.07565	-0.04325	0.0118	0.04575	0.01158	-0.03755	-0.11884	-0.09961	-0.03112	-0.08406	-0.17268	-0.18266	-0.0712	-0.10837	-0.06759	-0.07961	-0.02464	0.07197	0.29764	0.3861	0.25464	0.17339	0.03172	0.24751	-0.18254	0.09133	0.02575	-0.029	-0.03884
CE(22:2)	0.32354	0.20513	0.1014	0.21997	-0.12307	-0.09733	-0.02087	-0.03722	0.00062	0.23405	0.13473	0.27123	0.19102	0.29647	0.31413	0.09662	0.1199	0.12296	0.1232	0.1803	0.1504	0.06206	0.08763	0.12783	0.07654	-0.0061	-0.07609	0.06203	0.14849	-0.00316	-0.08793	-0.07545	0.06745	-0.0279	-0.10518	-0.0495	0.06187	0.16414	0.38172	0.41372	0.28839	0.11124	0.07929	0.33268	-0.0417	0.14132	0.04031	0.05955	0.13357
TG(18:1_34:2)	0.19011	0.17551	0.0917	0.29687	-0.18423	-0.13883	-0.16507	-0.20301	-0.12914	0.12917	0.1158	0.07467	-0.00199	0.15405	0.14915	-0.07646	0.08018	0.07675	-0.00851	0.01224	0.07186	0.07044	0.03971	0.01441	0.01082	-0.09619	-0.17415	0.15514	0.09997	0.01162	-0.14601	-0.04129	-0.18519	-0.20065	-0.18127	0.12881	-0.11079	-0.16867	-0.02245	0.04754	-0.14175	0.10722	-0.07378	0.00052	-0.01357	0.05751	-0.08279	-0.03337	-0.17986
TG(16:0_36:3)	0.28473	0.27386	0.1834	0.38062	-0.1042	-0.08984	-0.11847	-0.16864	-0.02147	0.22582	0.17888	0.13626	0.10706	0.21859	0.25441	-0.04656	0.12986	0.12741	0.0688	0.09484	0.15857	0.14398	0.08936	0.08187	0.07072	0.01954	-0.07014	0.12875	0.16431	0.08836	-0.14354	-0.1013	-0.19134	-0.20508	-0.18469	0.16175	0.03117	-0.05206	0.02338	0.11176	-0.0335	0.19685	-0.0418	0.01208	-0.0069	0.00948	-0.02011	0.00926	-0.16356
TG(18:2_34:1)	0.22048	0.20903	0.10662	0.3126	-0.1582	-0.15174	-0.16974	-0.24086	-0.08118	0.15444	0.12316	0.06318	0.04069	0.15623	0.18292	-0.09788	0.08033	0.07075	-0.01097	0.01775	0.09364	0.07368	0.01337	-0.00458	-0.00091	-0.03211	-0.12316	0.08802	0.11044	0.02046	-0.18972	-0.14112	-0.22389	-0.23927	-0.23781	0.09948	-0.01291	-0.11942	-0.03068	0.05568	-0.10798	0.1435	-0.09496	-0.02625	-0.03567	-0.01271	-0.03955	-0.03392	-0.24284
TG(18:0_36:3)	0.21986	0.12895	0.06255	0.18529	-0.08062	-0.19661	-0.10737	-0.17869	-0.01393	0.02797	-0.0081	-0.00764	0.01219	0.0215	0.11544	-0.20987	-0.06911	-0.03949	0.03955	0.03682	-0.00371	0.00667	-0.02743	-0.01183	-0.0723	-0.04117	-0.12229	0.03428	0.01458	-0.02161	-0.15276	-0.16195	-0.22086	-0.25955	-0.1837	0.21797	0.02808	-0.11107	-0.08257	-0.02687	-0.07408	0.08235	-0.17472	-0.10572	-0.14491	-0.0732	-0.22657	-0.09766	-0.1613
TG(18:2_36:1)	0.13447	0.03292	-0.01524	0.1199	-0.1581	-0.2507	-0.18438	-0.26451	-0.09492	-0.02633	-0.08965	-0.06699	-0.08173	-0.04833	0.04055	-0.23939	-0.1399	-0.12006	-0.04779	-0.04903	-0.08594	-0.08183	-0.12624	-0.1041	-0.16171	-0.12628	-0.20638	-0.01606	-0.0507	-0.10478	-0.20183	-0.18222	-0.26208	-0.28624	-0.21006	0.11049	-0.03479	-0.19792	-0.13082	-0.08962	-0.13841	0.00716	-0.23997	-0.16129	-0.18818	-0.07008	-0.24917	-0.1761	-0.29146
TG(17:0_36:3)	0.04772	0.05471	0.08246	0.0594	-0.17349	-0.25237	-0.25633	-0.27776	-0.20006	-0.03154	-0.18386	-0.05875	-0.08304	-0.12122	-0.00199	-0.27365	-0.22546	-0.21145	-0.11861	-0.08108	-0.15809	-0.17432	-0.10655	-0.12285	-0.1351	-0.20063	-0.27304	-0.20175	-0.18657	-0.20619	-0.23689	-0.28914	-0.2849	-0.27131	-0.20924	0.07373	0.00325	-0.12064	0.10971	0.10027	-0.03271	0.15612	-0.0783	-0.17825	-0.21067	-0.18869	-0.25203	-0.19411	-0.16702
TG(18:1_35:3)	0.13263	0.20896	0.17347	0.1756	-0.14491	-0.12581	-0.21609	-0.13586	-0.04015	0.05329	0.00536	-0.03791	0.03269	0.04905	0.11577	-0.10953	-0.04361	-0.02055	-0.01793	0.07412	-0.02407	-0.04427	-0.09211	0.05192	-0.04049	-0.06862	-0.15138	-0.04582	-0.09348	-0.07361	-0.18246	-0.16114	-0.08953	-0.11651	-0.10924	0.04703	-0.09743	-0.19414	0.13456	0.10778	-0.07991	0.13447	-0.08333	0.02683	-0.00622	-0.12623	-0.17721	-0.0778	-0.10682
TG(20:0_32:4)	0.11179	-0.00421	0.08129	0.11353	0.00046	-0.03617	-0.02564	-0.17116	0.07727	0.07833	0.04837	0.0205	0.20824	0.07999	0.07109	0.03914	-0.05003	-0.05188	-0.06453	0.01202	-0.02101	0.01611	-0.18314	-0.11754	-0.02242	0.10839	0.08206	-0.11227	0.05244	0.12475	0.03812	0.10375	-0.07143	0.03572	-0.2456	-0.12468	0.06576	0.07774	-0.0473	-0.04486	0.01936	0.13494	-0.04868	0.04169	-0.01504	-0.15652	0.07374	-0.03841	-0.33176
TG(16:1_38:4)	0.10183	0.1263	0.00649	0.12146	-0.27096	-0.23112	-0.1363	-0.12927	-0.10121	0.0694	0.05924	0.06124	-0.06586	0.13312	0.07331	0.04284	0.03777	0.04609	-0.10913	-0.03252	-0.00218	0.00363	0.01891	0.01294	-0.05753	-0.09341	-0.14681	0.17754	0.05185	-0.01428	-0.16513	-0.1538	-0.18695	-0.1617	-0.2008	-0.13335	-0.1162	-0.18586	-0.09239	-0.13508	-0.11053	-0.08119	0.05166	-0.04267	0.0752	0.05703	-0.13622	-0.02544	-0.06524
TG(20:3_34:2)	0.09103	0.15027	-0.05726	0.15079	-0.26558	-0.22853	-0.16403	-0.08885	0.02291	-0.00036	-0.03276	-0.03153	-0.2004	0.11418	0.06159	-0.02565	-0.03514	-0.09258	-0.08581	-0.06454	0.08066	0.00453	0.09549	0.024	-0.06411	-0.06449	-0.15264	0.15284	0.01637	-0.08116	-0.17798	-0.25359	-0.24818	-0.27228	-0.20187	-0.14351	-0.18332	-0.23552	-0.05095	-0.10926	-0.07303	-0.08204	-0.01149	-0.09265	-0.07392	-0.0237	-0.26505	-0.05372	-0.12407
TG(18:3_38:5)	0.00634	0.01436	0.0295	0.07386	-0.13759	-0.1452	-0.06197	-0.09124	-0.01894	0.06741	-0.04767	0.04637	0.00216	0.04462	0.04814	-0.08862	-0.08601	-0.05658	0.02014	0.04481	0.01893	0.06883	0.0245	-0.01422	-0.081	-0.03799	-0.05622	0.0474	0.04568	0.03801	-0.13633	-0.06561	-0.25596	-0.06836	-0.05161	0.14864	-0.00434	-0.11124	0.04082	0.04415	-0.07767	0.15577	-0.04492	-0.17204	-0.02093	-0.09117	-0.19522	-0.05637	-0.1994
TG(20:3_36:4)	0.04081	-0.00637	-0.17324	-0.01401	-0.20279	-0.24446	-0.20458	-0.11868	-0.04444	-0.12829	-0.17556	-0.0474	-0.08811	-0.01157	-0.02752	-0.22095	-0.21033	-0.23056	-0.06968	-0.08068	-0.06078	-0.01227	-0.03466	-0.1516	-0.15822	-0.06087	-0.10564	-0.07739	-0.12293	-0.01996	-0.20986	-0.07654	-0.30198	-0.35645	-0.19158	-0.17453	0.02335	-0.16131	-0.2043	-0.21032	-0.19861	-0.10661	-0.10877	-0.22727	-0.23171	-0.12899	-0.1675	-0.09163	-0.33435
TG(20:1_32:2)	-0.05325	-0.13024	-0.18649	-0.17901	-0.25643	-0.12539	-0.11121	0.15762	-0.01421	-0.19963	-0.22375	-0.05262	-0.1147	-0.28339	-0.21694	-0.23424	-0.26246	-0.20469	0.0118	-0.06836	-0.15974	-0.13581	-0.1636	-0.18805	-0.1724	-0.0448	-0.01136	-0.00915	0.01444	0.06127	-0.16422	0.11049	-0.28872	0.096	0.06487	0.03815	0.00744	-0.01497	-0.16919	-0.23578	-0.103	-0.11906	-0.0322	-0.16975	-0.19116	-0.25068	-0.19339	-0.27294	-0.07123
TG(20:1_32:3)	-0.19925	-0.11667	-0.19986	-0.11477	-0.04546	-0.07109	-0.09069	0.0003	-0.09265	-0.16455	-0.20596	-0.24939	-0.09269	-0.24072	-0.22224	-0.11614	-0.17571	-0.18343	-0.10801	-0.10589	-0.15334	-0.19854	-0.16544	-0.26892	-0.24152	-0.07517	-0.02998	-0.11908	-0.12508	-0.03256	0.00237	-0.02682	-0.10681	0.12944	-0.1434	-0.07908	-0.0478	-0.07064	-0.08668	-0.19523	-0.03813	-0.12364	-0.07716	-0.19034	-0.17093	-0.20736	-0.19079	-0.23022	-0.25946
TG(16:1_38:5)	0.00802	0.01153	-0.05421	0.07382	-0.08748	-0.02288	0.03487	0.08489	0.10569	-0.03346	-0.01922	-0.03432	-0.13745	-0.04727	-0.01968	0.04033	-0.03613	-0.03853	0.0243	0.0224	0.08083	0.07955	0.18623	0.02544	0.02026	0.0391	0.02366	0.23742	0.12248	0.07756	0.02088	-0.00367	-0.1516	0.00362	-0.08436	-0.02451	-0.09458	-0.16919	-0.10885	-0.20576	-0.10826	-0.02443	0.06873	-0.1244	0.04352	-0.10293	-0.12477	-0.18695	-0.01244
TG(16:0_40:7)	0.02358	0.11115	0.07093	-0.05578	0.02595	0.02704	-0.00928	0.22352	0.21978	-0.07863	-0.14664	-0.01938	-0.13785	-0.11705	-0.0322	-0.06303	-0.17931	-0.12025	0.09866	0.054	0.00066	0.0114	0.03021	0.04119	-0.00398	-0.01962	0.00279	0.12537	-0.01314	0.10868	-0.15326	0.00457	-0.0853	-0.0683	0.0526	0.06906	0.07805	-0.12722	0.00632	-0.13576	0.01543	0.01532	-0.08225	-0.13066	0.03272	-0.20143	-0.33701	-0.14953	0.00832
TG(18:1_38:7)	0.01728	0.22283	0.0558	-0.00883	-0.00578	-0.14222	-0.03247	0.1296	0.04422	-0.09523	-0.16744	-0.13398	-0.21252	-0.03426	0.04387	-0.10025	-0.11028	-0.10314	-0.00235	-0.00879	0.00668	0.0147	0.05132	0.02514	-0.01872	-0.15691	-0.18215	-0.05099	-0.1484	-0.08346	-0.18053	-0.15171	-0.17071	-0.10308	-0.06844	-0.01981	-0.07108	-0.14527	-0.04323	-0.12138	0.02053	0.07277	0.00814	-0.11349	-0.01685	-0.12801	-0.27979	-0.12983	-0.0346
TG(14:0_38:4)	0.05522	0.29594	0.1219	0.19473	-0.03513	-0.17261	-0.17432	-0.08852	0.05593	0.07932	0.05709	-0.01028	-0.15782	0.16151	0.16932	-0.0084	0.08467	0.05833	-0.0637	-0.02735	0.06227	-0.01909	0.07058	0.08203	0.03958	-0.09078	-0.1637	-0.01946	-0.01866	-0.09995	-0.14256	-0.24123	-0.14853	-0.28847	-0.18273	-0.07941	-0.05586	-0.06304	0.15088	0.18006	0.01503	0.18104	0.04539	0.05873	0.00656	0.01051	-0.0974	-0.01322	-0.06988
TG(20:1_31:0)	0.08455	0.22355	0.23776	0.09336	-0.04701	0.02705	0.0409	0.01464	0.06036	0.06439	0.0411	0.01823	0.00745	0.05052	0.10192	-0.03133	-0.00296	-0.00422	-0.0987	-0.0042	-0.00863	-0.09646	-0.07539	0.07372	0.07289	-0.04818	-0.0925	-0.04738	-0.05726	-0.00432	-0.16462	-0.14997	-0.01538	-0.12146	-0.11237	-0.08664	0.00603	-0.02037	0.07757	0.07155	0.10965	0.11259	0.1865	0.09785	-0.06777	-0.13721	-0.14683	-0.04596	-0.01697
TG(20:0_34:1)	-0.03074	0.14653	0.02574	-0.02637	-0.04989	0.02986	-0.20455	0.13138	0.03436	0.06558	-0.06825	-0.02742	-0.09418	-0.01478	-0.00035	-0.03791	-0.03376	-0.05836	0.0132	-0.01469	-0.06696	-0.09196	0.01496	-0.00333	0.01289	-0.24863	-0.25785	-0.11858	-0.18686	-0.15956	-0.21092	-0.05598	0.04116	-0.05014	0.01244	-0.20889	-0.03745	0.00283	0.53486	0.41661	0.1855	0.16428	0.06389	0.04791	-0.13279	-0.13737	-0.09407	-0.14275	-0.01651
TG(14:0_35:2)	-0.0145	0.14317	0.05351	-0.10097	-0.03418	0.04173	0.10047	0.00486	-0.0231	-0.02817	-0.02393	-0.08926	-0.09578	-0.1422	-0.05264	-0.11113	-0.04551	-0.06055	-0.1439	-0.06273	-0.02794	-0.02652	0.00366	0.00894	0.06211	0.01341	0.0019	-0.15418	-0.1319	-0.05379	-0.06353	-0.09524	0.0207	-0.0326	-0.0164	-0.08227	-0.12981	-0.00286	-0.01401	0.03131	0.16301	0.03164	0.00251	0.07397	0.01977	-0.24929	-0.05601	-0.0221	0.04064
TG(20:1_30:1)	0.01698	0.11158	0.1087	-0.06975	-0.03703	-0.05423	0.05698	0.05334	-0.04316	-0.08632	-0.07792	-0.15006	-0.11393	-0.16686	-0.0771	-0.04198	-0.07727	-0.04226	-0.17233	-0.09806	-0.10962	-0.14801	-0.07581	0.03012	0.04912	-0.12026	-0.11205	-0.07828	-0.17996	-0.10683	0.00186	0.02578	-0.11683	0.04956	-0.02651	-0.14992	-0.12365	0.0689	-0.06402	-0.11961	0.06141	0.01079	0.12284	-0.01312	-0.03453	-0.20648	0.00051	-0.00697	-0.02172
TG(20:4_30:0)	-0.20856	-0.11666	-0.05943	-0.21461	-0.13796	-0.10066	-0.25364	-0.13163	-0.06717	-0.16115	-0.22252	-0.25997	-0.11575	-0.17319	-0.11318	-0.25761	-0.19281	-0.24396	-0.15033	-0.09679	-0.16967	-0.23095	-0.19454	-0.18533	-0.21829	-0.11304	-0.13874	-0.19233	-0.21735	-0.23939	-0.31277	-0.31286	-0.27231	-0.39178	-0.06041	-0.24601	-0.00619	-0.16313	-0.11394	-0.16081	-0.07832	-0.07036	-0.12272	-0.09366	-0.12288	-0.13464	-0.08818	-0.19188	-0.064
TG(20:4_34:0)	-0.16981	-0.22586	-0.21397	-0.19443	0.0604	-0.19675	-0.1302	-0.21353	0.0723	-0.20868	-0.11973	-0.28511	-0.11585	-0.21835	-0.21726	-0.22338	-0.19939	-0.23996	-0.17883	-0.17076	-0.18696	-0.19548	-0.25878	-0.37358	-0.30333	0.04096	0.00932	-0.20569	-0.15498	-0.11635	-0.1632	-0.29605	-0.23673	-0.17383	-0.32371	-0.08966	0.09134	0.07852	-0.08422	-0.15	-0.12511	-0.03744	-0.13417	-0.29788	-0.31169	-0.3896	-0.17738	-0.23444	-0.28804
TG(17:1_36:3)	0.22364	0.16275	0.10666	0.06121	-0.06759	-0.09232	-0.08934	-0.03409	0.06799	-0.05107	-0.03197	-0.05887	-0.00682	-0.04425	0.06978	-0.0251	-0.07114	-0.0494	0.01566	0.06242	-0.07736	-0.06871	-0.11768	-0.03079	-0.04384	-0.02061	-0.05324	0.00937	-0.0327	-0.03202	-0.23583	-0.1102	-0.17659	-0.1912	-0.20033	-0.07726	0.02731	-0.11701	-0.08155	-0.13079	-0.096	-0.01823	0.0024	-0.13608	0.00803	-0.18382	-0.12214	-0.15938	-0.15729
TG(20:4_34:3)	0.11084	0.10637	-0.00737	0.09518	0.02571	-0.0858	-0.00328	0.02867	0.18813	-0.00304	-0.06145	-0.06965	-0.09993	0.07924	0.0932	-0.0078	-0.049	-0.07858	0.01289	0.0061	0.10988	0.0947	0.148	0.02146	-0.02664	-0.00256	-0.02659	0.05398	0.0325	0.08841	-0.22557	-0.10684	-0.271	-0.17075	-0.0978	-0.16031	0.08204	-0.12309	-0.09101	-0.17008	-0.1806	0.0248	-0.04799	-0.1554	0.04447	-0.10475	-0.1338	-0.08871	-0.18551
Cadaverine	0.49016	0.29761	0.31014	0.47469	0.16527	0.26536	0.25171	0.08715	0.28334	0.55243	0.51796	0.39246	0.54868	0.45948	0.4874	0.43178	0.4068	0.44021	0.3327	0.48044	0.40856	0.31866	0.13116	0.34065	0.31912	0.49636	0.45274	0.47062	0.50473	0.45581	0.1783	0.22167	0.08983	0.16221	0.00277	0.23266	0.3711	0.33017	0.18004	0.24418	0.18862	0.15722	0.06138	0.16449	0.26182	0.22318	0.36717	0.25427	-0.04758
N-Acetylputrescine	0.53022	0.35662	0.4019	0.38045	0.30007	0.17973	0.30103	0.1018	0.28219	0.45688	0.48615	0.30137	0.46373	0.45018	0.53547	0.32537	0.41088	0.3848	0.3745	0.51458	0.40672	0.35859	0.28399	0.34348	0.30349	0.39697	0.31542	0.31273	0.32187	0.32876	0.10009	0.19321	-0.05697	-0.0158	0.05744	0.40955	0.24266	0.24795	0.22594	0.25923	0.15867	0.26396	0.1243	0.12607	0.2717	0.22025	0.19651	0.2089	0.15724
Spermidine	0.4709	0.54343	0.46188	0.56692	0.25564	0.23851	0.36689	0.19588	0.22355	0.68481	0.66689	0.47632	0.40577	0.70146	0.63938	0.52475	0.67506	0.61458	0.31727	0.41249	0.64352	0.52756	0.46942	0.55814	0.526	0.38324	0.32096	0.43078	0.46058	0.39963	0.20046	0.15941	0.1362	0.06045	0.06489	0.19448	0.1668	0.21127	0.23596	0.40602	0.27287	0.37113	0.28755	0.35048	0.34878	0.43215	0.44826	0.43377	0.18118
Hippuric acid	0.37794	0.38577	0.42096	0.51136	0.22471	0.19598	0.29349	0.14242	0.21341	0.4574	0.53543	0.42631	0.43713	0.56062	0.4994	0.39887	0.46193	0.45721	0.22863	0.31832	0.44893	0.41134	0.30325	0.37978	0.40912	0.38007	0.34425	0.27879	0.42397	0.40894	0.19817	0.15129	0.16274	0.06168	0.09513	0.17865	0.2419	0.37228	0.23752	0.38014	0.29098	0.32361	0.19615	0.334	0.23441	0.30888	0.38861	0.4807	0.1092
Dopamine	0.40638	0.47208	0.36429	0.41855	0.10014	0.08989	0.10937	0.03945	0.11093	0.4478	0.46529	0.39105	0.34405	0.5229	0.53239	0.31796	0.42493	0.38779	0.16681	0.28629	0.44026	0.33004	0.27662	0.36287	0.34124	0.2717	0.17024	0.19593	0.30745	0.19806	0.05129	-0.03026	0.06533	0.00397	-0.03917	0.13132	0.124	0.24284	0.25086	0.40689	0.28998	0.38162	0.21842	0.27684	0.16717	0.24233	0.32834	0.31633	0.12817
Creatinine	0.44169	0.55383	0.47922	0.54917	0.2256	0.17278	0.24067	0.07596	0.16928	0.5847	0.60477	0.4391	0.40191	0.65534	0.65317	0.44232	0.63064	0.56949	0.27493	0.36331	0.54356	0.45753	0.38853	0.48646	0.4885	0.24879	0.17316	0.25785	0.39453	0.30687	0.10351	0.07702	0.11126	0.04061	-0.02123	0.11	0.17127	0.24706	0.25369	0.43135	0.21448	0.40448	0.20937	0.32453	0.33651	0.3901	0.42452	0.3677	0.11607
Homocitrulline	0.47282	0.54781	0.46188	0.6108	0.24158	0.20739	0.2845	0.11913	0.1891	0.619	0.61452	0.46283	0.43053	0.6884	0.65397	0.48436	0.60451	0.56252	0.26972	0.37506	0.56654	0.48314	0.42596	0.52423	0.49428	0.29647	0.22435	0.33466	0.46469	0.35314	0.17208	0.12132	0.14511	0.08126	0.02505	0.12325	0.21097	0.28062	0.24704	0.43153	0.30601	0.41521	0.19049	0.35308	0.30082	0.3958	0.46338	0.42146	0.1285
Orotic acid	0.27393	0.07208	0.14441	0.14302	0.1384	0.00511	0.05233	-0.14904	-0.05983	0.23704	0.25613	-0.03678	0.39165	0.19481	0.19777	0.12484	0.1584	0.08449	0.10535	0.24064	0.1017	0.09322	-0.00282	0.03519	0.03578	0.22313	0.17636	-0.02863	0.10363	0.12538	0.01188	0.04879	-0.00559	-0.12975	-0.19619	0.03869	0.14735	0.1044	-0.03916	0.05156	0.10561	0.01442	-0.04666	-0.11387	-0.07554	0.0098	0.2368	0.01369	-0.13129
N-Acetyl-Leucine	0.4338	0.18957	0.23248	0.3027	-0.07927	0.01856	0.02934	0.00607	0.03084	0.32251	0.29876	0.28276	0.39693	0.25185	0.28255	0.09324	0.11791	0.17102	0.11852	0.31446	0.2025	0.17812	0.1874	0.21593	0.16175	0.33606	0.26075	0.21375	0.22832	0.25164	0.14758	0.23914	0.00493	0.01766	-0.00792	0.19864	0.21684	0.18051	0.07314	0.13809	0.19893	0.09386	-0.06908	0.02453	0.01161	0.16799	0.16031	0.16077	0.00491
Putrescine	0.09739	0.1414	0.15087	0.0337	0.15944	0.05627	0.06935	-0.05717	0.19886	0.17767	0.32268	0.23214	0.18894	0.18467	0.17355	0.11649	0.29705	0.2786	0.0866	0.10489	0.13601	0.06813	-0.09735	0.10618	0.2062	0.2912	0.2715	0.12473	0.2695	0.17122	0.02331	0.04994	0.0607	0.00255	-0.05383	0.14806	0.11989	0.12871	0.03588	0.11854	0.0191	0.03838	0.18307	0.11605	0.23263	0.15098	0.29791	0.18637	-0.01071
N-Acetyl-Valine	0.38571	0.13918	0.23341	0.32082	0.13917	0.05811	0.29012	0.00254	-0.02743	0.28319	0.2155	0.27327	0.51444	0.28447	0.3711	0.20691	0.13845	0.17218	0.23727	0.35349	0.13352	0.20642	0.18919	0.1697	0.22494	0.1291	0.09664	0.1096	0.08317	0.20953	0.10075	0.19035	0.07106	0.15963	0.03611	0.13449	0.19461	0.16722	-0.07421	0.06958	0.21747	0.20575	0.07889	0.07402	0.06529	0.19412	0.1724	0.198	0.06302
N-Acetyl-Tyrosine	0.41848	0.07037	-0.00957	0.22687	-0.00927	-0.08207	0.24918	-0.0123	-0.0801	0.23454	0.21291	0.23874	0.42968	0.27432	0.25759	0.11363	0.12194	0.11999	0.11455	0.29751	0.20605	0.20579	0.13673	0.11002	0.09985	0.27028	0.22838	0.18937	0.20276	0.1622	0.03648	0.12588	-0.07433	0.05183	-0.06064	0.13204	0.0932	0.11931	-0.04229	0.05117	-0.00899	0.04958	-0.06323	0.03495	0.03357	0.10142	0.24671	0.20166	0.05969
Benzoic acid	0.10158	0.12205	0.09041	0.0653	0.1132	-0.00906	-0.04497	-0.02926	-0.01381	0.09718	0.12355	0.04912	0.15834	0.06696	0.15004	0.08239	0.10696	0.06455	0.05149	0.15338	0.00775	0.0923	0.1821	0.11102	0.09805	0.03804	0.00828	-0.0441	-0.06123	-0.02956	0.03892	0.00522	-0.16886	-0.20921	-0.0511	0.06538	0.24953	0.0124	0.09151	0.14075	-0.05963	0.11085	-0.06433	-0.05433	0.05692	0.05342	0.04396	0.07398	0.13429
Indole-3-propionic	0.3699	0.24433	0.18454	0.23965	0.19218	-0.00458	0.15195	0.02796	0.09749	0.1339	0.18741	0.10158	0.31713	0.18411	0.32465	0.13485	0.16744	0.1356	0.23568	0.31542	0.14068	0.17608	0.32378	0.24788	0.14492	0.19937	0.15529	-0.04817	0.0248	0.03983	-0.05895	0.0408	-0.11647	-0.08106	-0.01762	0.15459	0.22596	0.13788	0.04401	0.13348	0.16898	0.23314	0.02277	-0.05322	0.04923	0.11773	0.15155	0.22986	0.10213
Cer(d18:2/24:1)	0.0359	0.26449	0.20404	0.14951	-0.0779	-0.02523	0.02276	0.16457	-0.10098	0.26678	0.1926	0.20512	0.03634	0.26751	0.18136	0.16798	0.28432	0.27329	0.01177	0.0135	0.23585	0.16289	0.15127	0.2064	0.29421	-0.06825	-0.08637	0.12737	0.19176	0.04922	0.00294	0.00562	0.24231	0.18127	0.0889	-0.02772	-0.19286	-0.0769	0.11891	0.23913	0.19545	0.17323	0.15126	0.27709	0.1054	0.32842	0.20697	0.14772	0.16445
Hex2Cer(d18:1/24:0	0.17527	0.19985	0.2777	0.23017	0.14447	0.10018	0.10137	0.11109	0.06165	0.25119	0.12499	0.09954	0.10858	0.28973	0.23137	0.20296	0.19207	0.22181	0.1271	0.07067	0.18409	0.17818	0.17415	0.22539	0.20802	-0.08725	-0.06952	0.07345	0.14093	0.07627	0.02771	0.11876	0.07565	0.02564	0.1403	-0.08483	0.11014	0.0949	0.07686	0.18632	0.20074	0.23158	0.18913	0.17946	0.16132	0.29134	0.18988	0.07709	0.12066
N-Acetyl-Proline	0.29474	0.00238	0.02899	0.13501	0.09329	0.05962	0.18924	0.09046	0.05778	0.05725	0.07931	0.20189	0.47628	0.0773	0.10079	0.06751	-0.03926	0.03134	0.19817	0.26874	0.07572	0.10978	0.10629	0.11722	0.08268	0.22581	0.25728	0.18183	0.16732	0.24012	0.19337	0.29357	0.07425	0.19737	0.12691	0.19522	0.16382	0.08085	-0.10813	-0.05076	0.0241	-0.01793	-0.06084	0.09013	0.05033	0.28325	0.21984	0.1604	0.13938
Methylmalonic acid	0.22195	0.03491	0.07212	0.10834	0.08761	0.11689	0.05834	0.10796	0.14646	0.18017	0.1614	0.22276	0.25598	0.03256	0.05368	0.12435	0.01294	0.09168	0.15375	0.13325	0.05959	0.15926	-0.05854	0.09265	0.06881	0.30066	0.31076	0.12821	0.18508	0.2273	0.19118	0.09026	0.03454	0.20037	0.17576	0.31191	0.21367	0.23438	0.0291	0.09462	0.15239	0.16121	0.00454	0.01661	0.06981	-0.01949	0.1197	0.04948	0.03261
Hex3Cer(d18:1/16:0	0.08044	0.16379	0.19574	0.15761	0.0369	0.21926	0.02719	0.10873	0.02518	0.08954	0.17586	0.33665	0.16105	0.18076	0.13105	0.08742	0.11269	0.17219	0.12866	0.13303	0.17707	0.14753	0.21535	0.20082	0.24038	0.10126	0.11237	0.1803	0.0965	0.19991	0.09625	0.21836	0.09802	0.16501	0.17417	0.19547	0.05454	0.16723	0.10955	0.17511	0.10724	0.08798	0.17368	0.03584	0.06844	0.17107	0.0646	0.15221	0.0925
3-Indoleacetic aci	0.1887	0.04567	0.08586	0.24319	0.02293	0.04017	0.11781	0.08799	0.02738	0.08197	0.10182	0.25519	0.3426	0.05166	0.08438	0.03616	-0.02716	0.00088	0.09921	0.19121	0.05318	0.17763	0.27644	0.141	0.07962	0.28645	0.28069	0.01161	0.06313	0.16955	0.14712	0.11787	0.20716	0.20666	0.07165	0.2355	0.33676	0.21959	0.05779	0.14873	0.26992	0.09261	-0.02805	-0.06889	-0.00521	0.08324	0.24065	0.23761	0.11391
4-Hydroxybenzoic a	0.34724	0.03775	0.1369	0.29733	0.22999	0.10195	0.21111	0.00612	0.17832	0.23532	0.31511	0.1852	0.48148	0.35295	0.4154	0.37394	0.26822	0.22555	0.30509	0.43429	0.25601	0.30642	0.2355	0.16008	0.07958	0.28578	0.24888	0.1566	0.17962	0.19578	0.05392	0.20856	0.06481	0.17598	0.05566	0.06846	0.20882	0.20374	0.21449	0.30382	0.10094	0.21066	-0.09242	0.07273	0.19288	0.21232	0.30265	0.27805	-0.08305
Quinolinic acid	0.17991	0.11913	0.21642	0.31047	0.16944	0.18924	0.20382	0.07026	0.05189	0.3173	0.31865	0.27436	0.28019	0.37042	0.21526	0.30165	0.26219	0.25938	0.09914	0.17886	0.30157	0.35016	0.24777	0.23286	0.21723	0.18292	0.18403	0.16518	0.17995	0.27595	0.23283	0.14671	0.2336	0.1884	0.12207	-0.05695	0.04326	0.06937	0.04587	0.14904	0.23251	0.13421	0.25807	0.22772	0.23314	0.31574	0.26312	0.18865	0.07189
C16OH	0.1455	0.11554	0.33473	0.29013	0.19957	0.24217	0.26685	0.20929	0.15532	0.33799	0.33338	0.21487	0.32964	0.39039	0.31152	0.30159	0.32833	0.34441	0.1658	0.29016	0.20666	0.24489	0.17365	0.32465	0.27303	0.19411	0.20238	0.08776	0.1413	0.23948	0.19851	0.32729	0.22912	0.42979	0.12244	0.00268	0.13095	0.22419	0.00747	0.04941	0.2542	0.16118	0.21504	0.2688	0.27636	0.10167	0.16995	0.2406	0.0996
Cer(d16:1/22:0)	0.17896	0.32577	0.32536	0.34451	0.15196	0.34627	-0.00798	0.2424	0.13053	0.2518	0.21028	0.17762	0.17022	0.32594	0.32611	0.29112	0.28628	0.32286	0.29018	0.2445	0.33373	0.30699	0.34359	0.37423	0.33263	0.0886	0.09478	0.24517	0.22267	0.21829	0.08039	0.05767	0.15412	0.20246	0.12274	0.18395	0.16928	-0.00353	0.1899	0.24476	0.14502	0.23804	0.15137	0.20043	0.27462	0.27218	0.1233	0.18206	0.16915
Cer(d18:0/20:0)	0.21429	0.19975	0.31849	0.20078	0.14937	0.22759	0.02532	0.12896	0.17367	0.24867	0.30554	0.36749	0.19078	0.27082	0.25821	0.20634	0.33683	0.26118	0.24415	0.20553	0.2412	0.12272	0.18824	0.24954	0.23452	0.18716	0.16225	0.17921	0.24901	0.18888	0.06783	0.15717	0.1806	0.1768	0.09574	0.21375	0.0765	0.21949	0.51457	0.50035	0.29065	0.23687	0.27082	0.19824	0.14691	0.03633	0.2269	0.17823	0.27106
HexCer(d18:2/18:0)	0.18015	0.31071	0.27373	0.24762	0.31018	0.19285	0.20334	0.29578	0.30847	0.19001	0.40205	0.22213	0.25418	0.33673	0.27487	0.37392	0.40191	0.36053	0.22597	0.21001	0.28395	0.20867	0.24615	0.25095	0.29889	0.21624	0.21835	0.19648	0.17056	0.22472	0.05135	0.15775	0.159	0.18324	-0.04884	0.19565	0.07944	0.17791	0.20578	0.24155	0.20854	0.22247	0.26069	0.3389	0.14388	0.25961	0.1258	0.17993	0.23188
Hex3Cer(d18:1_22:0	0.30781	0.26326	0.26171	0.19285	0.1539	0.1984	0.42	0.34462	0.2395	0.31148	0.27313	0.29744	0.13972	0.2094	0.23488	0.28964	0.28658	0.32157	0.23394	0.19112	0.36057	0.30219	0.23095	0.28867	0.29135	0.20073	0.21646	0.31275	0.3403	0.30914	0.0359	0.19753	0.18887	0.26633	0.25697	0.15608	0.07537	0.11451	0.19361	0.25307	0.14546	0.22027	0.12955	0.24159	0.2759	0.12566	0.1553	0.10169	0.18967
C4:1	0.39053	0.29085	0.40251	0.23193	0.07668	0.32287	0.26293	0.27894	0.36043	0.33425	0.26365	0.34171	0.41258	0.22309	0.35688	0.20713	0.20679	0.25534	0.35526	0.36684	0.34529	0.27901	0.28152	0.4318	0.38739	0.35843	0.33913	0.35231	0.36261	0.46452	0.15743	0.2107	0.18548	0.23122	0.2659	0.17628	0.38201	0.16497	0.0073	0.04646	0.20332	0.18731	0.34933	0.33454	0.32361	0.17482	0.2593	0.25728	0.31878
Cer(d16:1/24:0)	0.17595	0.21806	0.28926	0.21817	0.08989	0.40007	0.07044	0.18357	0.21125	0.27696	0.31363	0.29097	0.34525	0.26222	0.25582	0.26133	0.26013	0.30747	0.24526	0.29581	0.31264	0.26035	0.20334	0.33337	0.28232	0.33835	0.32599	0.31934	0.30909	0.32268	0.22298	0.07457	0.16913	0.04748	0.30589	0.22101	0.24762	0.13355	0.15949	0.21377	0.25109	0.09382	0.19561	0.21164	0.25432	0.25944	0.21345	0.20042	0.27755
Malic acid	0.28012	-0.08257	0.0099	0.01763	-0.09116	0.05115	0.21151	0.07145	0.25075	0.15955	0.14415	0.25997	0.24417	-0.07664	-0.13167	-0.0504	-0.13156	0.01185	0.01757	0.06445	0.10554	0.07909	-0.13455	0.01369	-0.00507	0.59715	0.60507	0.33641	0.34562	0.48273	0.23945	0.16381	0.11521	0.21762	0.13974	0.32529	0.21723	0.14881	-0.10599	-0.0713	0.0902	-0.08262	-0.00571	0.04902	0.0543	-0.10198	0.11458	0.06274	-0.09168
Propionic acid	0.48111	0.11273	0.06942	0.13232	-0.0811	0.04662	0.23603	0.13303	0.24179	0.21124	0.17045	0.21018	0.30371	-0.0483	-0.02451	-0.0156	-0.10699	0.02119	0.03973	0.1591	0.13511	0.10812	-0.02464	0.09754	0.06592	0.58856	0.55977	0.36179	0.3098	0.40628	0.21646	0.1435	0.08389	0.20028	0.02967	0.36434	0.19792	0.1474	-0.1151	-0.06635	0.16386	-0.02252	-0.04273	0.02506	-0.02204	-0.17592	0.12967	0.07351	-0.02597
Succinic acid	0.26301	-0.08319	-0.01691	-0.0351	-0.2191	-0.03463	0.11287	-0.00122	0.11273	0.12885	0.09735	0.22636	0.19942	-0.16711	-0.1809	-0.14975	-0.20136	-0.07738	-0.09427	0.0191	0.05601	-0.00729	-0.19725	-0.05627	-0.09757	0.56257	0.53302	0.30314	0.28575	0.37172	0.13681	0.07728	0.01132	0.15497	0.05236	0.33952	0.13564	0.10839	-0.11611	-0.08538	0.10302	-0.07198	-0.06334	-0.05072	-0.10301	-0.21428	0.05148	-0.0156	-0.13729
N2-Acetyl-Ornithin	0.29565	-0.06484	0.06582	0.21149	0.0672	0.10687	0.20818	0.11954	0.33218	0.25731	0.161	0.21418	0.41659	0.02816	0.09475	0.09284	-0.02494	0.10215	0.30668	0.29306	0.16026	0.09658	-0.06087	0.10467	0.05025	0.52471	0.54476	0.43771	0.43726	0.44441	0.27345	0.12729	0.13398	0.2176	0.1739	0.469	0.45411	0.21903	0.00405	0.02181	0.14213	-0.04139	-0.08709	0.04079	0.03328	-0.07709	0.1392	0.07985	-0.03953
beta-Alanine	0.18204	-0.11238	-0.03317	0.07983	0.05353	0.20719	0.16945	0.11643	0.30593	0.2423	0.32027	0.15536	0.28579	-0.00303	-0.06798	0.1223	0.0709	0.14962	0.10988	0.17316	0.20127	0.09309	-0.08416	0.0502	0.02793	0.73919	0.74608	0.53386	0.4316	0.47274	0.2658	0.1984	0.15244	0.16789	0.12986	0.49528	0.30264	0.19884	-0.1224	-0.06553	0.06066	-0.16834	-0.02477	-0.00203	0.09062	-0.07615	0.14241	0.14887	-0.06667
Xanthine	0.32963	-0.02975	0.0077	0.04171	0.07217	0.19297	0.28613	0.25473	0.36125	0.15396	0.23735	0.17015	0.28308	-0.0405	-0.05751	0.10561	-0.01483	0.07646	0.14691	0.26089	0.2072	0.17291	0.00849	0.12336	0.08147	0.69932	0.71402	0.4638	0.36785	0.49707	0.33782	0.29877	0.1291	0.15887	0.17982	0.41003	0.25627	0.17765	-0.1285	-0.12871	0.1123	-0.10243	-0.03089	-0.00499	0.05237	-0.05254	0.15644	0.09385	-0.01285
Uracil	0.35836	0.02223	0.03331	0.14296	0.07185	0.12856	0.26518	0.19792	0.4089	0.23102	0.16933	0.14116	0.24309	-0.04151	-0.0085	0.06067	-0.01693	0.10434	0.19271	0.22615	0.18361	0.14089	-0.01878	0.11113	0.06266	0.61062	0.62255	0.47762	0.40412	0.44711	0.20025	0.14731	0.07592	0.16101	0.12571	0.462	0.28957	0.12513	-0.12847	-0.10643	0.12687	-0.07948	-0.03002	0.01662	0.03466	-0.12542	0.09813	0.04358	-0.03424
2-hydroxyglutaric	0.45147	0.10549	0.17221	0.14268	0.04471	0.22796	0.3329	0.30481	0.46139	0.24567	0.28246	0.31797	0.3213	0.0595	0.09489	0.1167	0.009	0.14001	0.26182	0.34208	0.31053	0.30235	0.13542	0.22854	0.14439	0.73246	0.71873	0.50324	0.44686	0.61248	0.29357	0.26665	0.14285	0.26513	0.17078	0.47785	0.32275	0.23065	-0.00945	-0.01072	0.23315	0.01033	0.09953	0.08587	0.16186	-0.14435	0.10937	0.12383	0.05483
Indolelactic acid	0.39251	0.15336	0.20602	0.30312	0.17562	0.2627	0.33003	0.1838	0.36826	0.41949	0.5015	0.36601	0.59721	0.4072	0.32894	0.40391	0.29046	0.32658	0.28198	0.40319	0.35488	0.26719	0.14798	0.30109	0.27717	0.57256	0.55785	0.57426	0.51214	0.49589	0.23066	0.20178	0.16757	0.23043	0.09555	0.13216	0.26129	0.2714	-0.02214	0.00668	0.22461	-0.0082	0.1505	0.17139	0.2516	0.19527	0.29166	0.20115	0.17003
Dimethylamine	0.45798	0.23191	0.18001	0.32375	0.22998	0.30143	0.3508	0.3031	0.51157	0.45623	0.49541	0.36565	0.40881	0.28738	0.26884	0.4117	0.31334	0.38955	0.32226	0.39978	0.50165	0.39697	0.20584	0.35892	0.32192	0.74974	0.74354	0.68454	0.59754	0.58149	0.38532	0.25865	0.22533	0.18356	0.19106	0.51654	0.42034	0.31941	0.07723	0.1568	0.19833	0.03918	0.04328	0.16786	0.23945	0.09475	0.32701	0.33539	0.05413
Caprylic acid	0.46369	0.30284	0.32047	0.32335	0.24649	0.2382	0.54467	0.36289	0.37599	0.39621	0.44294	0.28096	0.40307	0.3104	0.32485	0.36143	0.25934	0.3561	0.32324	0.40491	0.4177	0.41155	0.27473	0.41286	0.38822	0.61225	0.60299	0.50834	0.4569	0.51754	0.41464	0.25254	0.12024	0.30031	0.17131	0.39334	0.30329	0.30095	-0.06402	0.07012	0.32057	0.14753	0.17089	0.1434	0.21953	0.12384	0.20934	0.30369	0.17701
Glutamic acid	0.34351	0.13809	0.1962	0.20873	0.23439	0.22219	0.30121	0.13451	0.46225	0.4242	0.50277	0.25143	0.39355	0.22265	0.20941	0.24907	0.30778	0.33917	0.21329	0.30472	0.42567	0.27465	0.04187	0.19984	0.18708	0.8669	0.84079	0.51142	0.55625	0.54181	0.23356	0.10802	0.01787	0.15456	0.04638	0.50321	0.38222	0.3156	-0.04723	0.06848	0.15268	0.05654	0.09611	0.08146	0.19852	-0.0025	0.3376	0.27576	-0.05287
4-Hydroxyphenylace	0.41553	0.23237	0.3291	0.37371	0.20042	0.35364	0.26592	0.28721	0.47472	0.42171	0.46543	0.33283	0.58226	0.3915	0.40847	0.45337	0.26826	0.33269	0.37772	0.48897	0.42426	0.4291	0.2584	0.34433	0.33386	0.59583	0.58554	0.4788	0.49174	0.61378	0.20363	0.27162	0.24685	0.30786	0.09267	0.25025	0.55473	0.3961	0.09968	0.1638	0.29384	0.18964	0.08306	0.09423	0.27078	0.15629	0.31602	0.25821	0.0341
Serotonin	0.40699	0.26283	0.30608	0.26944	0.01876	0.09807	0.19268	0.09406	0.20433	0.38886	0.30155	0.4308	0.43216	0.24204	0.27653	0.10827	0.09713	0.17957	0.17638	0.24335	0.3179	0.20773	0.09197	0.27889	0.21597	0.47471	0.40995	0.32154	0.37719	0.39922	0.19291	0.07651	0.09182	0.19577	0.06393	0.39792	0.28052	0.29766	0.17286	0.28363	0.30656	0.19483	0.13306	0.16088	0.06929	0.06425	0.11322	0.14121	0.09968
Glutaric acid	0.59891	0.22333	0.27689	0.31723	-0.01392	0.12497	0.29627	0.17423	0.3623	0.41625	0.35058	0.43531	0.45032	0.22568	0.25316	0.19511	0.10013	0.24562	0.23293	0.32313	0.33583	0.29868	0.11957	0.27141	0.22847	0.57432	0.54425	0.48368	0.48224	0.61381	0.20349	0.26772	0.15954	0.21787	0.12336	0.25845	0.37309	0.23556	0.0588	0.12413	0.22118	0.15979	0.09485	0.18006	0.21472	0.06623	0.22447	0.14401	-0.00835
Threonine	0.26393	0.20294	0.15667	0.26171	0.03538	0.10129	0.2658	0.04063	0.12435	0.40016	0.45657	0.38083	0.2845	0.31061	0.21868	0.25155	0.32609	0.3405	0.05237	0.17	0.41849	0.29063	0.12569	0.25286	0.23799	0.53973	0.49535	0.47959	0.44488	0.33658	0.21298	0.05328	0.09771	0.1615	-0.00807	0.31896	0.07587	0.24478	0.02066	0.16502	0.14419	0.03569	0.07714	0.1523	0.20827	0.19479	0.2973	0.28292	0.02214
Uridine	0.28193	0.19428	0.27362	0.28521	-0.07494	0.09796	0.25272	0.10045	0.0947	0.40069	0.28871	0.46282	0.22068	0.21174	0.1632	0.13665	0.13207	0.24012	0.05532	0.07727	0.39716	0.29281	0.13626	0.26705	0.21889	0.44383	0.4201	0.42445	0.45204	0.48964	0.24455	0.06118	0.12809	0.25131	0.21108	0.35952	0.23975	0.12309	0.06824	0.21029	0.17453	0.21033	0.175	0.22331	0.11715	0.24438	0.30694	0.2576	-0.01359
Ornithine	0.22165	-0.08484	0.10972	0.18858	0.06526	0.18809	0.09474	-0.05718	0.17427	0.3124	0.37635	0.26036	0.44009	0.13467	0.11926	0.1638	0.12328	0.17603	0.12389	0.21892	0.19214	0.08481	-0.15241	0.04353	0.06156	0.62724	0.59848	0.41033	0.45586	0.42775	0.23623	0.1619	0.12105	0.16731	0.0485	0.43032	0.38577	0.29327	-0.04213	0.0488	0.12012	-0.00338	-0.08321	-0.013	0.02298	0.0276	0.24154	0.10018	-0.13793
Xanthosine	0.30386	0.05063	0.10426	0.15394	-0.1388	0.07284	0.10014	0.02507	0.077	0.25365	0.37003	0.32142	0.24966	0.07829	0.01365	0.08399	0.07841	0.12226	-0.01697	0.17777	0.21518	0.16215	-0.03168	0.09906	0.04448	0.68232	0.60971	0.39786	0.33938	0.38008	0.18492	0.10316	0.11595	0.0885	0.0066	0.5135	0.1568	0.13753	-0.05277	0.0304	0.10927	-0.0257	-0.0593	-0.05567	0.00884	-0.1055	0.1521	0.13767	-0.08916
TG(22:6_34:1)	0.38529	0.37107	0.37326	0.28049	0.27123	0.22189	0.2323	0.44776	0.40826	0.21914	0.17193	0.24524	0.19966	0.20117	0.33653	0.13053	0.12959	0.20521	0.4302	0.39027	0.3749	0.36106	0.36796	0.41052	0.29851	0.23953	0.23233	0.33465	0.28703	0.39005	0.12089	0.25751	0.00718	0.00742	0.17987	0.40108	0.31245	0.10086	0.22661	0.16255	0.24763	0.28316	0.13421	0.09222	0.08705	0.04623	-0.06288	0.08235	0.25032
TG(20:4_36:2)	0.29213	0.31193	0.16258	0.30119	0.31213	0.19637	0.292	0.43093	0.48107	0.18678	0.16997	0.18512	0.12638	0.28321	0.32668	0.25044	0.17627	0.21644	0.38597	0.31995	0.46924	0.45204	0.47658	0.37936	0.25319	0.21849	0.23072	0.38468	0.32925	0.42459	0.11171	0.13898	-0.01628	0.07598	0.1413	0.19213	0.2835	0.11302	0.11112	0.02431	0.19147	0.1851	0.12278	-0.00394	0.10182	0.07132	-0.02074	0.12579	0.15253
TG(18:1_38:6)	0.43783	0.48909	0.34076	0.37489	0.3573	0.2989	0.30603	0.52386	0.58383	0.30478	0.30388	0.31538	0.22916	0.35922	0.47065	0.30779	0.29919	0.3329	0.51077	0.44323	0.56481	0.5309	0.51131	0.49241	0.39528	0.30681	0.30621	0.43222	0.42619	0.52368	0.11979	0.21272	-0.00551	0.04907	0.13784	0.23997	0.34464	0.14926	0.20749	0.14943	0.25062	0.33461	0.20139	0.16927	0.2014	0.10753	0.07545	0.15198	0.20433
TG(20:4_36:3)	0.35615	0.35168	0.19555	0.25988	0.35146	0.19407	0.27925	0.40334	0.56482	0.22379	0.16652	0.19558	0.16508	0.26338	0.36044	0.21914	0.19076	0.22772	0.4317	0.34413	0.48437	0.45613	0.43883	0.35375	0.25799	0.27375	0.28675	0.30891	0.3384	0.44852	0.05726	0.12221	-0.08883	0.02714	0.11441	0.14835	0.35032	0.16875	0.1038	0.03801	0.14506	0.23448	0.12298	0.04002	0.16456	0.04042	0.04349	0.07307	0.11922
TG(16:0_40:6)	0.48468	0.53812	0.45884	0.52543	0.26895	0.27609	0.30615	0.3735	0.45709	0.47772	0.45982	0.39306	0.29808	0.51036	0.56937	0.34324	0.436	0.438	0.43679	0.45979	0.61279	0.54608	0.57388	0.55646	0.4631	0.29914	0.249	0.49325	0.44292	0.47566	0.10384	0.2107	0.00064	-0.03974	0.11616	0.25741	0.27285	0.15503	0.22143	0.24627	0.30498	0.38616	0.29188	0.22759	0.23904	0.18848	0.11077	0.21159	0.27388
TG(18:1_38:5)	0.42524	0.50715	0.38546	0.4903	0.32533	0.27045	0.39381	0.48327	0.50418	0.41229	0.38129	0.37362	0.24063	0.48649	0.53178	0.37805	0.39655	0.41746	0.49179	0.44561	0.64474	0.588	0.62655	0.58907	0.46898	0.27907	0.26767	0.52575	0.4652	0.50169	0.17041	0.21457	0.02264	0.06908	0.18591	0.27455	0.23864	0.15722	0.19433	0.17904	0.31834	0.33452	0.29393	0.16399	0.25724	0.22357	0.09321	0.27085	0.3289
TG(22:5_34:1)	0.42279	0.52161	0.42777	0.50433	0.26494	0.31839	0.3107	0.43536	0.44737	0.40641	0.37143	0.36171	0.23842	0.46064	0.53649	0.34786	0.37732	0.40832	0.48608	0.44767	0.58991	0.52154	0.60277	0.58305	0.48541	0.22902	0.20604	0.50542	0.40863	0.44213	0.13709	0.20638	0.02443	0.03034	0.17128	0.30656	0.23887	0.16765	0.25076	0.23443	0.28386	0.35909	0.30068	0.20343	0.274	0.22178	0.03901	0.24811	0.3455
TG(20:4_34:1)	0.27231	0.36947	0.21117	0.36488	0.23461	0.14247	0.20024	0.22333	0.36173	0.27425	0.273	0.1738	0.10337	0.36945	0.35295	0.25729	0.29463	0.27169	0.25645	0.22791	0.47949	0.41202	0.43738	0.34026	0.27363	0.1582	0.12467	0.39268	0.35403	0.30394	0.00878	-0.05158	-0.08135	-0.08236	0.02526	0.10898	0.15988	0.10183	0.18434	0.14331	0.15564	0.25346	0.17315	0.08363	0.16604	0.10807	0.0634	0.1407	0.18216
TG(20:5_36:3)	0.42143	0.53116	0.36568	0.36072	0.27054	0.24238	0.28263	0.40159	0.50958	0.29142	0.24756	0.31452	0.19373	0.39393	0.49987	0.24296	0.28363	0.31054	0.45043	0.39181	0.5963	0.55143	0.51262	0.47466	0.40773	0.28269	0.26065	0.31548	0.3759	0.45611	0.12534	0.09604	-0.04726	0.00739	0.07122	0.19361	0.32233	0.19118	0.17884	0.2023	0.18923	0.36867	0.2014	0.17808	0.29908	0.07134	0.17395	0.17809	0.195
CE(20:0)	0.14277	0.18401	0.05728	0.13061	0.1486	0.02474	0.16078	0.14181	0.10892	0.11139	0.09562	0.03655	0.12017	0.15652	0.17996	0.21722	0.11356	0.15885	0.16846	0.19305	0.10854	0.0913	0.11737	0.15964	0.10677	0.06084	0.05963	0.02881	0.02934	0.07612	0.04296	0.04257	0.15132	0.09677	0.10819	0.12694	0.11169	0.05082	0.04791	0.08437	0.18824	0.06249	0.11001	0.23595	-0.01026	0.11794	-0.03965	0.09251	0.21457
HexCer(d18:2/16:0)	0.16078	0.17831	0.07368	0.0122	0.30985	0.1789	0.18465	0.27196	0.295	0.07717	0.16185	0.12364	0.21188	0.20129	0.25765	0.22121	0.21951	0.18939	0.30249	0.28104	0.2088	0.2162	0.25099	0.2802	0.2929	0.16474	0.18009	0.06708	0.1241	0.0767	0.03988	0.08035	0.15444	0.06498	0.16781	0.26824	0.19804	0.13471	0.0992	0.15658	0.07134	0.05458	0.1308	0.07417	0.23612	0.05657	0.05134	0.16054	0.41258
4-Hydroxyphenylpyr	0.15712	0.05465	-0.04127	0.04124	0.33846	0.07823	0.2026	0.24704	0.34712	-0.19081	-0.03626	0.08259	0.15046	0.15675	0.22369	0.26642	0.03152	0.08332	0.42356	0.26982	0.12382	0.24982	0.26105	0.13488	0.09288	-0.05007	0.01138	0.0522	0.04406	0.09573	0.11584	0.21069	0.10465	0.14818	0.11548	0.04207	0.1215	0.13713	0.09445	0.0662	0.00776	-0.02128	0.07201	0.00639	0.18135	0.11271	-0.02394	0.06425	0.22673
C3OH	0.12555	0.17087	0.27092	0.11148	0.22129	0.34021	0.17044	0.30713	0.28474	0.10915	0.16817	0.24233	0.06985	0.08164	0.15566	0.15094	0.19623	0.29736	0.24793	0.19191	0.22873	0.18609	0.24596	0.28059	0.28741	0.13074	0.18073	0.18419	0.26628	0.29543	0.11478	0.16222	0.24162	0.23373	0.35523	0.06633	0.26458	0.23205	0.25695	0.20766	0.36178	0.18689	0.27478	0.13279	0.1741	0.09927	0.0693	0.24833	0.28894
Cer(d16:1/20:0)	-0.00389	0.03868	0.06204	0.10509	0.20424	0.252	0.24089	0.30802	0.24557	0.19469	0.05156	0.18012	0.14055	0.13079	0.09868	0.20247	0.12073	0.15159	0.23853	0.17163	0.12362	0.10147	0.10839	0.20596	0.19352	0.09356	0.17202	0.19557	0.2174	0.22036	0.14868	0.20925	0.18063	0.27049	0.35855	0.13783	0.14418	0.12679	0.14821	0.06702	0.16782	0.04364	0.16764	0.26825	0.0447	-0.02202	0.04072	0.08731	0.37182
TG(20:1_24:3)	0.12387	0.14353	0.05683	-0.04238	0.14002	0.33407	0.10456	0.47359	0.22159	-0.04228	-0.07328	-0.03261	0.06215	-0.09993	0.00764	0.07074	-0.06076	0.04635	0.24669	0.21896	0.04247	0.08616	0.10954	0.13949	0.12505	0.05217	0.11684	0.02335	-0.03296	0.06906	0.02129	0.24327	0.23864	0.26342	0.26842	0.12777	0.13421	0.16547	0.27514	0.17694	0.27487	0.12309	0.0037	0.10037	-0.02031	-0.08391	-0.0625	-0.00987	0.18628
TG(20:3_32:2)	0.1111	0.09487	-0.00227	-0.02185	0.27287	0.26006	0.19625	0.39565	0.21698	-0.02626	-0.02408	-0.04954	0.05555	-0.03595	0.04174	0.03117	-0.03662	0.00599	0.15694	0.2038	0.04078	0.13347	0.173	0.09692	0.08983	0.07232	0.11861	-0.08898	-0.0829	0.05227	-0.02622	0.26311	0.01582	0.21933	0.1247	0.0686	0.10447	0.18808	0.11903	0.08597	0.20924	0.13397	-0.1047	0.03303	-0.04561	-0.16853	-0.01682	0.0187	0.07194
TG(20:1_26:1)	0.28394	0.22993	0.29587	0.21611	0.24816	0.51552	0.36106	0.51664	0.37089	0.16994	0.19367	0.19692	0.29811	0.24893	0.33799	0.27543	0.20592	0.30864	0.39168	0.41108	0.32515	0.3221	0.34696	0.42446	0.39956	0.24713	0.29966	0.20818	0.22422	0.314	0.28787	0.37907	0.34938	0.38113	0.24536	0.04397	0.18654	0.31212	0.1845	0.12268	0.30673	0.15639	0.17182	0.31699	0.20391	0.06037	0.173	0.21635	0.30598
TG(20:3_32:1)	0.25716	0.27309	0.29475	0.20513	0.46941	0.4132	0.4091	0.45299	0.37102	0.25615	0.2519	0.07642	0.2649	0.30029	0.35889	0.2623	0.32526	0.35972	0.4208	0.385	0.33452	0.34979	0.4033	0.40875	0.40238	0.15874	0.21614	0.12803	0.18103	0.29478	0.14117	0.39326	0.18063	0.31088	0.22177	0.10495	0.23861	0.2703	0.22836	0.22164	0.29587	0.23486	0.10158	0.22386	0.22931	0.14115	0.16229	0.2088	0.22715
[truncated: 547 more columns]

## Sheet: Table S1C
Table S1C: Regression analysis of serum metabolites in NE birds.
Variable	Coefficient	Std. Error	z-score	P-value
Intercept	0	0.004435	0	1
1,3-Diaminopropane	0	0
3-Methoxytyramine	0	0.0664069	0	1
5-Hydroxylysine	0	0.00302881	0	1
5-Methyluridine	0	0
7-Methylguanine	0	0.00147468	0	1
alpha-Aminobutyric acid	0	0
Adenine	0	0
Adenosine	0	0
Asymmetric dimethylarginine	0	0
Alanine	0	0.016020327078750906	0	1
Allantoin	0	0
alpha-Aminoadipic acid	0	0
Arginine	0	0
Asparagine	0	0
Aspartic acid	0	0
beta-Alanine	0	0
Betaine	0	0
Cadaverine	0	0
Carnosine	0	0.00475089	0	1
Choline	0	0
Citrulline	2.280726021327203	0.4911818454144067	4.643343483924921	3.4281571416245876e-06
Creatine	0	0.00140725	0	1
Creatinine	0	0
Cystathionine	0	0.00600642	0	1
Cytidine	0	0
Deoxyadenosine	0	0
Deoxycytidine	0	0
Deoxyguanosine	0	0
Deoxyinosine	0	0.003041	0	1
Deoxyuridine	0	0
Dimethylamine	0	0
DOPA	0	0
Dopamine	0	0
Epinephrine	0	0.019096758601072246	0	1
Ethanolamine	0	0
Glutamine	0	0
Glutamic acid	0	0
Glycine	0	0.19437064804896131	0	1
Guanine	0	0.092846	0	1
Guanosine	0	0
Histidine	0	0
Histamine	0	0.00543341	0	1
Homoarginine	0	0.00112461	0	1
Homocitrulline	0	0
Hypoxanthine	0	0.039390850845309695	0	1
Isoleucine	0	0
Inosine	0	0.00402181	0	1
Kynurenine	-0.248065	0.16120301309413643	-1.53883	0.12384475341557752
Leucine	0	0
Lysine	0	0
Methionine	0	0.036060065638809057	0	1
Methionine sulfoxide	0	0.0086823	0	1
Methylhistidine	0	0
N1-Acetylspermidine	0	0.00361069	0	1
N2-Acetyl-Ornithine	0	0.0642435	0	1
N-Acetylputrescine	0.0478128	0.15884900373677333	0.30099528748777904	0.7634180880351975
Nicotinamide ribotide	0	0.00563997	0	1
Norepinephrine	0	0.012839664502248636	0	1
Nudifloramide	0	0.0211002	0	1
Ornithine	0	0
Phenylalanine	0	0
Proline	-0.239031	0.21656479606544116	-1.10374	0.2697064353102916
Putrescine	0	0.020624502455292407	0	1
Sarcosine	0	0
Serine	0	0
Serotonin	0	0.00064405	0	1
Spermidine	0	0
Spermine	0	0
Taurine	0	0
Threonine	0	0.000574735	0	1
Thymidine	0	0
Trimethylamine N-Oxide	0	0.00643344	0	1
trans-4-Hydroxyproline	-0.124652	0.17523013792599804	-0.711362	0.4768599173877389
Tryptophan	0	0
Tyrosine	-0.0337141	0.087041	-0.387336	0.6985074733633352
Uracil	0	0
Uridine	0	0
Valine	0	0
Urea	0	0.00863997	0	1
Glucose	0	0
LysoPC a C14:0	0	0
LysoPC a C16:1	0	0.13160444818084568	0	1
LysoPC a C16:0	0	0
LysoPC a C17:0	0	0.16823710657792634	0	1
LysoPC a C18:2	0	0
LysoPC a C18:1	0	0
LysoPC a C18:0	0	0
LysoPC a C20:4	0	0
LysoPC a C20:3	0.6946417049551403	0.2892172622146785	2.4017989093594476	0.016314674111080896
LysoPC a C24:0	0	0
LysoPC a C26:1	0	0
LysoPC a C26:0	0	0.00446153	0	1
LysoPC a C28:1	0	0
LysoPC a C28:0	0	0
SM(OH) C14:1	0	0.00596366	0	1
SM C16:1	0	0
SM C16:0	0	0
SM(OH) C16:1	0	0
SM C18:1	0	0
PC aa C32:2	0	0.0253779	0	1
SM C18:0	0	0
SM C20:2	0	0
PC ae C36:0	0	0
PC aa C36:6	0	0
PC aa C36:0	0	0.058109678591771116	0	1
SM(OH) C22:2	0	0
SM(OH) C22:1	0	0
PC aa C38:6	0	0
PC aa C38:0	0	0
PC ae C40:6	0	0
SM(OH) C24:1	0	0
PC aa C40:6	0	0
PC aa C40:2	0	0
PC aa C40:1	0	0.00806535	0	1
C0	0	0
C2	0	0
C3:1	0	0.021572776671730156	0	1
C3	0	0
C4:1	0	0.0660618	0	1
C4	0	0
C3OH	0	0
C5:1	0	0
C5	0	0
C4OH	0	0
C6:1	0	0.0717592	0	1
C6	0.1745405883569224	0.17451826322643646	1.0001279243219203	0.31724860394095866
C5OH	0	0.00150551	0	1
C5:1DC	0	0
C5DC	0	0.00332066	0	1
C8	0	0
C5MDC	0	0.015005553991155635	0	1
C9	0	0
C7DC	0	0.00398534	0	1
C10:2	-0.21507	0.16102571304651558	-1.33563	0.1816716193137169
C10:1	0	0.011992058228100979	0	1
C10	0	0.0130555	0	1
C12:1	0	0
C12	0	0.028391182657491496	0	1
C14:2	0	0.00230259	0	1
C12DC	0	4.9753542205419095e-05	0	1
C16:2	0	0.058932483296543624	0	1
C16	0	0
C16:2OH	0	0
C16OH	0	0.00790859	0	1
C18:1	0	0
C18	0	0.013714832618819811	0	1
PC aa C24:0	0	0
PC aa C28:1	0	0
PC ae C30:2	0	0.00476084	0	1
PC ae C30:1	0	0
PC ae C30:0	0	0
PC aa C30:0	0	0
PC ae C32:2	0	0
PC ae C32:1	0	0
PC aa C32:3	0	0
PC aa C32:1	-0.360453	0.29621500466198064	-1.21686	0.2236564330058478
PC aa C32:0	0	0.00143377	0	1
PC ae C34:3	0	0
PC ae C34:2	0	0
PC ae C34:1	0	0
PC ae C34:0	0	0
PC aa C34:4	0	0
PC aa C34:3	0	0.1285591048866569	0	1
PC aa C34:2	0	0
PC aa C34:1	0	0.16515567112806676	0	1
PC ae C36:5	0	0
PC ae C36:4	0	0
PC ae C36:3	0	0
PC ae C36:2	0	0
PC ae C36:1	0	0
PC aa C36:5	0	0.10351276074481904	0	1
PC aa C36:4	0	0
PC aa C36:3	0	0.00513378	0	1
PC aa C36:2	0	0
PC aa C36:1	0	0.00251468	0	1
PC ae C38:6	0	0
PC ae C38:5	0	0
PC ae C38:4	0	0
PC ae C38:3	0	0
PC ae C38:2	0	0
PC ae C38:1	0	0
PC ae C38:0	0	0.013660514176203896	0	1
PC aa C38:5	0	0.00237812	0	1
PC aa C38:4	0	0
PC aa C38:3	0	0
SM C24:1	0	0
SM C24:0	0	0
PC aa C38:1	0	0
PC ae C40:5	0	0
PC ae C40:4	0	0
PC ae C40:3	0	0
PC ae C40:2	0	0
PC ae C40:1	0	0.10658623436500433	0	1
PC aa C40:5	0	0.00583586	0	1
PC aa C40:4	0	0
PC aa C40:3	0	0
SM C26:1	0	0
SM C26:0	0	0
PC ae C42:5	0	0
PC ae C42:4	0	0
PC ae C42:3	-0.434843	0.2562791138202614	-1.69676	0.0897429
PC ae C42:2	0	0
PC ae C42:1	0	0
PC ae C42:0	0	0.0356408	0	1
PC aa C42:6	0	0
PC aa C42:5	0	0
PC aa C42:4	0	0
PC aa C42:2	0	0
PC aa C42:1	0	0.00632476	0	1
PC aa C42:0	0	0
PC ae C44:6	0	0
PC ae C44:5	0	0
PC ae C44:4	0	0
PC ae C44:3	0	0.00884474	0	1
Cer(d16:1/18:0)	0	0.015739337914171703	0	1
Cer(d16:1/20:0)	0	0.017963835544922695	0	1
Cer(d16:1/22:0)	0	0.000185753	0	1
Cer(d16:1/24:0)	0	0.0106005	0	1
Cer(d18:1/16:0)	0	0
Cer(d18:1/18:0)	0	0.000677325	0	1
Cer(d18:1/22:0)	0	0
Cer(d18:1/23:0)	0	0
Cer(d18:1/24:0)	0	0.026479520224733037	0	1
Cer(d18:1/24:1)	0	0.047306	0	1
Cer(d18:1/25:0)	0	0
Cer(d18:2/22:0)	0	0.029226826350026644	0	1
Cer(d18:2/24:0)	0	0
Cer(d18:2/24:1)	0	0.00403718	0	1
Cer(d18:0/20:0)	0	0.027437755697200673	0	1
Cer(d18:0/22:0)	0	0.00054986	0	1
Cer(d18:0/24:0)	0	0.0359503	0	1
Cer(d18:0/24:1)	0	0.014618287483018294	0	1
CE(14:0)	0	0
CE(14:1)	0	0.00641651	0	1
CE(15:0)	0	0.011875104356300228	0	1
CE(15:1)	0	0
CE(16:0)	0	0
CE(16:1)	-0.914946	0.3215355180070324	-2.84555	0.00443344
CE(17:0)	0	0
CE(17:1)	0	0
CE(18:0)	0	0
CE(18:1)	0	0.10537669798449525	0	1
CE(18:2)	0	0
CE(18:3)	0	0
CE(20:0)	0	0.00423037	0	1
CE(20:1)	0	0
CE(20:3)	0	0
CE(20:4)	0	0
CE(20:5)	0	0
CE(22:0)	0	0.000917864	0	1
CE(22:1)	0	0.030121374294890785	0	1
CE(22:2)	0	0.0144914	0	1
CE(22:5)	0	0.10259316517077523	0	1
CE(22:6)	0	0
DG(14:0_18:1)	0	0.019263	0	1
DG(14:0_18:2)	0	0
DG(14:0_20:0)	0	0.00543996	0	1
DG(16:0_16:0)	0	0
DG(16:0_16:1)	0	0
DG(16:0_18:1)	-0.248956	0.1574337491093393	-1.58134	0.11380027796850249
DG(16:0_18:2)	0	0.0344657	0	1
DG(16:0_20:0)	0	0
DG(16:1_18:1)	0	0
DG(16:1_18:2)	0	0.00148326	0	1
DG(16:1_20:0)	0	0
DG(17:0_17:1)	0	0.00989244	0	1
DG(17:0_18:1)	0	0
DG(18:0_20:0)	0	0.00529889	0	1
DG(18:1_18:1)	0	0.00184497	0	1
DG(18:1_18:2)	0	0
DG(18:1_18:3)	0	0
DG(18:1_20:3)	0	0
DG(18:1_20:4)	0	0
DG(18:1_22:6)	0	0
DG(18:2_18:2)	-0.0287964	0.21787170754298962	-0.132172	0.8948485793128325
Hex2Cer(d18:1/14:0)	0	0.012152675662924863	0	1
Hex2Cer(d18:1/16:0)	0	0
Hex2Cer(d18:1/18:0)	0	0.016347730899396944	0	1
Hex2Cer(d18:1/20:0)	0	0
Hex2Cer(d18:1/22:0)	0	0
Hex2Cer(d18:1/24:0)	0	0
Hex2Cer(d18:1/24:1)	0	0
Hex3Cer(d18:1/16:0)	0	0.0276804	0	1
Hex3Cer(d18:1/18:0)	0	0.019573029574216496	0	1
Hex3Cer(d18:1/24:1)	0	0
Hex3Cer(d18:1_22:0)	0	0.00213331	0	1
HexCer(d16:1/22:0)	0	0
HexCer(d18:1/16:0)	0	0
HexCer(d18:1/18:0)	0	0.00941423	0	1
HexCer(d18:1/18:1)	0	0.000222762	0	1
HexCer(d18:1/20:0)	0	0
HexCer(d18:1/22:0)	0	0
HexCer(d18:1/23:0)	0	0
HexCer(d18:1/24:0)	0	0
HexCer(d18:1/24:1)	0	0
HexCer(d18:1/26:0)	0	0
HexCer(d18:1/26:1)	0	0.011592300478447993	0	1
HexCer(d18:2/16:0)	0	0.023261519837980707	0	1
HexCer(d18:2/18:0)	0	0.0159539	0	1
HexCer(d18:2/20:0)	0	0.00417822	0	1
HexCer(d18:2/22:0)	0	0
HexCer(d18:2/23:0)	0	0.016905783945266015	0	1
HexCer(d18:2/24:0)	0	0
TG(14:0_32:2)	0	0
TG(14:0_34:0)	0	0
TG(14:0_34:1)	0	0
TG(14:0_34:2)	0	0
TG(14:0_34:3)	0	0
TG(14:0_35:1)	0	0
TG(14:0_35:2)	0	0.010930612395890374	0	1
TG(14:0_36:1)	0	0
TG(14:0_36:2)	0	0
TG(14:0_36:3)	0	0
TG(14:0_36:4)	0	0
TG(14:0_38:4)	0	0.019104	0	1
TG(14:0_38:5)	0	0.0660423	0	1
TG(16:0_28:1)	0	0
TG(16:0_28:2)	0	0.068871	0	1
TG(16:0_30:2)	0	0.00501747	0	1
TG(16:0_32:0)	0	0
TG(16:0_32:1)	0	0
TG(16:0_32:2)	0	0
TG(16:0_32:3)	0	0
TG(16:0_33:1)	0	0
TG(16:0_33:2)	0	0
TG(16:0_34:0)	0	0
TG(16:0_34:1)	0	0.0365794	0	1
TG(16:0_34:2)	0	0.0138273	0	1
TG(16:0_34:3)	0	0.00575319	0	1
TG(16:0_34:4)	0	0.00115554	0	1
TG(16:0_35:1)	0	0
TG(16:0_35:2)	0	0
TG(16:0_35:3)	0	0.021068822237978187	0	1
TG(16:0_36:2)	0	0
TG(16:0_36:3)	0	0
TG(16:0_36:4)	0	0
TG(16:0_36:5)	0	0
TG(16:0_36:6)	0	0
TG(16:0_37:3)	0	0
TG(16:0_38:1)	0	0
TG(16:0_38:2)	0	0
TG(16:0_38:3)	0	0.014284734135522843	0	1
TG(16:0_38:4)	0	0.026984677087899315	0	1
TG(16:0_38:5)	0	0
TG(16:0_38:6)	0	0
TG(16:0_38:7)	0	0
TG(16:0_40:6)	0	0.0391901	0	1
TG(16:0_40:7)	0	0.013958762799345685	0	1
TG(16:0_40:8)	0	0.00822064	0	1
TG(16:1_28:0)	0	0
TG(16:1_30:1)	0	0
TG(16:1_32:0)	0	0
TG(16:1_32:1)	0	0.00617483	0	1
TG(16:1_32:2)	0	0.014152106858610377	0	1
TG(16:1_33:1)	0	0
TG(16:1_34:0)	0	0
TG(16:1_34:1)	0	0
TG(16:1_34:2)	0	0
TG(16:1_34:3)	0	0
TG(16:1_36:1)	0	0.011362026807165942	0	1
TG(16:1_36:2)	0	0
TG(16:1_36:3)	0	0
TG(16:1_36:4)	0	0
TG(16:1_36:5)	0	0.0441816	0	1
TG(16:1_38:3)	0	0.00224592	0	1
TG(16:1_38:4)	0	0.000297053	0	1
TG(16:1_38:5)	0	0.00128349	0	1
TG(17:0_32:1)	0	0
TG(17:0_34:1)	0	0
TG(17:0_34:2)	0	0
TG(17:0_34:3)	0	0.0061096	0	1
TG(17:0_36:3)	0	0.00820694	0	1
TG(17:0_36:4)	0	0
TG(17:1_32:1)	0	0.029156003594116523	0	1
TG(17:1_34:1)	0	0
TG(17:1_34:2)	0	0
TG(17:1_34:3)	0	0.010945868273493307	0	1
TG(17:1_36:3)	0	0.00811883	0	1
TG(17:1_36:4)	0	0.0126295	0	1
TG(18:0_30:0)	0	0
TG(18:0_30:1)	0	0
TG(18:0_32:0)	0	0
TG(18:0_32:1)	0	0.0171425	0	1
TG(18:0_32:2)	0	0
TG(18:0_34:2)	0	0
TG(18:0_34:3)	0	0
TG(18:0_36:1)	0	0
TG(18:0_36:2)	0	0
TG(18:0_36:3)	0	0.10936993420314373	0	1
TG(18:0_36:4)	0	0
TG(18:0_36:5)	0	0
TG(18:0_38:6)	0	0.052600517853401536	0	1
TG(18:0_38:7)	0	0
TG(18:1_26:0)	0	0
TG(18:1_28:1)	0	0
TG(18:1_30:0)	0	0
TG(18:1_30:1)	0	0
TG(18:1_30:2)	0	0
TG(18:1_31:0)	0	0
TG(18:1_32:0)	0	0.016555812667604093	0	1
TG(18:1_32:1)	0	0.00827913	0	1
TG(18:1_32:2)	0	0
TG(18:1_32:3)	0	0
TG(18:1_33:0)	0	0
TG(18:1_33:1)	0	0
TG(18:1_33:2)	0	0
TG(18:1_34:1)	0	0
TG(18:1_34:2)	0	0
TG(18:1_34:3)	0	0
TG(18:1_34:4)	0	0.00507713	0	1
TG(18:1_35:2)	0	0
TG(18:1_35:3)	0	0.0291281	0	1
TG(18:1_36:0)	0	0
TG(18:1_36:1)	0	0
TG(18:1_36:2)	0	0
TG(18:1_36:3)	0	0
TG(18:1_36:4)	0	0.00449685	0	1
TG(18:1_36:5)	0	0.023202726206347866	0	1
TG(18:1_36:6)	0	0.0188798	0	1
TG(18:1_38:5)	0	0.00694547	0	1
TG(18:1_38:6)	0	0.0531414	0	1
TG(18:1_38:7)	0	0.0178867	0	1
TG(18:2_28:0)	0	0
TG(18:2_30:0)	0	0
TG(18:2_30:1)	0	0.010018851643328807	0	1
TG(18:2_31:0)	0	0
TG(18:2_32:0)	0	0
TG(18:2_32:1)	0	0
TG(18:2_32:2)	0	0
TG(18:2_33:0)	0	0.000643101	0	1
TG(18:2_33:1)	0	0
TG(18:2_33:2)	0	0.000124396	0	1
TG(18:2_34:0)	0	0
TG(18:2_34:1)	0	0
TG(18:2_34:2)	0	0
TG(18:2_34:3)	0	0
TG(18:2_34:4)	0	0.0376943	0	1
TG(18:2_35:1)	0	0.033942897847731045	0	1
TG(18:2_35:2)	0	0
TG(18:2_35:3)	0	0.00172897	0	1
TG(18:2_36:0)	0	0.00932496	0	1
TG(18:2_36:1)	0	0.00397465	0	1
TG(18:2_36:2)	0	0
TG(18:2_36:3)	0	0.00285285	0	1
TG(18:2_36:4)	0	0
TG(18:2_36:5)	0	0
TG(18:2_38:4)	0.22099300604766078	0.21976198814901782	1.0056015961131923	0.31460725581142623
TG(18:2_38:5)	0	6.426117645698843e-05	0	1
TG(18:2_38:6)	0	0
TG(18:3_30:0)	0	0
TG(18:3_32:0)	0	0.027166524433738383	0	1
TG(18:3_32:1)	0	0.00307335	0	1
TG(18:3_34:0)	0	0
TG(18:3_34:1)	0	0
TG(18:3_34:2)	0	0
TG(18:3_34:3)	0	0.0369857	0	1
TG(18:3_36:1)	0	0
TG(18:3_36:2)	0	0
TG(18:3_36:3)	0	0
TG(18:3_36:4)	0	0
TG(18:3_38:5)	0	0.00345046	0	1
TG(18:3_38:6)	0	0
TG(20:0_32:3)	0	0
TG(20:0_32:4)	0	0
TG(20:0_34:1)	0	0.010538063611033543	0	1
TG(20:1_24:3)	0	0.00825326	0	1
TG(20:1_26:1)	0	0.00869159	0	1
TG(20:1_30:1)	0	0.012813021468365214	0	1
TG(20:1_31:0)	0	0.0793099	0	1
TG(20:1_32:1)	0	0.000643208	0	1
TG(20:1_32:2)	0	0.017514337982486944	0	1
TG(20:1_32:3)	-0.398791	0.18441279635442206	-2.16249	0.030580411375852788
TG(20:1_34:0)	0	0.0470119	0	1
TG(20:1_34:1)	0	0.00124516	0	1
TG(20:1_34:2)	0	0
TG(20:1_34:3)	0	0.014197015449021681	0	1
TG(20:2_32:0)	0	0.00683041	0	1
TG(20:2_32:1)	0	0.00666488	0	1
TG(20:2_34:1)	1.1788983675325806	0.4450621251639568	2.648840017780181	0.00807686
TG(20:2_34:2)	0	0.0012414	0	1
TG(20:2_34:3)	0	0.00819425	0	1
TG(20:3_32:0)	0	0.00622841	0	1
TG(20:3_32:1)	0	0.0425052	0	1
TG(20:3_32:2)	0	0.0243034	0	1
TG(20:3_34:0)	0	0.012970371108208869	0	1
TG(20:3_34:1)	0	0
TG(20:3_34:2)	0	0.001524	0	1
TG(20:3_34:3)	0	0
TG(20:3_36:3)	0	0.0050614	0	1
TG(20:3_36:4)	0	0
TG(20:4_30:0)	0	0
TG(20:4_32:0)	0	0
TG(20:4_32:1)	0	0
TG(20:4_32:2)	0	0
TG(20:4_34:0)	0	0
TG(20:4_34:1)	0	0
TG(20:4_34:2)	0	0.00901218	0	1
TG(20:4_34:3)	0	0
TG(20:4_36:2)	0	0.00125504	0	1
TG(20:4_36:3)	0	0
TG(20:4_36:4)	0	0
TG(20:5_34:0)	0	0.000466888	0	1
TG(20:5_34:1)	0	0
TG(20:5_34:2)	0	0.0537974	0	1
TG(20:5_36:2)	0	0.046545771612185795	0	1
TG(20:5_36:3)	0	0.050388351242227604	0	1
TG(22:4_34:2)	0	0.17848675715217846	0	1
TG(22:5_32:0)	0	0
TG(22:5_32:1)	0	0.000359641	0	1
TG(22:5_34:1)	0	0.028920148628216517	0	1
TG(22:5_34:2)	0	0.046072885945395374	0	1
TG(22:6_32:0)	0	0.00409579	0	1
TG(22:6_32:1)	0	0
TG(22:6_34:1)	0	0.20567237607404648	0	1
TG(22:6_34:2)	0	0
Xanthine	0	0
Uric acid	0	0
p-Cresol sulfate	0	0.10058257157041352	0	1
Propionic acid	0	0
Butyric acid + Isobutyric acid	0.15176197613817974	0.26191892924589744	0.579423	0.5623034681543835
Lactic acid	0	0.0644251	0	1
Valeric acid + Isovaleric acid	0	0
3-Aminoisobutyric acid	0	0.0207644	0	1
Dimethylglycine	0	0
2-Hydroxybutyric acid	0	0
2-Hydroxyisobutyric acid	0	0.026990595869828434	0	1
3-Hydroxybutyric acid	0	0
3-Hydroxyisobutyric acid	0	0
Glyceric acid	0	0
Caproic acid	0	0
Guanidoacetic acid	0	0.0769515	0	1
N-Acetyl-Glycine	0	0
2-Hydroxy-2-methylbutyric acid	0	0
2-Hydroxyisovaleric acid	0	0
3-Hydroxyisovaleric acid	0	0.016379221980344937	0	1
3,4-Dihydroxybutyric acid	0	0.0217752	0	1
Benzoic acid	0	0.000937059	0	1
5-Oxoproline	0	0
Pipecolic acid	0	0
N-Acetyl-Alanine	0	0
2-Hydroxy-3-methylvaleric acid	0	0.12513941155952624	0	1
Phenylacetic acid	0	0.069888	0	1
Threonic acid	0	0
4-Hydroxybenzoic acid	0	0.00793371	0	1
Salicylic acid	0	0.00869818	0	1
Caprylic acid	0	0.013657638954265075	0	1
N-Acetyl-Serine	0	0.00839886	0	1
Xanthosine	0	0
4-Hydroxyphenylacetic acid	0	0
Orotic acid	0	0.00277144	0	1
N-Acetyl-Proline	0	0
N-Acetyl-Valine	0	0
Quinoline-4-carboxylic acid	0	0
N-Acetyl-Leucine	0	0.016080228996095923	0	1
N-Acetyl-Isoleucine	0	0.00698911	0	1
Shikimic acid	0	0.00505124	0	1
N-Acetyl-Asparagine	0	0
3-Indoleacetic acid	0	0.022223288987486284	0	1
Argininic acid	0	0.000931659	0	1
Hippuric acid	0	0.000999871	0	1
HPHPA	0	0.010654989195019865	0	1
N1-Acetyl-Lysine	0	0
N1-Acetyl-Lysine + N6-Acetyl-Lysine	0	0
N-Acetyl-Glutamine	0	0
Indole-3-propionic acid	0	0.0321316	0	1
5-Hydroxyindoleacetic acid	0	0
N-Acetyl-Methionine	0	0
N-Acetyl-Histidine	0	0.00012158	0	1
Indolelactic acid	0	0
N-Acetyl-Arginine	0	0.013018872141568789	0	1
Pyruvic acid	0	0
N-Acetyl-Tyrosine	0	0.00962816	0	1
Oxalic acid	0	0.0203332	0	1
Malonic acid	0	0.012926366805606491	0	1
alpha-Ketoisovaleric acid	0	0
Fumaric acid	0	0
Maleic acid	0	0
Methylmalonic acid	0	0.0806111	0	1
Succinic acid	0	0
2-oxoisocaproic acid	0	0
Ethylmalonic acid	0	0
Glutaric acid	0	0.00294557	0	1
Malic acid	0	0
2-hydroxyglutaric acid	0	0.00129317	0	1
Tartaric acid	0	0.12544126206343154	0	1
2-oxoadipic acid	0	0
3-Methyladipic acid	0	0.00362507	0	1
3-Deoxyglucosone	0	0
Quinolinic acid	0	0.018442403000294833	0	1
N-Acetyl-Aspartic acid	0	0
4-Hydroxyphenylpyruvic acid	0	0.024611	0	1
N-Acetyl-Glutamic acid	0.3923021950703262	0.2994884251255383	1.3099077031303719	0.19022706091118313
alpha-Ketoglutaric acid	0.1713938150043161	0.24555670012870312	0.6979806086108985	0.4851893211640652
cis-Aconitic acid	0	0
Citric acid	0	0
Picolinic acid	0	0.00106233	0	1

## Sheet: Table S1D
Table S1D: Pathway analysis of serum metabolites in NE birds.
	Total	Expected	Hits	Raw p
Arginine and proline metabolism	36	1.222	7	0.00013306
Glycine, serine and threonine metabolism	34	1.1541	6	0.00073388
Citrate cycle (TCA cycle)	20	0.67889	4	0.0038124
Phenylalanine, tyrosine and tryptophan biosynthesis	4	0.13578	2	0.0064882
Butanoate metabolism	15	0.50916	3	0.01256
Histidine metabolism	16	0.54311	3	0.015094
Glyoxylate and dicarboxylate metabolism	32	1.0862	4	0.020952
Cysteine and methionine metabolism	33	1.1202	4	0.023255
Valine, leucine and isoleucine biosynthesis	8	0.27155	2	0.027748
Phenylalanine metabolism	8	0.27155	2	0.027748
beta-Alanine metabolism	21	0.71283	3	0.03182
Tyrosine metabolism	42	1.4257	4	0.050878
Alanine, aspartate and glutamate metabolism	28	0.95044	3	0.066425
Neomycin, kanamycin and gentamicin biosynthesis	2	0.067889	1	0.066759
Arginine biosynthesis	13	0.44128	2	0.069393
Glycerophospholipid metabolism	36	1.222	3	0.12008
Tryptophan metabolism	39	1.3238	3	0.14338
Pyrimidine metabolism	40	1.3578	3	0.15146
Pyruvate metabolism	23	0.78072	2	0.18215
Glycolysis / Gluconeogenesis	26	0.88255	2	0.21984
Lipoic acid metabolism	27	0.9165	2	0.23257
Taurine and hypotaurine metabolism	8	0.27155	1	0.2419
Glutathione metabolism	28	0.95044	2	0.24535
Sphingolipid metabolism	32	1.0862	2	0.29664
Valine, leucine and isoleucine degradation	40	1.3578	2	0.39723
Purine metabolism	67	2.2743	3	0.39987
D-Amino acid metabolism	15	0.50916	1	0.40579
Nicotinate and nicotinamide metabolism	15	0.50916	1	0.40579
Glycerolipid metabolism	16	0.54311	1	0.42617
Starch and sucrose metabolism	16	0.54311	1	0.42617
Ubiquinone and other terpenoid-quinone biosynthesis	18	0.611	1	0.46489
Fatty acid biosynthesis	47	1.5954	2	0.47991
Pantothenate and CoA biosynthesis	20	0.67889	1	0.50105
Propanoate metabolism	22	0.74678	1	0.53481
Galactose metabolism	27	0.9165	1	0.60972
Biosynthesis of unsaturated fatty acids	36	1.222	1	0.71592
Fatty acid elongation	39	1.3238	1	0.74457
Fatty acid degradation	39	1.3238	1	0.74457
Steroid biosynthesis	41	1.3917	1	0.76208
Primary bile acid biosynthesis	46	1.5614	1	0.80087
