# Supplementary material for: Elevated butyric acid and histamine in feces and serum as an indicator of onset of necrotic enteritis in broiler chickens
Source: Front Microbiol. 2025 May 9;16:1581309. doi: 10.3389/fmicb.2025.1581309 (PMC12098369; doi:10.3389/fmicb.2025.1581309)
Supplement: Supplementary file 3 [file Table_2.xlsx]

## Sheet: Table S2A
Table S2A: Fold change analysis of jejunal metabolite analysis of NE birds
MetaboliteNameOrID	logFC	FC	P.Value	#NAME?
Histamine	3.16	8.9382	1.43e-09	8.8462
N-Acetyl-Histidine	0.98565	1.9802	4.03e-07	6.3942
Butyric acid + Isobutyric acid	2.4619	5.5094	1.32e-06	5.8784
C12DC	-0.74146	0.59813	2.86e-06	5.5434
Shikimic acid	-0.58797	0.66528	7.95e-06	5.0996
N1-Acetyl-Lysine	1.0985	2.1414	8.63e-06	5.0642
Allantoin	-0.85967	0.55108	9.43e-06	5.0256
Agmatine	-0.85111	0.55436	1.75e-05	4.7564
C8	-0.39531	0.76033	2.67e-05	4.5743
Methylmalonic acid	0.86274	1.8185	5.3e-05	4.2753
Threonic acid	-0.42701	0.7438	6.92e-05	4.1598
N-Acetyl-Methionine	0.98758	1.9829	0.00011806	3.9279
TG(18:2_30:0)	-0.5996	0.65994	0.00014378	3.8423
N-Acetyl-Leucine	1.2979	2.4587	0.0001927	3.7151
Citric acid	-0.065367	0.9557	0.00020169	3.6953
Malonic acid	-0.39304	0.76152	0.000205	3.6882
Choline	-0.36949	0.77406	0.00029487	3.5304
Creatine	0.70959	1.6353	0.0003337	3.4766
C0	0.48814	1.4026	0.00036937	3.4325
Lactic acid	-0.58837	0.66509	0.00042418	3.3725
Taurine	0.64115	1.5596	0.00047263	3.3255
C16:1OH	-0.45897	0.72751	0.00050587	3.296
Valeric acid + Isovaleric acid	2.1029	4.2959	0.00060535	3.218
5-Hydroxyindoleacetic acid	0.87604	1.8353	0.00075958	3.1194
Orotic acid	2.3423	5.0712	0.00078388	3.1057
TG(22:5_32:1)	2.4773	5.5684	0.00092122	3.0356
N-Acetyl-Proline	1.8601	3.6304	0.0010675	2.9716
Caffeic acid	-0.89618	0.53731	0.001177	2.9292
cis-Aconitic acid	-0.72379	0.6055	0.0012712	2.8958
Glucose	-0.82044	0.56627	0.0015222	2.8175
TG(20:3_32:2)	2.0286	4.08	0.0016806	2.7745
2-Hydroxy-3-methylvaleric acid	2.3874	5.2322	0.001809	2.7426
TG(16:0_32:3)	-0.48429	0.71485	0.0019836	2.7025
Dimethylglycine	0.85936	1.8142	0.002218	2.654
N-Acetyl-Tyrosine	1.5066	2.8413	0.0022602	2.6458
HexCer(d18:2/22:0)	-0.43275	0.74085	0.0025365	2.5958
p-Cresol sulfate	1.0657	2.0932	0.002664	2.5745
1,3-Diaminopropane	-0.30543	0.8092	0.0027639	2.5585
C9	-0.26327	0.8332	0.0028885	2.5393
TG(18:2_35:3)	0.52767	1.4416	0.0030391	2.5173
TG(18:0_38:6)	0.75732	1.6904	0.0033681	2.4726
DG(14:0_18:1)	-0.55301	0.6816	0.0035582	2.4488
Quinolinic acid	-0.32549	0.79803	0.0036048	2.4431
Propionic acid	2.1084	4.3121	0.0038918	2.4098
Cer(d16:1/24:0)	-0.36372	0.77716	0.0043631	2.3602
N1-Acetylspermidine	-0.32792	0.79668	0.0043862	2.3579
TG(20:4_34:2)	0.46178	1.3772	0.004933	2.3069
CE(18:1)	-0.63924	0.64205	0.0050228	2.2991
TG(20:3_32:1)	1.1713	2.2522	0.005071	2.2949
N-Acetyl-Isoleucine	1.0799	2.114	0.0051406	2.289
Cer(d18:1/18:0)	-0.52868	0.69319	0.0052721	2.278
C16	-0.19519	0.87346	0.005328	2.2734
Phenylethylamine	-1.634	0.32219	0.0053758	2.2696
3-Aminoisobutyric acid	1.29	2.4452	0.0059845	2.223
HexCer(d18:1/26:1)	-0.3707	0.77341	0.0065015	2.187
C16:2OH	-0.13902	0.90814	0.0067623	2.1699
Deoxycytidine	-0.6099	0.65524	0.0071768	2.1441
2-Hydroxybutyric acid	1.0774	2.1103	0.0079412	2.1001
C5OH	0.5408	1.4548	0.0079899	2.0975
TG(20:5_36:3)	-0.40852	0.7534	0.010137	1.9941
Oxalic acid	0.70232	1.6271	0.010246	1.9895
Spermidine	-0.58817	0.66519	0.010314	1.9866
7-Methylguanine	-0.31623	0.80317	0.010596	1.9749
PC ae C42:0	-0.76347	0.58908	0.010623	1.9738
Indolelactic acid	0.75858	1.6918	0.011375	1.9441
2-oxoadipic acid	0.86269	1.8184	0.011375	1.9441
Cytidine	-0.036495	0.97502	0.01213	1.9162
PC ae C42:1	-0.78415	0.58069	0.012696	1.8963
LysoPC a C26:1	-0.20752	0.86602	0.014599	1.8357
TG(16:1_33:1)	0.43811	1.3548	0.014644	1.8344
TG(16:0_28:1)	0.39255	1.3127	0.01503	1.823
HexCer(d18:2/23:0)	-0.32545	0.79805	0.015041	1.8227
TG(17:0_36:4)	-0.33942	0.79036	0.015851	1.8
TG(16:1_32:0)	0.36161	1.2849	0.015997	1.796
TG(18:1_36:0)	0.48046	1.3952	0.016512	1.7822
N-Acetyl-Glycine	1.3256	2.5064	0.016513	1.7822
C4:1	-0.45554	0.72923	0.016891	1.7723
Hex2Cer(d18:1/20:0)	-0.40054	0.75757	0.017292	1.7622
Cer(d16:1/18:0)	-0.47589	0.71902	0.018797	1.7259
TG(18:3_34:2)	0.51209	1.4261	0.019853	1.7022
3-Hydroxyisobutyric acid	-0.13661	0.90965	0.021193	1.6738
SM C26:0	-0.30268	0.81074	0.022	1.6576
Caprylic acid	0.98677	1.9817	0.022161	1.6544
alpha-Aminobutyric acid	0.59624	1.5118	0.022406	1.6496
PC aa C40:2	-0.43294	0.74075	0.022501	1.6478
4-Hydroxybenzoic acid	-0.32977	0.79566	0.024262	1.6151
Cadaverine	-0.22945	0.85296	0.024634	1.6085
Quinoline-4-carboxylic acid	-3.5778	0.08375	0.026296	1.5801
Spermine	0.35901	1.2825	0.026495	1.5768
C16OH	-0.43255	0.74095	0.026509	1.5766
Hex3Cer(d18:1_22:0)	-0.72839	0.60358	0.027168	1.5659
SM C26:1	-0.27607	0.82584	0.027838	1.5554
TG(18:3_30:0)	-0.34061	0.78971	0.028218	1.5495
N-Acetylputrescine	-0.49818	0.708	0.028499	1.5452
C10:1	0.4513	1.3673	0.028994	1.5377
TG(16:0_32:0)	0.53511	1.4491	0.029558	1.5293
HexCer(d18:1/26:0)	-0.21211	0.86328	0.029925	1.524
N-Acetyl-Glutamic acid	0.65363	1.5731	0.030634	1.5138
Cer(d18:1/23:0)	-0.34166	0.78913	0.030922	1.5097
PC aa C40:4	-0.36051	0.77889	0.032038	1.4943
Cer(d18:0/24:0)	-0.219	0.85916	0.033409	1.4761
C7DC	0.70742	1.6329	0.034477	1.4625
DG(18:0_20:0)	0.42817	1.3455	0.034487	1.4623
TG(16:1_30:1)	0.47711	1.392	0.035142	1.4542
PC ae C42:2	-0.70534	0.6133	0.035324	1.4519
TG(16:0_32:1)	0.49903	1.4133	0.035868	1.4453
TG(16:1_32:2)	-0.23728	0.84834	0.03654	1.4372
3-Indoleacetic acid	-0.16897	0.88948	0.037111	1.4305
TG(20:4_32:1)	0.49038	1.4048	0.03938	1.4047
Maleic acid	-0.082729	0.94427	0.039906	1.399
CE(20:3)	-0.20663	0.86656	0.039946	1.3985
N1-Acetyl-Lysine + N6-Acetyl-Lysine	0.35498	1.279	0.040935	1.3879
TG(16:0_33:1)	0.44668	1.3629	0.04136	1.3834
TG(20:4_34:0)	0.5188	1.4328	0.042469	1.3719
TG(20:4_32:2)	0.56202	1.4763	0.042759	1.369
TG(18:1_32:3)	-0.062791	0.95741	0.043773	1.3588
TG(16:1_36:5)	0.35003	1.2746	0.043893	1.3576
DG(16:1_18:1)	0.4402	1.3568	0.04433	1.3533
CE(18:0)	-0.33074	0.79513	0.044576	1.3509
TG(16:1_32:1)	0.50695	1.421	0.044961	1.3472
Hex2Cer(d18:1/18:0)	-0.34944	0.78489	0.045716	1.3399
3-Deoxyglucosone	0.19568	1.1453	0.04573	1.3398
C12:1	-0.17884	0.88341	0.047248	1.3256
TG(18:1_35:2)	0.40798	1.3268	0.047871	1.3199
Cer(d18:0/22:0)	-0.22914	0.85314	0.049802	1.3028
TG(18:3_38:5)	0.55905	1.4733	0.050116	1.3
TG(20:3_36:3)	0.5099	1.424	0.050298	1.2984
Ornithine	0.64076	1.5592	0.053623	1.2706
Argininic acid	0.33423	1.2607	0.056809	1.2456
TG(18:1_34:1)	0.31803	1.2466	0.057194	1.2426
3-Hydroxybutyric acid	0.79716	1.7377	0.0579	1.2373
PC ae C40:2	-0.25172	0.8399	0.060305	1.2196
TG(14:0_34:0)	0.41006	1.3287	0.060517	1.2181
HexCer(d18:1/18:0)	-0.20579	0.86706	0.060692	1.2169
Diacetylspermine	0.62868	1.5461	0.060825	1.2159
TG(22:5_34:1)	0.39087	1.3112	0.061224	1.2131
PC ae C44:4	-0.50645	0.70395	0.061309	1.2125
PC ae C30:2	-0.20991	0.86459	0.061978	1.2078
CE(16:0)	-0.50056	0.70683	0.062022	1.2075
CE(18:3)	-0.75763	0.59147	0.062326	1.2053
TG(18:1_33:1)	0.38607	1.3068	0.062331	1.2053
C10:2	-0.1334	0.91168	0.062777	1.2022
CE(17:0)	0.66597	1.5866	0.062968	1.2009
Trimethylamine N-Oxide	-0.16625	0.89116	0.063542	1.1969
TG(18:2_38:6)	-0.27203	0.82815	0.064896	1.1878
TG(20:1_32:3)	-0.16279	0.8933	0.065079	1.1866
TG(20:0_34:1)	1.1346	2.1956	0.069181	1.16
4-Hydroxyphenylpyruvic acid	-0.13368	0.9115	0.069953	1.1552
N-Acetyl-Valine	0.84497	1.7962	0.071914	1.1432
TG(14:0_36:1)	0.29523	1.2271	0.07271	1.1384
TG(18:3_34:3)	0.3904	1.3108	0.072877	1.1374
2-Hydroxyisovaleric acid	1.5207	2.8693	0.07352	1.1336
HexCer(d18:1/24:0)	-0.18276	0.88102	0.074179	1.1297
Asparagine	-0.094126	0.93684	0.077157	1.1126
TG(18:2_32:2)	-0.19754	0.87204	0.078865	1.1031
TG(16:1_36:2)	0.27436	1.2095	0.080966	1.0917
TG(17:1_34:1)	0.3444	1.2696	0.081163	1.0906
TG(18:3_34:0)	-0.358	0.78025	0.082506	1.0835
Tyramine	-0.21429	0.86197	0.084688	1.0722
C16:1	-0.23513	0.84961	0.086211	1.0644
Cer(d18:1/22:0)	-0.36882	0.77441	0.08925	1.0494
TG(20:3_36:4)	-0.12573	0.91654	0.089422	1.0486
C4OH	0.24571	1.1857	0.08964	1.0475
DOPA	0.11119	1.0801	0.090791	1.042
TG(20:1_34:2)	-0.12985	0.91393	0.09334	1.0299
PC ae C36:5	-0.1797	0.88289	0.096692	1.0146
TG(16:0_34:2)	0.36343	1.2865	0.097078	1.0129
PC ae C44:5	-0.52942	0.69283	0.097892	1.0093
Malic acid	-0.12381	0.91776	0.10109	0.99529
Guanidoacetic acid	0.38781	1.3084	0.10213	0.99085
PC aa C42:2	-0.33725	0.79155	0.10214	0.99082
TG(18:2_35:1)	-0.19321	0.87466	0.10217	0.99069
CE(16:1)	0.22825	1.1714	0.10346	0.98522
C14:1OH	-0.035157	0.97593	0.10768	0.96788
Hex3Cer(d18:1/24:1)	-0.24543	0.84356	0.10784	0.96722
C18:2	0.32782	1.2551	0.1085	0.96456
LysoPC a C26:0	-0.12454	0.9173	0.11125	0.9537
Hex3Cer(d18:1/18:0)	-0.1253	0.91681	0.11585	0.93611
3-Methyladipic acid	0.34876	1.2735	0.11673	0.93281
HPHPA	0.3489	1.2736	0.11678	0.93264
CE(15:0)	0.41276	1.3312	0.11728	0.93078
PC aa C38:0	-0.41332	0.75089	0.11894	0.92469
TG(18:2_36:5)	-0.44441	0.73488	0.11993	0.92109
Deoxyguanosine	-0.086758	0.94164	0.12184	0.91422
Fumaric acid	-0.061917	0.95799	0.12229	0.91262
TG(18:1_34:4)	0.25281	1.1915	0.12282	0.91072
PC aa C36:0	-0.35535	0.78168	0.12292	0.91039
Tartaric acid	-0.074646	0.94957	0.12703	0.89608
DG(16:0_16:0)	0.33424	1.2607	0.12719	0.89556
TG(16:0_38:2)	0.30775	1.2378	0.12951	0.8877
TG(17:0_34:1)	0.34024	1.266	0.13008	0.88578
2-hydroxyglutaric acid	1.6559	3.1511	0.13275	0.87695
TG(18:0_32:0)	0.40054	1.32	0.13294	0.87635
Hex2Cer(d18:1/24:1)	-0.2242	0.85607	0.13797	0.86021
TG(22:6_34:2)	-0.14215	0.90617	0.14237	0.84657
C12	-0.019559	0.98653	0.14412	0.84128
Glutamine	-0.14469	0.90457	0.14447	0.84023
TG(20:3_34:1)	0.30913	1.239	0.14615	0.83521
PC ae C44:6	-0.46245	0.72575	0.14757	0.83099
C2	0.21958	1.1644	0.14882	0.82733
Hex2Cer(d18:1/24:0)	-0.42815	0.74321	0.14953	0.82526
TG(18:1_32:1)	0.34985	1.2744	0.15263	0.81636
Cer(d18:1/24:0)	-0.15957	0.89529	0.15595	0.807
C10	-0.17559	0.88541	0.156	0.80688
Glyceric acid	-0.088022	0.94081	0.15965	0.79683
TG(20:4_34:3)	0.25743	1.1954	0.16021	0.79532
4-Hydroxyphenylacetic acid	-0.28004	0.82357	0.16072	0.79394
LysoPC a C20:3	-0.16951	0.88915	0.16157	0.79163
Cer(d18:1/16:0)	-0.40526	0.7551	0.16397	0.78525
Urea	0.26971	1.2056	0.16431	0.78434
DG(14:0_20:0)	0.6784	1.6004	0.16511	0.78222
TG(20:4_32:0)	0.37108	1.2933	0.16841	0.77364
Caproic acid	-0.091524	0.93853	0.16856	0.77324
Guanine	0.030545	1.0214	0.17042	0.76848
trans-4-Hydroxyproline	-0.070107	0.95257	0.17091	0.76724
TG(18:1_36:6)	-0.32952	0.7958	0.17133	0.76618
TG(17:1_36:4)	-0.47917	0.71739	0.17159	0.76551
TG(18:1_34:2)	0.23761	1.179	0.17674	0.75267
TG(18:2_33:1)	0.43354	1.3505	0.1783	0.74886
TG(18:1_33:0)	0.37058	1.2929	0.18226	0.7393
DG(18:1_20:3)	-0.16743	0.89043	0.18509	0.73261
C14:2	-0.077093	0.94797	0.18961	0.72213
TG(16:1_34:1)	0.23927	1.1804	0.19023	0.72071
TG(18:0_34:3)	-0.23278	0.85099	0.193	0.71445
Benzoic acid	-0.051075	0.96522	0.19305	0.71433
TG(20:1_30:1)	-0.28001	0.82359	0.19625	0.70719
PC aa C38:4	-0.68973	0.61997	0.19636	0.70694
Pyruvic acid	0.09479	1.0679	0.19651	0.70661
beta-Alanine	0.23805	1.1794	0.19933	0.70042
TG(16:1_36:1)	0.33701	1.2631	0.20216	0.69431
TG(16:0_38:4)	-0.36524	0.77634	0.20328	0.69191
TG(20:5_34:2)	-0.26495	0.83223	0.20399	0.69039
PC aa C42:1	-0.34843	0.78544	0.20486	0.68854
TG(18:1_36:3)	0.32366	1.2515	0.20499	0.68826
Xanthine	0.47484	1.3898	0.20502	0.68821
TG(16:1_34:2)	0.27182	1.2073	0.20641	0.68528
TG(16:0_38:3)	-0.32539	0.79808	0.20709	0.68385
HexCer(d18:2/16:0)	-0.20042	0.8703	0.20799	0.68195
Uracil	0.25191	1.1908	0.20851	0.68087
C6:1	0.20682	1.1541	0.2095	0.67882
PC aa C36:4	-0.23296	0.85089	0.20971	0.67839
TG(14:0_36:2)	0.3247	1.2524	0.2101	0.67757
TG(16:0_35:1)	0.40804	1.3269	0.2105	0.67675
2-Hydroxyisobutyric acid	0.52623	1.4402	0.21247	0.6727
TG(20:4_36:4)	-0.045291	0.96909	0.21387	0.66985
Dopamine	-0.43723	0.73855	0.21676	0.66402
TG(20:3_34:2)	0.34255	1.268	0.21786	0.66183
TG(20:2_34:3)	0.1113	1.0802	0.22082	0.65596
TG(18:2_38:5)	0.24319	1.1836	0.22256	0.65255
Hex2Cer(d18:1/22:0)	-0.19441	0.87393	0.22532	0.6472
HexCer(d18:1/20:0)	-0.088065	0.94078	0.22658	0.64477
TG(20:0_32:4)	-0.34007	0.79	0.2273	0.64341
TG(18:1_31:0)	0.36874	1.2912	0.2275	0.64302
TG(18:1_36:4)	0.24711	1.1868	0.22774	0.64257
TG(17:0_34:3)	-0.39578	0.76008	0.22821	0.64167
PC ae C36:3	-0.25704	0.8368	0.22828	0.64152
PC aa C24:0	-0.20021	0.87043	0.23483	0.62924
TG(18:2_34:2)	0.30748	1.2375	0.2349	0.62911
TG(18:3_36:2)	0.25884	1.1965	0.23606	0.62698
TG(16:0_34:0)	0.36671	1.2894	0.23686	0.62552
LysoPC a C24:0	-0.14296	0.90566	0.23821	0.62304
TG(18:3_38:6)	0.24789	1.1875	0.23822	0.62302
TG(17:1_32:1)	0.22923	1.1722	0.23926	0.62113
PC aa C40:5	-0.22699	0.85442	0.24753	0.60638
C3:1	-0.18082	0.8822	0.24812	0.60534
Putrescine	0.23885	1.18	0.24896	0.60387
HexCer(d18:1/16:0)	0.20473	1.1525	0.25178	0.59899
C5	-0.050335	0.96571	0.25292	0.59701
PC aa C40:3	-0.26537	0.83199	0.25359	0.59587
TG(20:5_34:1)	0.012205	1.0085	0.25417	0.59488
TG(18:2_35:2)	-0.3087	0.80737	0.25723	0.58967
TG(16:0_28:2)	0.24562	1.1856	0.25729	0.58958
alpha-Ketoglutaric acid	0.12003	1.0868	0.26537	0.57615
Cer(d18:1/24:1)	-0.18072	0.88226	0.26866	0.57079
HexCer(d18:2/20:0)	-0.1131	0.9246	0.27158	0.5661
Cer(d18:2/22:0)	-0.174	0.88638	0.27252	0.5646
Deoxyinosine	-0.061279	0.95841	0.27302	0.56381
TG(14:0_35:1)	0.23746	1.1789	0.27381	0.56256
TG(18:2_38:4)	0.20926	1.1561	0.27409	0.56211
DG(18:1_18:3)	-0.096392	0.93537	0.27651	0.5583
TG(18:0_34:2)	0.26925	1.2052	0.2766	0.55815
Homovanillic acid	-0.46131	0.72633	0.2773	0.55705
CE(14:0)	0.19856	1.1476	0.27895	0.55448
Inosine	0.10122	1.0727	0.28018	0.55257
TG(14:0_34:1)	0.29201	1.2243	0.2805	0.55206
Citrulline	1.9807	3.9469	0.2824	0.54913
TG(17:1_34:3)	-0.40465	0.75542	0.28504	0.5451
CE(18:2)	-0.6655	0.63047	0.28576	0.544
3,4-Dihydroxybutyric acid	-0.54255	0.68655	0.28839	0.54002
Hypoxanthine	0.17486	1.1289	0.29119	0.53582
TG(16:1_28:0)	0.25937	1.197	0.29218	0.53435
TG(20:3_32:0)	0.11317	1.0816	0.29455	0.53085
TG(16:1_38:3)	-0.18761	0.87806	0.29578	0.52903
Cer(d18:1/25:0)	0.18973	1.1405	0.29817	0.52553
C18	0.041584	1.0292	0.30176	0.52034
Guanosine	0.14053	1.1023	0.3038	0.51741
DG(16:0_18:1)	0.15689	1.1149	0.30784	0.51167
TG(18:2_34:0)	0.24823	1.1878	0.30985	0.50885
C4	0.30745	1.2375	0.31177	0.50617
SM C20:2	-0.13382	0.91141	0.31328	0.50406
TG(18:1_33:2)	0.033345	1.0234	0.31541	0.50113
TG(18:2_28:0)	-0.091175	0.93876	0.31553	0.50097
TG(18:0_38:7)	-0.15795	0.8963	0.32665	0.48592
TG(16:1_34:0)	0.28608	1.2193	0.33095	0.48023
TG(20:5_34:0)	0.16128	1.1183	0.3318	0.47913
2-Hydroxy-2-methylbutyric acid	-0.38722	0.7646	0.33218	0.47863
Carnosine	-0.12344	0.918	0.33858	0.47034
TG(17:0_36:3)	-0.40323	0.75616	0.33881	0.47004
TG(18:0_32:2)	0.12264	1.0887	0.33889	0.46995
Methionine sulfoxide	0.093399	1.0669	0.34107	0.46715
PC ae C38:4	-0.23282	0.85097	0.34184	0.46618
TG(20:2_34:1)	-0.19017	0.8765	0.34245	0.46541
DG(14:0_18:2)	-0.0765	0.94836	0.34412	0.46329
TG(17:0_32:1)	0.23805	1.1794	0.34424	0.46314
Glutamic acid	-0.039092	0.97327	0.34637	0.46046
Phenylacetic acid	0.14216	1.1036	0.34859	0.45768
Dimethylamine	0.021813	1.0152	0.3504	0.45543
TG(16:0_34:1)	0.33399	1.2605	0.35167	0.45386
TG(18:1_32:0)	0.36053	1.2839	0.35537	0.44932
PC aa C38:6	-0.11747	0.9218	0.3574	0.44684
TG(18:2_36:3)	0.25029	1.1894	0.35939	0.44443
CE(15:1)	-0.12293	0.91832	0.36048	0.44312
Histidine	0.21181	1.1581	0.36678	0.4356
1-Methylnicotinamide	0.18745	1.1387	0.36907	0.43289
CE(20:5)	0.099695	1.0715	0.37246	0.42892
PC aa C38:3	-0.22516	0.8555	0.37418	0.42692
LysoPC a C18:2	-0.56958	0.67381	0.37548	0.42541
TG(18:1_36:1)	0.25212	1.191	0.37845	0.42199
Uric acid	0.144	1.105	0.38347	0.41627
Tryptamine	0.10267	1.0738	0.38459	0.415
Ethylmalonic acid	0.10188	1.0732	0.38532	0.41417
CE(22:0)	0.36237	1.2855	0.39229	0.40639
CE(20:1)	-0.16674	0.89085	0.39285	0.40578
Aspartic acid	-0.059159	0.95982	0.39861	0.39945
HexCer(d18:2/24:0)	0.0061248	1.0043	0.40168	0.39612
PC ae C40:5	-0.17374	0.88654	0.40334	0.39433
TG(18:0_36:1)	0.28786	1.2208	0.40544	0.39207
TG(20:4_36:3)	0.044968	1.0317	0.40565	0.39185
PC ae C30:0	0.11112	1.0801	0.40716	0.39023
TG(16:1_36:3)	0.1217	1.088	0.40752	0.38985
SM(OH) C22:2	0.14795	1.108	0.40819	0.38914
TG(14:0_34:2)	0.23423	1.1763	0.40977	0.38746
Deoxyadenosine	0.27014	1.2059	0.41105	0.38611
CE(22:1)	0.43547	1.3523	0.41458	0.38239
TG(18:2_33:0)	0.2073	1.1545	0.41559	0.38133
TG(16:0_40:6)	-0.021785	0.98501	0.41873	0.37807
TG(16:0_36:3)	0.25256	1.1913	0.42105	0.37566
TG(18:0_30:0)	0.48813	1.4026	0.42105	0.37567
PC aa C36:6	-0.11301	0.92466	0.42358	0.37307
TG(18:1_26:0)	-0.042056	0.97127	0.42905	0.36749
Cer(d18:0/20:0)	-0.1031	0.93103	0.42951	0.36703
DG(16:1_18:2)	-0.048577	0.96689	0.4302	0.36633
C3	-0.010906	0.99247	0.43153	0.36499
Betaine	0.22634	1.1699	0.43586	0.36065
TG(16:0_36:6)	0.16879	1.1241	0.43669	0.35982
PC ae C42:5	-0.10427	0.93028	0.44014	0.35641
TG(20:4_34:1)	0.17828	1.1315	0.44025	0.3563
TG(18:0_32:1)	0.25245	1.1912	0.44118	0.35538
DG(18:2_18:2)	0.17347	1.1278	0.44243	0.35416
PC aa C42:0	-0.3356	0.79245	0.44681	0.34988
TG(18:1_30:1)	0.27216	1.2076	0.44931	0.34745
TG(18:0_36:4)	0.16232	1.1191	0.45133	0.34551
Hex2Cer(d18:1/16:0)	-0.1077	0.92806	0.45335	0.34357
LysoPC a C20:4	1.3053	2.4713	0.45365	0.34328
TG(20:2_34:2)	0.090477	1.0647	0.45592	0.34111
C6	0.33299	1.2596	0.45639	0.34066
Cystathionine	-0.10373	0.93062	0.45673	0.34034
Lysine	0.17311	1.1275	0.45683	0.34025
Methylhistidine	0.28692	1.22	0.45745	0.33965
C16:2	0.58258	1.4975	0.45752	0.33959
5-Hydroxylysine	0.043623	1.0307	0.45835	0.33881
PC ae C34:3	-0.0016857	0.99883	0.46673	0.33094
TG(16:1_34:3)	0.1665	1.1223	0.46793	0.32982
TG(18:0_36:2)	0.14627	1.1067	0.46808	0.32968
Cer(d18:2/24:0)	-0.33403	0.79332	0.46851	0.32928
TG(18:3_32:0)	0.17986	1.1328	0.47007	0.32784
LysoPC a C28:0	-0.02176	0.98503	0.47312	0.32503
TG(22:6_32:1)	0.012603	1.0088	0.47715	0.32134
5-Methyluridine	0.051626	1.0364	0.47764	0.3209
TG(20:0_32:3)	-0.10417	0.93034	0.47778	0.32077
PC ae C36:4	-0.069529	0.95295	0.47906	0.31961
N-Acetyl-Aspartic acid	0.56936	1.4839	0.48017	0.3186
Sarcosine	0.36576	1.2886	0.48095	0.3179
TG(20:1_34:0)	0.13559	1.0985	0.48199	0.31697
TG(18:2_33:2)	-0.063569	0.95689	0.4891	0.3106
TG(18:3_32:1)	-0.15746	0.8966	0.492	0.30803
Cer(d18:0/24:1)	-0.027699	0.98098	0.49706	0.30359
TG(14:0_32:2)	0.16408	1.1205	0.50151	0.29972
TG(20:3_34:3)	-0.079576	0.94634	0.50185	0.29942
TG(16:0_32:2)	-0.027431	0.98117	0.50195	0.29934
CE(22:5)	0.1656	1.1216	0.50235	0.29899
Picolinic acid	-0.488	0.71301	0.50337	0.29812
PC aa C40:6	-0.19827	0.87159	0.5049	0.2968
TG(16:0_38:1)	-0.13626	0.90988	0.50656	0.29537
TG(16:0_36:2)	0.20184	1.1502	0.50747	0.29459
Thymidine	0.052795	1.0373	0.50938	0.29296
alpha-Aminoadipic acid	0.33121	1.2581	0.5108	0.29175
C5DC	0.00038724	1.0003	0.51254	0.29027
DG(17:0_18:1)	-0.011878	0.9918	0.51285	0.29001
DG(16:0_20:0)	0.15128	1.1106	0.51402	0.28902
PC ae C40:1	-0.14178	0.9064	0.51406	0.28899
PC ae C34:1	-0.28416	0.82122	0.51514	0.28807
LysoPC a C28:1	-0.025325	0.9826	0.51984	0.28413
TG(22:5_34:2)	0.15084	1.1102	0.52011	0.28391
TG(20:1_26:1)	-0.051143	0.96517	0.52308	0.28143
TG(20:1_32:1)	0.11623	1.0839	0.52334	0.28121
TG(14:0_38:4)	-0.31623	0.80317	0.52422	0.28049
PC ae C40:6	-0.21064	0.86415	0.52437	0.28036
PC aa C40:1	-0.10436	0.93022	0.5244	0.28033
CE(22:6)	-0.23277	0.851	0.52799	0.27737
TG(18:2_36:1)	0.21457	1.1604	0.53289	0.27336
PC ae C34:0	-0.15935	0.89543	0.5336	0.27278
PC aa C34:1	-0.071794	0.95145	0.53429	0.27222
DG(18:1_18:1)	0.077659	1.0553	0.53505	0.27161
Adenine	0.081672	1.0582	0.53524	0.27145
PC aa C42:4	-0.004251	0.99706	0.53942	0.26807
PC aa C36:5	-0.26141	0.83427	0.53987	0.26771
Succinic acid	0.22687	1.1703	0.53987	0.26771
PC ae C42:3	-0.51227	0.70112	0.53995	0.26764
DG(18:1_20:4)	0.13022	1.0945	0.54022	0.26743
PC aa C42:5	-0.15161	0.90025	0.54034	0.26733
TG(18:0_36:5)	0.017395	1.0121	0.54131	0.26656
DG(18:1_18:2)	0.083002	1.0592	0.54151	0.2664
C5:1	-0.010892	0.99248	0.5421	0.26592
TG(18:2_34:4)	0.17159	1.1263	0.54328	0.26498
PC ae C32:1	-0.12292	0.91833	0.54374	0.26461
TG(16:0_37:3)	-6.44e-05	0.99996	0.54408	0.26434
TG(20:4_30:0)	0.040439	1.0284	0.55223	0.25788
LysoPC a C16:1	-0.31773	0.80233	0.55297	0.2573
TG(18:3_34:1)	0.12056	1.0872	0.55448	0.25611
TG(18:1_30:0)	0.31268	1.242	0.55897	0.25261
Asymmetric dimethylarginine	0.30357	1.2342	0.563	0.24949
DG(16:0_18:2)	0.14936	1.1091	0.56782	0.24579
TG(14:0_38:5)	-0.05138	0.96501	0.56795	0.24569
TG(18:3_36:1)	0.10831	1.078	0.57174	0.2428
PC aa C42:6	-0.36477	0.77659	0.57482	0.24047
HexCer(d18:1/24:1)	0.058221	1.0412	0.57493	0.24038
TG(20:2_32:0)	0.16077	1.1179	0.57511	0.24025
Proline	-0.042687	0.97085	0.57816	0.23795
N2-Acetyl-Ornithine	0.16442	1.1207	0.57881	0.23746
TG(18:1_28:1)	0.024045	1.0168	0.58508	0.23279
LysoPC a C14:0	0.087338	1.0624	0.58575	0.23229
HexCer(d18:1/18:1)	-0.01455	0.98997	0.58701	0.23135
C18:1	0.21688	1.1622	0.58744	0.23104
Threonine	-0.010286	0.9929	0.58828	0.23042
TG(18:1_35:3)	0.049879	1.0352	0.58893	0.22993
CE(20:0)	0.24303	1.1835	0.59196	0.22771
TG(16:0_36:4)	-0.015392	0.98939	0.59246	0.22734
Serine	0.14653	1.1069	0.59521	0.22533
SM C16:0	-0.038806	0.97346	0.60406	0.21892
Xanthosine	0.14125	1.1029	0.60481	0.21838
TG(17:1_36:3)	0.057875	1.0409	0.61221	0.2131
N-Acetyl-Glutamine	0.06507	1.0461	0.61259	0.21283
Indole	-0.058466	0.96028	0.613	0.21254
TG(16:0_34:3)	0.034532	1.0242	0.61331	0.21232
Uridine	-0.0050998	0.99647	0.61412	0.21174
TG(18:2_34:3)	-0.14612	0.90368	0.61523	0.21097
PC ae C42:4	-0.1224	0.91866	0.61692	0.20977
TG(20:1_34:3)	-0.038117	0.97393	0.62028	0.20741
TG(18:1_38:7)	0.067264	1.0477	0.6218	0.20635
Indole-3-propionic acid	0.044608	1.0314	0.62676	0.2029
Salicylic acid	0.24434	1.1845	0.62995	0.20069
N-Acetyl-Arginine	0.038386	1.027	0.63214	0.19919
PC ae C36:1	0.05439	1.0384	0.63359	0.19819
Methionine	0.079225	1.0565	0.6344	0.19764
SM C16:1	-0.070684	0.95219	0.6359	0.19661
TG(20:1_31:0)	-0.12459	0.91726	0.64196	0.19249
PC aa C36:3	0.036728	1.0258	0.64461	0.1907
PC aa C28:1	-0.075023	0.94933	0.646	0.18977
TG(18:2_34:1)	0.17601	1.1298	0.64828	0.18823
PC aa C32:0	0.09059	1.0648	0.6514	0.18615
2-oxoisocaproic acid	0.05777	1.0409	0.65312	0.185
TG(14:0_35:2)	0.092419	1.0662	0.65319	0.18496
PC aa C34:2	0.0038711	1.0027	0.65369	0.18463
Kynurenine	0.12944	1.0939	0.65481	0.18389
TG(18:2_30:1)	0.12902	1.0935	0.65635	0.18286
CE(14:1)	-0.091743	0.93839	0.66273	0.17866
C14:2OH	0.14982	1.1094	0.66353	0.17814
LysoPC a C18:0	0.054874	1.0388	0.67189	0.1727
Nicotinamide ribotide	-0.18224	0.88133	0.67264	0.17222
TG(16:0_40:8)	0.14945	1.1091	0.67446	0.17105
TG(18:1_36:2)	0.18121	1.1338	0.676	0.17005
TG(16:0_30:2)	0.12645	1.0916	0.67739	0.16916
LysoPC a C18:1	-0.38116	0.76782	0.67816	0.16867
TG(14:0_36:4)	-0.2248	0.85571	0.67892	0.16818
DG(18:1_22:6)	0.19379	1.1438	0.68859	0.16204
TG(18:3_36:3)	-0.1194	0.92057	0.68915	0.16169
TG(20:4_36:2)	-0.05108	0.96521	0.68978	0.16129
SM(OH) C24:1	-0.10367	0.93066	0.69026	0.16099
PC ae C38:0	-0.088532	0.94048	0.69316	0.15917
TG(14:0_34:3)	0.03943	1.0277	0.70081	0.1544
TG(20:3_34:0)	0.048818	1.0344	0.70405	0.1524
PC ae C38:5	0.052245	1.0369	0.70421	0.1523
Isoleucine	-0.016158	0.98886	0.70485	0.1519
PC ae C40:3	-0.086656	0.9417	0.70631	0.15101
TG(16:1_36:4)	0.15811	1.1158	0.7083	0.14979
PC aa C34:3	0.066296	1.047	0.71131	0.14794
SM C24:1	0.047495	1.0335	0.71136	0.14791
TG(18:0_36:3)	0.091958	1.0658	0.71235	0.1473
TG(16:0_35:2)	0.28354	1.2172	0.7125	0.14721
TG(18:1_32:2)	-0.051489	0.96494	0.7165	0.14478
TG(16:1_38:4)	0.07705	1.0549	0.71709	0.14443
TG(20:1_34:1)	0.067286	1.0477	0.71976	0.14281
CE(20:4)	0.19472	1.1445	0.72075	0.14222
TG(16:0_34:4)	0.060937	1.0431	0.72433	0.14006
TG(18:1_34:3)	0.05619	1.0397	0.72587	0.13914
TG(20:1_24:3)	0.07219	1.0513	0.72866	0.13747
TG(16:0_40:7)	0.17674	1.1303	0.72881	0.13738
TG(17:0_34:2)	0.21118	1.1576	0.72935	0.13707
TG(17:1_34:2)	0.13162	1.0955	0.73263	0.13511
Cytosine	0.12963	1.094	0.74402	0.12842
TG(18:2_36:2)	0.24301	1.1835	0.74495	0.12787
SM(OH) C14:1	-0.16663	0.89092	0.74617	0.12716
HexCer(d18:1/22:0)	-0.002918	0.99798	0.75277	0.12334
Cer(d16:1/20:0)	-0.0062905	0.99565	0.75309	0.12315
PC aa C32:3	-0.15552	0.89781	0.759	0.11976
Arginine	0.014145	1.0099	0.77524	0.11057
DG(16:1_20:0)	0.023786	1.0166	0.77542	0.11046
TG(18:1_36:5)	-0.048767	0.96676	0.77548	0.11043
PC ae C38:6	-0.010742	0.99258	0.77596	0.11016
SM C18:1	-0.16382	0.89266	0.77862	0.10868
TG(18:2_32:0)	0.22526	1.169	0.78607	0.10454
Creatinine	-0.072214	0.95118	0.78658	0.10426
TG(22:5_32:0)	0.27247	1.2079	0.78734	0.10384
TG(22:4_34:2)	-0.027651	0.98102	0.7879	0.10353
Glutaric acid	0.30678	1.2369	0.78838	0.10326
Hex2Cer(d18:1/14:0)	0.13139	1.0954	0.79044	0.10213
PC aa C38:1	-0.0027897	0.99807	0.79133	0.10164
SM C18:0	-0.027407	0.98118	0.7931	0.10067
N-Acetyl-Alanine	0.36418	1.2872	0.79559	0.099309
PC ae C38:1	-0.048409	0.967	0.7988	0.097561
TG(16:0_33:2)	0.14232	1.1037	0.80433	0.094568
Tyrosine	0.064336	1.0456	0.80491	0.094251
TG(16:0_36:5)	0.04834	1.0341	0.80657	0.09336
HexCer(d16:1/22:0)	-0.0039002	0.9973	0.80761	0.0928
C14:1	0.54169	1.4557	0.80812	0.092523
DG(17:0_17:1)	0.034524	1.0242	0.80866	0.092232
HexCer(d18:1/23:0)	0.084443	1.0603	0.81359	0.089596
TG(20:2_32:1)	-0.22091	0.85803	0.81707	0.087743
Leucine	0.052836	1.0373	0.81775	0.087379
PC ae C36:0	-0.020897	0.98562	0.81838	0.087045
TG(16:0_35:3)	0.064138	1.0455	0.81922	0.086599
PC aa C32:1	-0.10599	0.92916	0.82852	0.081696
TG(18:2_36:0)	0.024471	1.0171	0.83505	0.078289
Pipecolic acid	-0.0094257	0.99349	0.83801	0.076751
DG(16:0_16:1)	0.07589	1.054	0.84033	0.075552
PC ae C34:2	0.071186	1.0506	0.8409	0.075257
TG(20:5_36:2)	-0.10058	0.93266	0.8412	0.0751
PC ae C38:3	-0.0017358	0.9988	0.84183	0.074777
LysoPC a C17:0	-0.35058	0.78427	0.84453	0.073386
HexCer(d18:2/18:0)	0.015097	1.0105	0.8453	0.072988
PC ae C36:2	0.084688	1.0605	0.84614	0.072559
alpha-Ketoisovaleric acid	0.22665	1.1701	0.84958	0.070795
Adenosine	0.21628	1.1617	0.85016	0.0705
Alanine	0.059133	1.0418	0.85162	0.069754
Glycine	0.1039	1.0747	0.85931	0.065849
TG(18:2_32:1)	0.081048	1.0578	0.85959	0.065711
TG(18:1_30:2)	0.12699	1.092	0.86048	0.065259
Valine	0.058013	1.041	0.86129	0.064849
TG(20:1_32:2)	0.19041	1.1411	0.865	0.062986
TG(18:1_38:6)	0.057753	1.0408	0.86799	0.061488
N-Acetyl-Serine	0.14801	1.108	0.86861	0.061175
C5MDC	0.045524	1.0321	0.86874	0.061108
Ethanolamine	0.042395	1.0298	0.87078	0.060093
SM(OH) C22:1	0.063332	1.0449	0.87131	0.059825
PC ae C40:4	-0.049066	0.96656	0.8721	0.059435
Cer(d18:2/24:1)	-0.18946	0.87694	0.87247	0.059248
CE(22:2)	0.2499	1.1891	0.87547	0.057761
TG(18:1_38:5)	0.0072324	1.005	0.87614	0.057425
Cer(d16:1/22:0)	0.087026	1.0622	0.88259	0.054242
C3OH	0.023881	1.0167	0.88659	0.052279
PC aa C38:5	-0.063769	0.95676	0.88702	0.052066
PC ae C32:2	0.12235	1.0885	0.89233	0.049473
Hex3Cer(d18:1/16:0)	-0.062225	0.95779	0.89452	0.048408
N-Acetyl-Asparagine	0.25018	1.1894	0.90133	0.045114
TG(16:1_38:5)	-0.079933	0.9461	0.90674	0.042519
PC ae C30:1	-0.016687	0.9885	0.91101	0.040476
5-Oxoproline	0.036508	1.0256	0.91871	0.03682
TG(16:0_38:6)	-0.095233	0.93612	0.92124	0.035629
TG(18:0_30:1)	0.19626	1.1457	0.92301	0.034793
Deoxyuridine	0.23633	1.178	0.92793	0.032483
TG(22:6_34:1)	0.22422	1.1681	0.93132	0.030901
PC ae C38:2	0.11293	1.0814	0.93331	0.029973
TG(18:2_31:0)	0.18832	1.1394	0.93351	0.029883
PC aa C34:4	0.051548	1.0364	0.93618	0.028639
Serotonin	-0.33726	0.79154	0.93803	0.027783
PC ae C44:3	-0.17956	0.88297	0.9427	0.025627
TG(16:0_38:7)	0.11999	1.0867	0.9476	0.023377
TG(18:2_36:4)	0.18378	1.1359	0.95041	0.022088
PC aa C36:2	0.031366	1.022	0.9511	0.021775
TG(18:3_36:4)	-0.16449	0.89225	0.95266	0.021064
2,5-Furandicarboxylic acid	0.060239	1.0426	0.95868	0.018325
TG(22:6_32:0)	-0.18399	0.88026	0.96154	0.017033
PC aa C32:2	0.050701	1.0358	0.96695	0.014594
SM(OH) C16:1	-0.076319	0.94847	0.96768	0.01427
SM C24:0	0.049813	1.0351	0.97271	0.012017
TG(16:0_38:5)	-0.25776	0.83638	0.97278	0.011986
3-Hydroxyisovaleric acid	0.11789	1.0851	0.97388	0.011494
PC aa C30:0	-0.21951	0.85886	0.98054	0.0085369
CE(17:1)	0.20148	1.1499	0.98299	0.0074528
Phenylalanine	0.075656	1.0538	0.98422	0.0069058
PC aa C36:1	0.06883	1.0489	0.98448	0.0067931
TG(14:0_36:3)	-0.0059279	0.9959	0.98847	0.0050357
Tryptophan	0.0056103	1.0039	0.98972	0.0044893
LysoPC a C16:0	-0.35632	0.78116	0.99385	0.0026791
C5:1DC	0.059619	1.0422	0.99969	0.0001339

## Sheet: Table S2B
Table S2B: Correlation analysis of jejunal metabolites of NE birds
	4-Hydroxybenzoic a	Quinoline-4-carbox	N-Acetyl-Isoleucin	2-Hydroxy-3-methyl	2-Hydroxybutyric a	N-Acetyl-Glutamic	N-Acetyl-Leucine	N-Acetyl-Tyrosine	N-Acetyl-Proline	N-Acetyl-Glycine	Histamine	N-Acetyl-Methionin	N-Acetyl-Histidine	N1-Acetyl-Lysine	Dimethylglycine	Caprylic acid	p-Cresol sulfate	TG(18:2_35:3)	TG(22:5_32:1)	TG(20:3_32:2)	TG(20:3_32:1)	Methylmalonic acid	Orotic acid	5-Hydroxyindoleace	alpha-Aminobutyric	Butyric acid + Iso	Propionic acid	Indolelactic acid	Oxalic acid	2-oxoadipic acid	Valeric acid + Iso	3-Aminoisobutyric	TG(18:1_35:2)	TG(16:1_30:1)	TG(16:1_33:1)	TG(16:1_32:0)	TG(16:0_32:1)	TG(16:0_33:1)	TG(18:1_36:0)	TG(16:0_32:0)	TG(16:1_32:1)	TG(16:0_32:3)	TG(16:1_32:2)	TG(18:0_38:6)	TG(16:1_36:5)	TG(16:0_28:1)	TG(18:3_34:2)	TG(20:5_36:3)	TG(17:0_36:4)
4-Hydroxybenzoic a	1	0.32069	0.33874	0.40647	0.30059	0.50021	0.29706	0.41361	0.38833	0.43938	0.06112	0.26845	0.12396	0.04973	0.24487	0.24122	0.20865	0.12627	0.1138	0.06151	0.08076	0.07479	0.27126	-0.06729	0.06392	-0.01444	0.00967	0.23461	0.25276	0.18924	-0.04531	0.00903	-0.10267	-0.17492	-0.18046	-0.17414	-0.21218	-0.15474	-0.17566	-0.24481	-0.18705	0.04529	0.1629	0.11648	0.11255	0.06079	-0.00012	-0.04779	0.13864
Quinoline-4-carbox	0.32069	1	-0.142	0.13571	-0.02065	0.29854	0.23101	0.21997	0.26261	0.28682	0.02619	0.12485	0.26081	0.21848	0.28143	0.34057	0.1674	0.18527	0.15141	0.12068	0.01731	0.24397	0.2638	-0.14931	-0.49066	-0.57392	-0.56487	-0.19925	0.20658	-0.00591	0.18821	-0.29954	-0.42066	-0.10429	-0.12138	-0.16042	-0.21205	-0.27911	-0.27989	-0.28776	-0.3146	0.07701	0.25771	0.19341	0.22412	0.02342	-0.15521	-0.08123	-0.07648
N-Acetyl-Isoleucin	0.33874	-0.142	1	0.71221	0.80512	0.68655	0.74861	0.77746	0.75228	0.77599	0.3101	0.64386	0.46367	0.44404	0.46093	0.41324	0.39028	0.15416	0.33986	0.29968	0.21907	0.04997	0.31712	0.4514	0.64965	0.56106	0.42124	0.27518	0.22441	0.22247	-0.10896	0.18966	0.03955	-0.06184	0.01703	0.00223	-0.1057	0.00571	0.00193	-0.0403	-0.00423	-0.08364	-0.05523	0.02457	0.00489	0.04854	0.17087	-0.08264	0.18197
2-Hydroxy-3-methyl	0.40647	0.13571	0.71221	1	0.84792	0.83695	0.82554	0.90052	0.88331	0.8675	0.56546	0.78112	0.52011	0.40479	0.57017	0.62479	0.5179	0.28123	0.43973	0.46679	0.41476	0.33054	0.58856	0.15538	0.33623	0.25347	0.04889	0.27524	0.24531	0.13737	-0.22841	-0.13486	0.09309	0.15365	0.19614	0.18323	0.03091	0.03479	0.03342	0.07359	0.10772	0.06396	0.25537	0.27398	0.24386	0.28116	0.30098	6e-05	0.13347
2-Hydroxybutyric a	0.30059	-0.02065	0.80512	0.84792	1	0.79678	0.82191	0.85275	0.83557	0.83997	0.45231	0.75154	0.5635	0.48192	0.5128	0.51612	0.45914	0.23527	0.39999	0.37495	0.35763	0.16489	0.37374	0.346	0.56276	0.35895	0.21487	0.23984	0.17429	0.20993	-0.17522	-0.03609	0.10963	0.08614	0.14058	0.12099	-0.02282	0.04892	0.04659	0.02423	0.08365	0.07089	0.15184	0.24736	0.16798	0.22653	0.28416	0.07819	0.16284
N-Acetyl-Glutamic	0.50021	0.29854	0.68655	0.83695	0.79678	1	0.8332	0.9041	0.89415	0.89967	0.53253	0.75692	0.57939	0.55077	0.52941	0.54453	0.47699	0.21036	0.39177	0.33326	0.32434	0.4049	0.51595	0.16166	0.1923	0.06798	-0.07389	0.16143	0.27393	0.25323	-0.12428	-0.10549	-0.02246	0.08651	0.06019	0.03732	-0.09149	-0.02879	-0.11289	-0.11839	-0.04602	0.04875	0.30156	0.32799	0.25652	0.23713	0.164	-0.07963	0.08669
N-Acetyl-Leucine	0.29706	0.23101	0.74861	0.82554	0.82191	0.8332	1	0.9278	0.91277	0.92267	0.55858	0.77168	0.665	0.65607	0.57491	0.5818	0.52931	0.30056	0.47334	0.48889	0.35308	0.2577	0.46183	0.34347	0.32786	0.19475	-0.02934	0.10388	0.19423	0.17275	-0.09547	-0.1123	-0.04623	0.05754	0.08024	0.07851	-0.05446	-0.05053	-0.0475	-0.03001	0.00397	0.03714	0.21506	0.27675	0.25083	0.23331	0.21989	-0.0717	0.10623
N-Acetyl-Tyrosine	0.41361	0.21997	0.77746	0.90052	0.85275	0.9041	0.9278	1	0.9704	0.96226	0.5573	0.79203	0.64469	0.60308	0.62904	0.62471	0.5557	0.2983	0.49138	0.50182	0.40052	0.26135	0.55118	0.24558	0.3242	0.20149	-0.00868	0.14753	0.26464	0.18695	-0.15513	-0.09947	-0.02582	0.07859	0.13301	0.10632	-0.04233	-0.0281	-0.03995	-0.03167	0.02176	0.07118	0.2676	0.32012	0.22412	0.25218	0.21652	-0.01285	0.10752
N-Acetyl-Proline	0.38833	0.26261	0.75228	0.88331	0.83557	0.89415	0.91277	0.9704	1	0.97874	0.57512	0.81684	0.70555	0.6689	0.65108	0.6834	0.61204	0.33758	0.53984	0.51478	0.40983	0.26339	0.55038	0.29118	0.29941	0.16454	-0.03943	0.15345	0.28226	0.1992	-0.16157	-0.17464	-0.09034	0.02269	0.09719	0.04251	-0.09813	-0.09424	-0.09082	-0.07357	-0.03991	0.06072	0.25046	0.35274	0.27564	0.20931	0.17156	-0.08395	0.0598
N-Acetyl-Glycine	0.43938	0.28682	0.77599	0.8675	0.83997	0.89967	0.92267	0.96226	0.97874	1	0.51694	0.78306	0.65598	0.63819	0.60508	0.64613	0.58783	0.29906	0.52149	0.48388	0.37708	0.19306	0.4906	0.28251	0.29176	0.15849	-0.04231	0.12678	0.23014	0.19266	-0.18816	-0.19484	-0.09174	0.00963	0.07552	0.028	-0.10458	-0.09512	-0.09686	-0.09602	-0.04078	0.09021	0.27441	0.30839	0.26344	0.19362	0.14678	-0.08	0.08659
Histamine	0.06112	0.02619	0.3101	0.56546	0.45231	0.53253	0.55858	0.5573	0.57512	0.51694	1	0.63119	0.57226	0.47572	0.36324	0.44462	0.57218	0.29902	0.41578	0.31529	0.30577	0.44012	0.32338	0.10968	0.13774	0.07641	-0.2034	0.04305	-0.02895	0.08342	-0.14995	-0.09886	0.01212	0.04215	0.06129	0.0591	-0.02694	-0.08107	-0.0415	7e-04	0.01071	-0.03086	0.15843	0.3437	0.22824	0.23861	0.28257	-0.13513	-0.0622
N-Acetyl-Methionin	0.26845	0.12485	0.64386	0.78112	0.75154	0.75692	0.77168	0.79203	0.81684	0.78306	0.63119	1	0.64787	0.53423	0.54317	0.61817	0.61065	0.27569	0.41308	0.37483	0.27358	0.33672	0.35457	0.32255	0.28439	0.12813	-0.07726	0.20651	0.11165	0.12045	-0.20887	-0.14402	-0.09871	-0.05357	0.06594	-0.01622	-0.15806	-0.16211	-0.16696	-0.1131	-0.09165	-0.07069	0.14041	0.23002	0.23508	0.14233	0.14353	-0.13499	-0.02843
N-Acetyl-Histidine	0.12396	0.26081	0.46367	0.52011	0.5635	0.57939	0.665	0.64469	0.70555	0.65598	0.57226	0.64787	1	0.8419	0.73567	0.63749	0.5692	0.52612	0.42484	0.43438	0.30766	0.41587	0.49606	0.51231	0.28506	0.03649	-0.11199	0.21619	0.40795	0.29048	0.16461	0.01062	-0.2415	-0.11499	-0.11405	-0.16075	-0.24162	-0.28502	-0.21497	-0.23318	-0.22101	-0.10612	-0.00639	0.25271	0.17142	0.00057	0.03869	-0.22927	-0.18528
N1-Acetyl-Lysine	0.04973	0.21848	0.44404	0.40479	0.48192	0.55077	0.65607	0.60308	0.6689	0.63819	0.47572	0.53423	0.8419	1	0.59498	0.49902	0.49696	0.39983	0.38824	0.37416	0.24001	0.28524	0.36798	0.55547	0.18719	0.03816	-0.107	0.11825	0.39115	0.30806	0.1479	0.02764	-0.21662	-0.12038	-0.14643	-0.17578	-0.25658	-0.24479	-0.19157	-0.24477	-0.20831	-0.09688	-0.03853	0.26302	0.15157	-0.02791	-0.05103	-0.23355	-0.17756
Dimethylglycine	0.24487	0.28143	0.46093	0.57017	0.5128	0.52941	0.57491	0.62904	0.65108	0.60508	0.36324	0.54317	0.73567	0.59498	1	0.74619	0.58573	0.6676	0.36849	0.48513	0.32733	0.31789	0.61891	0.44279	0.32524	0.13526	-0.02819	0.33392	0.49706	0.28658	0.06656	-0.00636	-0.21718	-0.06183	-0.08797	-0.08084	-0.24021	-0.2678	-0.11093	-0.19508	-0.14363	-0.06871	-0.00992	0.20178	0.11278	-0.14175	0.01602	-0.1575	-0.05641
Caprylic acid	0.24122	0.34057	0.41324	0.62479	0.51612	0.54453	0.5818	0.62471	0.6834	0.64613	0.44462	0.61817	0.63749	0.49902	0.74619	1	0.68058	0.52175	0.42214	0.40728	0.29875	0.21201	0.53925	0.23555	0.26557	0.03295	-0.17793	0.22165	0.28347	0.13378	-0.13716	-0.2686	-0.2386	-0.07343	-0.09114	-0.07028	-0.27129	-0.24437	-0.19501	-0.17257	-0.09048	0.07515	0.13297	0.28747	0.05108	-0.00785	0.01053	-0.06033	-0.0273
p-Cresol sulfate	0.20865	0.1674	0.39028	0.5179	0.45914	0.47699	0.52931	0.5557	0.61204	0.58783	0.57218	0.61065	0.5692	0.49696	0.58573	0.68058	1	0.46689	0.64773	0.47857	0.34276	0.11263	0.34654	0.11436	0.1816	0.06148	-0.19592	0.2043	0.06157	0.09674	-0.26061	-0.24928	-0.19546	-0.16918	-0.14864	-0.15165	-0.27622	-0.25473	-0.18707	-0.26839	-0.18882	0.0407	0.09102	0.33428	0.18608	-0.02524	-0.02463	-0.14143	-0.14203
TG(18:2_35:3)	0.12627	0.18527	0.15416	0.28123	0.23527	0.21036	0.30056	0.2983	0.33758	0.29906	0.29902	0.27569	0.52612	0.39983	0.6676	0.52175	0.46689	1	0.37684	0.44099	0.48019	0.22345	0.36988	0.30699	0.15585	0.00914	-0.08333	0.30138	0.31473	0.22288	0.05874	-0.04754	-0.0652	-0.07423	-0.14072	-0.08638	-0.16394	-0.19794	-0.05888	-0.14184	-0.08832	-0.03765	0.01118	0.32644	0.21493	-0.05506	0.06326	-0.0543	-0.08235
TG(22:5_32:1)	0.1138	0.15141	0.33986	0.43973	0.39999	0.39177	0.47334	0.49138	0.53984	0.52149	0.41578	0.41308	0.42484	0.38824	0.36849	0.42214	0.64773	0.37684	1	0.66427	0.51436	0.09226	0.30755	0.0245	0.0629	0.04446	-0.12578	0.023	0.01861	0.00624	-0.18282	-0.16563	-0.03888	0.04766	0.0807	0.07215	0.07004	-0.03557	0.13546	0.04423	0.0318	0.0959	0.22529	0.43374	0.31858	0.13996	0.12011	-0.09413	0.05237
TG(20:3_32:2)	0.06151	0.12068	0.29968	0.46679	0.37495	0.33326	0.48889	0.50182	0.51478	0.48388	0.31529	0.37483	0.43438	0.37416	0.48513	0.40728	0.47857	0.44099	0.66427	1	0.73746	0.12588	0.40772	0.1106	0.05987	0.10951	-0.08759	0.13311	0.13468	0.02241	-0.12767	-0.2611	0.0461	0.15606	0.2069	0.17691	0.19532	0.01609	0.22534	0.16091	0.11755	0.12329	0.24244	0.35728	0.32084	0.13253	0.20542	-0.01028	0.11051
TG(20:3_32:1)	0.08076	0.01731	0.21907	0.41476	0.35763	0.32434	0.35308	0.40052	0.40983	0.37708	0.30577	0.27358	0.30766	0.24001	0.32733	0.29875	0.34276	0.48019	0.51436	0.73746	1	0.19169	0.38877	0.03238	0.0998	0.12089	-0.0003	0.10208	0.1716	0.14281	-0.04696	-0.17779	0.20703	0.16586	0.1833	0.21467	0.21118	0.12432	0.23366	0.18356	0.20395	0.18273	0.26519	0.42942	0.36788	0.2377	0.30326	0.08388	0.14636
Methylmalonic acid	0.07479	0.24397	0.04997	0.33054	0.16489	0.4049	0.2577	0.26135	0.26339	0.19306	0.44012	0.33672	0.41587	0.28524	0.31789	0.21201	0.11263	0.22345	0.09226	0.12588	0.19169	1	0.43709	0.05897	-0.17027	-0.12784	-0.08537	0.29542	0.36772	0.30329	0.33332	0.13322	0.08006	0.11047	0.06839	0.07094	0.01528	-0.04972	-0.04596	0.00322	0.01718	-0.16267	-0.00711	0.30988	0.21242	0.15271	0.28331	-0.14482	-0.03883
Orotic acid	0.27126	0.2638	0.31712	0.58856	0.37374	0.51595	0.46183	0.55118	0.55038	0.4906	0.32338	0.35457	0.49606	0.36798	0.61891	0.53925	0.34654	0.36988	0.30755	0.40772	0.38877	0.43709	1	0.18947	0.13504	0.13639	0.05892	0.35535	0.63579	0.29297	0.27971	0.06436	-0.04303	0.1682	0.11177	0.13647	0.06863	0.04267	0.08185	0.069	0.12358	-0.07465	0.05118	0.31066	0.17718	0.0996	0.12183	-0.04301	-0.05424
5-Hydroxyindoleace	-0.06729	-0.14931	0.4514	0.15538	0.346	0.16166	0.34347	0.24558	0.29118	0.28251	0.10968	0.32255	0.51231	0.55547	0.44279	0.23555	0.11436	0.30699	0.0245	0.1106	0.03238	0.05897	0.18947	1	0.55817	0.41705	0.35442	0.29488	0.30094	0.24674	0.27692	0.2969	-0.12698	-0.21525	-0.17347	-0.19074	-0.23862	-0.18733	-0.16016	-0.13441	-0.14343	-0.27703	-0.44416	-0.18817	-0.14366	-0.2194	-0.11654	-0.1826	-0.1203
alpha-Aminobutyric	0.06392	-0.49066	0.64965	0.33623	0.56276	0.1923	0.32786	0.3242	0.29941	0.29176	0.13774	0.28439	0.28506	0.18719	0.32524	0.26557	0.1816	0.15585	0.0629	0.05987	0.0998	-0.17027	0.13504	0.55817	1	0.72628	0.63151	0.35852	0.15573	0.17651	-0.02051	0.3317	0.15621	-0.19179	-0.13126	-0.05625	-0.14174	-0.03142	0.02403	0.00683	0.02362	-0.11648	-0.32553	-0.18443	-0.23457	-0.14665	0.0518	0.0338	0.13664
Butyric acid + Iso	-0.01444	-0.57392	0.56106	0.25347	0.35895	0.06798	0.19475	0.20149	0.16454	0.15849	0.07641	0.12813	0.03649	0.03816	0.13526	0.03295	0.06148	0.00914	0.04446	0.10951	0.12089	-0.12784	0.13639	0.41705	0.72628	1	0.86766	0.41563	0.2275	0.22642	0.17296	0.44996	0.35485	0.05852	0.11776	0.20339	0.18335	0.2868	0.32323	0.30747	0.26186	-0.17461	-0.39774	-0.08565	-0.13603	0.01959	0.12004	0.06824	0.11613
Propionic acid	0.00967	-0.56487	0.42124	0.04889	0.21487	-0.07389	-0.02934	-0.00868	-0.03943	-0.04231	-0.2034	-0.07726	-0.11199	-0.107	-0.02819	-0.17793	-0.19592	-0.08333	-0.12578	-0.08759	-0.0003	-0.08537	0.05892	0.35442	0.63151	0.86766	1	0.48224	0.32044	0.27572	0.33297	0.56852	0.34972	0.00859	0.07931	0.13291	0.15904	0.29659	0.35215	0.27235	0.23225	-0.21919	-0.48583	-0.10107	-0.16484	-0.0514	0.12473	0.00528	0.12321
Indolelactic acid	0.23461	-0.19925	0.27518	0.27524	0.23984	0.16143	0.10388	0.14753	0.15345	0.12678	0.04305	0.20651	0.21619	0.11825	0.33392	0.22165	0.2043	0.30138	0.023	0.13311	0.10208	0.29542	0.35535	0.29488	0.35852	0.41563	0.48224	1	0.44842	0.3459	0.26726	0.34336	0.10458	-0.15924	-0.15175	-0.15178	-0.17664	-0.10327	-0.05887	-0.05523	-0.12876	-0.26757	-0.38344	0.07265	-0.05688	-0.25689	0.05551	-0.17573	-0.09206
Oxalic acid	0.25276	0.20658	0.22441	0.24531	0.17429	0.27393	0.19423	0.26464	0.28226	0.23014	-0.02895	0.11165	0.40795	0.39115	0.49706	0.28347	0.06157	0.31473	0.01861	0.13468	0.1716	0.36772	0.63579	0.30094	0.15573	0.2275	0.32044	0.44842	1	0.60076	0.59863	0.42011	-0.09952	-0.06618	-0.03393	-0.04427	-0.09023	-0.06484	0.01855	-0.02628	-0.05281	-0.23639	-0.27507	0.15772	0.06135	-0.116	0.0148	-0.10826	-0.10176
2-oxoadipic acid	0.18924	-0.00591	0.22247	0.13737	0.20993	0.25323	0.17275	0.18695	0.1992	0.19266	0.08342	0.12045	0.29048	0.30806	0.28658	0.13378	0.09674	0.22288	0.00624	0.02241	0.14281	0.30329	0.29297	0.24674	0.17651	0.22642	0.27572	0.3459	0.60076	1	0.38895	0.30878	0.02792	-0.03898	-0.06778	-0.04456	-0.08846	-0.02008	-0.03333	-0.02799	0.03371	-0.18658	-0.18212	0.13282	0.10389	-0.06579	-0.07645	0.01812	0.04389
Valeric acid + Iso	-0.04531	0.18821	-0.10896	-0.22841	-0.17522	-0.12428	-0.09547	-0.15513	-0.16157	-0.18816	-0.14995	-0.20887	0.16461	0.1479	0.06656	-0.13716	-0.26061	0.05874	-0.18282	-0.12767	-0.04696	0.33332	0.27971	0.27692	-0.02051	0.17296	0.33297	0.26726	0.59863	0.38895	1	0.51504	-0.03881	-0.07568	-0.01789	-0.0292	0.02081	-0.00464	0.00576	-0.00556	-0.02594	-0.35626	-0.48997	0.02698	-0.02333	-0.10289	-0.0793	-0.14219	-0.19028
3-Aminoisobutyric	0.00903	-0.29954	0.18966	-0.13486	-0.03609	-0.10549	-0.1123	-0.09947	-0.17464	-0.19484	-0.09886	-0.14402	0.01062	0.02764	-0.00636	-0.2686	-0.24928	-0.04754	-0.16563	-0.2611	-0.17779	0.13322	0.06436	0.2969	0.3317	0.44996	0.56852	0.34336	0.42011	0.30878	0.51504	1	0.10075	-0.20504	-0.1491	-0.09734	-0.06881	0.01278	0.10634	-0.01866	-0.01062	-0.42403	-0.53247	-0.15468	-0.2558	-0.13068	0.01162	-0.09429	0.05237
TG(18:1_35:2)	-0.10267	-0.42066	0.03955	0.09309	0.10963	-0.02246	-0.04623	-0.02582	-0.09034	-0.09174	0.01212	-0.09871	-0.2415	-0.21662	-0.21718	-0.2386	-0.19546	-0.0652	-0.03888	0.0461	0.20703	0.08006	-0.04303	-0.12698	0.15621	0.35485	0.34972	0.10458	-0.09952	0.02792	-0.03881	0.10075	1	0.42575	0.36437	0.49308	0.5633	0.58634	0.53599	0.53002	0.57047	0.24759	0.13142	0.12527	0.08306	0.39183	0.34514	0.17665	0.23882
TG(16:1_30:1)	-0.17492	-0.10429	-0.06184	0.15365	0.08614	0.08651	0.05754	0.07859	0.02269	0.00963	0.04215	-0.05357	-0.11499	-0.12038	-0.06183	-0.07343	-0.16918	-0.07423	0.04766	0.15606	0.16586	0.11047	0.1682	-0.21525	-0.19179	0.05852	0.00859	-0.15924	-0.06618	-0.03898	-0.07568	-0.20504	0.42575	1	0.65972	0.7692	0.72895	0.79313	0.58441	0.67211	0.63084	0.20221	0.43068	0.15197	0.17754	0.46179	0.25026	0.31135	0.01444
TG(16:1_33:1)	-0.18046	-0.12138	0.01703	0.19614	0.14058	0.06019	0.08024	0.13301	0.09719	0.07552	0.06129	0.06594	-0.11405	-0.14643	-0.08797	-0.09114	-0.14864	-0.14072	0.0807	0.2069	0.1833	0.06839	0.11177	-0.17347	-0.13126	0.11776	0.07931	-0.15175	-0.03393	-0.06778	-0.01789	-0.1491	0.36437	0.65972	1	0.813	0.71462	0.61976	0.49003	0.7487	0.68061	0.22121	0.26593	0.13361	0.20233	0.41704	0.32719	0.26164	0.06693
TG(16:1_32:0)	-0.17414	-0.16042	0.00223	0.18323	0.12099	0.03732	0.07851	0.10632	0.04251	0.028	0.0591	-0.01622	-0.16075	-0.17578	-0.08084	-0.07028	-0.15165	-0.08638	0.07215	0.17691	0.21467	0.07094	0.13647	-0.19074	-0.05625	0.20339	0.13291	-0.15178	-0.04427	-0.04456	-0.0292	-0.09734	0.49308	0.7692	0.813	1	0.79476	0.77962	0.65405	0.84203	0.8303	0.30123	0.30482	0.21469	0.20432	0.54134	0.38523	0.37472	0.15787
TG(16:0_32:1)	-0.21218	-0.21205	-0.1057	0.03091	-0.02282	-0.09149	-0.05446	-0.04233	-0.09813	-0.10458	-0.02694	-0.15806	-0.24162	-0.25658	-0.24021	-0.27129	-0.27622	-0.16394	0.07004	0.19532	0.21118	0.01528	0.06863	-0.23862	-0.14174	0.18335	0.15904	-0.17664	-0.09023	-0.08846	0.02081	-0.06881	0.5633	0.72895	0.71462	0.79476	1	0.74775	0.70901	0.8247	0.74669	0.24957	0.24591	0.12881	0.19168	0.49397	0.32721	0.28901	0.10413
TG(16:0_33:1)	-0.15474	-0.27911	0.00571	0.03479	0.04892	-0.02879	-0.05053	-0.0281	-0.09424	-0.09512	-0.08107	-0.16211	-0.28502	-0.24479	-0.2678	-0.24437	-0.25473	-0.19794	-0.03557	0.01609	0.12432	-0.04972	0.04267	-0.18733	-0.03142	0.2868	0.29659	-0.10327	-0.06484	-0.02008	-0.00464	0.01278	0.58634	0.79313	0.61976	0.77962	0.74775	1	0.67314	0.72814	0.72222	0.21464	0.25857	0.13539	0.11363	0.48877	0.23883	0.31346	0.13199
TG(18:1_36:0)	-0.17566	-0.27989	0.00193	0.03342	0.04659	-0.11289	-0.0475	-0.03995	-0.09082	-0.09686	-0.0415	-0.16696	-0.21497	-0.19157	-0.11093	-0.19501	-0.18707	-0.05888	0.13546	0.22534	0.23366	-0.04596	0.08185	-0.16016	0.02403	0.32323	0.35215	-0.05887	0.01855	-0.03333	0.00576	0.10634	0.53599	0.58441	0.49003	0.65405	0.70901	0.67314	1	0.70482	0.65525	0.1455	0.12448	0.18274	0.15194	0.32921	0.35939	0.17756	0.21984
TG(16:0_32:0)	-0.24481	-0.28776	-0.0403	0.07359	0.02423	-0.11839	-0.03001	-0.03167	-0.07357	-0.09602	7e-04	-0.1131	-0.23318	-0.24477	-0.19508	-0.17257	-0.26839	-0.14184	0.04423	0.16091	0.18356	0.00322	0.069	-0.13441	0.00683	0.30747	0.27235	-0.05523	-0.02628	-0.02799	-0.00556	-0.01866	0.53002	0.67211	0.7487	0.84203	0.8247	0.72814	0.70482	1	0.79239	0.24874	0.17739	0.09227	0.14926	0.45853	0.36883	0.32101	0.20455
TG(16:1_32:1)	-0.18705	-0.3146	-0.00423	0.10772	0.08365	-0.04602	0.00397	0.02176	-0.03991	-0.04078	0.01071	-0.09165	-0.22101	-0.20831	-0.14363	-0.09048	-0.18882	-0.08832	0.0318	0.11755	0.20395	0.01718	0.12358	-0.14343	0.02362	0.26186	0.23225	-0.12876	-0.05281	0.03371	-0.02594	-0.01062	0.57047	0.63084	0.68061	0.8303	0.74669	0.72222	0.65525	0.79239	1	0.26659	0.23488	0.16688	0.13137	0.48276	0.32164	0.38053	0.255
TG(16:0_32:3)	0.04529	0.07701	-0.08364	0.06396	0.07089	0.04875	0.03714	0.07118	0.06072	0.09021	-0.03086	-0.07069	-0.10612	-0.09688	-0.06871	0.07515	0.0407	-0.03765	0.0959	0.12329	0.18273	-0.16267	-0.07465	-0.27703	-0.11648	-0.17461	-0.21919	-0.26757	-0.23639	-0.18658	-0.35626	-0.42403	0.24759	0.20221	0.22121	0.30123	0.24957	0.21464	0.1455	0.24874	0.26659	1	0.44508	0.15943	0.17836	0.28891	0.18358	0.32645	0.36358
TG(16:1_32:2)	0.1629	0.25771	-0.05523	0.25537	0.15184	0.30156	0.21506	0.2676	0.25046	0.27441	0.15843	0.14041	-0.00639	-0.03853	-0.00992	0.13297	0.09102	0.01118	0.22529	0.24244	0.26519	-0.00711	0.05118	-0.44416	-0.32553	-0.39774	-0.48583	-0.38344	-0.27507	-0.18212	-0.48997	-0.53247	0.13142	0.43068	0.26593	0.30482	0.24591	0.25857	0.12448	0.17739	0.23488	0.44508	1	0.30035	0.38062	0.44666	0.24208	0.29491	0.28095
TG(18:0_38:6)	0.11648	0.19341	0.02457	0.27398	0.24736	0.32799	0.27675	0.32012	0.35274	0.30839	0.3437	0.23002	0.25271	0.26302	0.20178	0.28747	0.33428	0.32644	0.43374	0.35728	0.42942	0.30988	0.31066	-0.18817	-0.18443	-0.08565	-0.10107	0.07265	0.15772	0.13282	0.02698	-0.15468	0.12527	0.15197	0.13361	0.21469	0.12881	0.13539	0.18274	0.09227	0.16688	0.15943	0.30035	1	0.41993	0.30847	0.2821	0.05337	0.07284
TG(16:1_36:5)	0.11255	0.22412	0.00489	0.24386	0.16798	0.25652	0.25083	0.22412	0.27564	0.26344	0.22824	0.23508	0.17142	0.15157	0.11278	0.05108	0.18608	0.21493	0.31858	0.32084	0.36788	0.21242	0.17718	-0.14366	-0.23457	-0.13603	-0.16484	-0.05688	0.06135	0.10389	-0.02333	-0.2558	0.08306	0.17754	0.20233	0.20432	0.19168	0.11363	0.15194	0.14926	0.13137	0.17836	0.38062	0.41993	1	0.3114	0.23053	0.16539	0.16385
TG(16:0_28:1)	0.06079	0.02342	0.04854	0.28116	0.22653	0.23713	0.23331	0.25218	0.20931	0.19362	0.23861	0.14233	0.00057	-0.02791	-0.14175	-0.00785	-0.02524	-0.05506	0.13996	0.13253	0.2377	0.15271	0.0996	-0.2194	-0.14665	0.01959	-0.0514	-0.25689	-0.116	-0.06579	-0.10289	-0.13068	0.39183	0.46179	0.41704	0.54134	0.49397	0.48877	0.32921	0.45853	0.48276	0.28891	0.44666	0.30847	0.3114	1	0.45553	0.3191	0.18987
TG(18:3_34:2)	-0.00012	-0.15521	0.17087	0.30098	0.28416	0.164	0.21989	0.21652	0.17156	0.14678	0.28257	0.14353	0.03869	-0.05103	0.01602	0.01053	-0.02463	0.06326	0.12011	0.20542	0.30326	0.28331	0.12183	-0.11654	0.0518	0.12004	0.12473	0.05551	0.0148	-0.07645	-0.0793	0.01162	0.34514	0.25026	0.32719	0.38523	0.32721	0.23883	0.35939	0.36883	0.32164	0.18358	0.24208	0.2821	0.23053	0.45553	1	0.11037	0.24166
TG(20:5_36:3)	-0.04779	-0.08123	-0.08264	6e-05	0.07819	-0.07963	-0.0717	-0.01285	-0.08395	-0.08	-0.13513	-0.13499	-0.22927	-0.23355	-0.1575	-0.06033	-0.14143	-0.0543	-0.09413	-0.01028	0.08388	-0.14482	-0.04301	-0.1826	0.0338	0.06824	0.00528	-0.17573	-0.10826	0.01812	-0.14219	-0.09429	0.17665	0.31135	0.26164	0.37472	0.28901	0.31346	0.17756	0.32101	0.38053	0.32645	0.29491	0.05337	0.16539	0.3191	0.11037	1	0.39474
TG(17:0_36:4)	0.13864	-0.07648	0.18197	0.13347	0.16284	0.08669	0.10623	0.10752	0.0598	0.08659	-0.0622	-0.02843	-0.18528	-0.17756	-0.05641	-0.0273	-0.14203	-0.08235	0.05237	0.11051	0.14636	-0.03883	-0.05424	-0.1203	0.13664	0.11613	0.12321	-0.09206	-0.10176	0.04389	-0.19028	0.05237	0.23882	0.01444	0.06693	0.15787	0.10413	0.13199	0.21984	0.20455	0.255	0.36358	0.28095	0.07284	0.16385	0.18987	0.24166	0.39474	1
TG(20:4_32:2)	-0.09131	0.09062	0.02644	0.02321	0.0013	-0.00546	0	0.00928	0.03676	0.023	0.06361	-0.04491	0.10589	0.06571	0.06748	0.0798	0.17188	0.21429	0.2711	0.19322	0.32832	0.12195	0.13799	-0.1104	-0.04233	0.02248	0.06662	0.11155	0.16982	0.17828	0.15291	0.03575	0.00808	-0.00083	-0.00508	0.03977	0.11881	0.03509	0.12367	0.08268	0.01385	0.00353	-0.04221	0.27715	0.25792	0.01511	0.11192	-0.08559	0.0728
TG(20:4_34:2)	-0.02631	0.04001	0.20027	0.20531	0.14534	0.14093	0.22575	0.24518	0.22234	0.16939	0.26093	0.20102	0.29029	0.213	0.30342	0.22207	0.10288	0.396	0.16781	0.19389	0.30348	0.19827	0.23662	0.15784	0.13009	0.0097	-0.04199	0.0288	0.20707	0.20013	0.10487	0.06104	0.047	0.04831	0.00509	0.06848	0.00051	-0.02076	-0.01421	-0.00101	-0.03299	-0.04354	0.09339	0.15595	0.20436	0.08287	0.26171	-0.00931	0.01588
TG(20:4_32:1)	-0.0149	0.14325	0.03663	0.12677	0.10719	0.15923	0.17946	0.20184	0.20543	0.1735	0.14625	0.16964	0.21475	0.22287	0.13102	0.12667	0.11487	0.18844	0.25506	0.33381	0.45584	0.21861	0.19528	-0.06071	-0.07438	-0.09442	-0.14203	-0.13851	0.16071	0.14092	0.08788	-0.07572	0.05923	0.10014	0.13504	0.17137	0.12153	0.0771	0.16956	0.1245	0.16728	0.13859	0.25745	0.32197	0.3872	0.20786	0.1513	0.09595	0.11651
TG(20:4_34:0)	-0.0038	-0.05499	0.0284	0.182	0.14556	0.05444	0.10511	0.1529	0.1367	0.11369	0.24329	0.14677	0.12519	0.05578	0.15811	0.24865	0.26707	0.29382	0.30238	0.39961	0.38669	0.1325	0.10005	-0.07006	0.02998	0.04558	-0.0165	0.15354	-0.07761	0.00687	-0.08905	-0.14241	0.24069	0.09896	0.06229	0.0962	0.07672	0.09494	0.18722	0.08644	0.14655	0.19731	0.19935	0.32639	0.14896	0.22069	0.22651	0.13257	0.11552
Spermine	-0.24762	-0.19178	0.18697	0.00026	0.14282	-0.09789	0.16258	0.03502	0.08972	0.08682	0.2006	0.17525	0.40764	0.4038	0.35256	0.25011	0.24578	0.35028	0.05424	0.04601	-0.07236	-0.12612	-0.09096	0.641	0.45131	0.14568	0.02218	0.06797	-0.117	-0.12192	-0.12244	0.09118	-0.17627	-0.27827	-0.36195	-0.31142	-0.36953	-0.29798	-0.18318	-0.25645	-0.2074	-0.20632	-0.27242	-0.24927	-0.20492	-0.23889	-0.11813	-0.23149	-0.14739
C0	-0.07707	0.04655	0.22534	0.09322	0.24431	0.09051	0.27002	0.17872	0.2228	0.19632	0.31748	0.2763	0.65186	0.55117	0.5798	0.39757	0.35485	0.5258	0.12135	0.12413	0.03213	0.15301	0.12795	0.65741	0.43697	0.11624	0.01365	0.19021	0.17864	0.13263	0.19481	0.1739	-0.2011	-0.29778	-0.37459	-0.30622	-0.3792	-0.38028	-0.20531	-0.31439	-0.27751	-0.21939	-0.33621	-0.01932	-0.0958	-0.23782	-0.14351	-0.21622	-0.16682
Creatine	-0.21199	-0.09427	0.25131	0.15692	0.32961	0.11244	0.33891	0.23131	0.31176	0.29325	0.34065	0.32924	0.64808	0.66415	0.48156	0.39012	0.39714	0.42156	0.19808	0.23184	0.0722	0.04172	0.07404	0.63776	0.40079	0.10391	-0.03145	0.14695	0.06046	0.16053	-0.05016	-0.03549	-0.20469	-0.23664	-0.26955	-0.27112	-0.34905	-0.347	-0.1782	-0.24926	-0.19638	-0.14852	-0.19985	-0.01294	-0.01812	-0.1981	-0.11553	-0.22253	-0.2396
Taurine	-0.09261	0.08126	0.18017	0.1455	0.14944	0.10365	0.29966	0.23758	0.32799	0.27399	0.38465	0.34346	0.61148	0.62899	0.5287	0.44791	0.45979	0.43176	0.28762	0.27798	0.09654	0.05415	0.20922	0.53457	0.24139	0.00442	-0.1586	0.11962	0.08866	-0.06957	-0.03365	0.00248	-0.33237	-0.34063	-0.33185	-0.36031	-0.42136	-0.44361	-0.28053	-0.34326	-0.33025	-0.22703	-0.20804	-0.01093	-0.02001	-0.24051	-0.14264	-0.35126	-0.26191
C5OH	-0.1612	0.08622	0.16439	0.20155	0.24502	0.17554	0.35115	0.26186	0.31236	0.28331	0.48152	0.45897	0.61161	0.51284	0.49081	0.46209	0.47696	0.42725	0.23051	0.18106	0.02265	0.08587	0.00917	0.39188	0.17697	-0.20908	-0.44173	-0.07417	-0.16626	-0.12185	-0.2693	-0.19041	-0.31552	-0.21996	-0.25815	-0.28023	-0.3568	-0.39396	-0.33035	-0.35511	-0.3166	-0.0578	0.0123	-0.04384	0.01153	-0.13825	-0.04943	-0.21978	-0.20033
N1-Acetyl-Lysine +	-0.16538	0.2832	-0.09972	0.08453	0.06502	0.14165	0.24043	0.18573	0.21586	0.17175	0.52257	0.38479	0.50582	0.4488	0.30125	0.2435	0.3879	0.25484	0.21105	0.12563	-0.04613	0.2257	0.02923	0.17527	-0.16931	-0.42619	-0.5924	-0.19372	-0.16355	-0.17958	-0.12149	-0.17207	-0.28585	-0.13482	-0.19724	-0.26562	-0.26287	-0.34647	-0.33318	-0.3183	-0.32445	-0.07154	0.13382	0.04433	0.15679	-0.01604	-0.06422	-0.18446	-0.22202
DG(16:1_18:1)	-0.05522	0.40511	0.05481	0.30363	0.22329	0.32693	0.40689	0.36714	0.41908	0.37975	0.43042	0.41368	0.59341	0.56235	0.55129	0.48461	0.45175	0.47796	0.26059	0.30094	0.17633	0.32036	0.27206	0.17874	-0.12365	-0.34871	-0.51387	-0.08064	0.0908	-0.00943	-0.09592	-0.2791	-0.21036	-0.00606	-0.08926	-0.09925	-0.19413	-0.25795	-0.1862	-0.26437	-0.19396	-0.02592	0.13102	0.19371	0.24596	-0.04622	-0.01747	-0.16393	-0.25441
C7DC	0.15619	0.19906	0.11498	0.24473	0.20977	0.21858	0.29976	0.22897	0.27143	0.25219	0.39167	0.31819	0.3773	0.27932	0.26626	0.347	0.34301	0.31408	0.26992	0.23961	0.16585	0.17014	0.07284	0.10084	0.0071	-0.18414	-0.31312	0.07802	-0.01214	0.00565	-0.11058	-0.18942	-0.23048	-0.04375	-0.11448	-0.13862	-0.12691	-0.16132	-0.13816	-0.16072	-0.22189	-0.0898	0.03094	0.1257	0.13652	-0.06577	0.14668	-0.20591	-0.30495
DG(18:0_20:0)	-0.08715	0.24211	-0.02951	0.14561	0.11328	0.15213	0.22387	0.1763	0.20634	0.15872	0.32456	0.26524	0.47518	0.41937	0.4479	0.32021	0.30275	0.45042	0.04541	0.10521	0.03142	0.35705	0.21018	0.22125	-0.04103	-0.23026	-0.32534	0.07819	0.17981	0.08149	0.08559	-0.0823	-0.13985	-0.08508	-0.16785	-0.16787	-0.22835	-0.26284	-0.22555	-0.27961	-0.22541	-0.14804	-0.14919	0.13252	0.12335	-0.18709	-0.02248	-0.1616	-0.29711
3-Hydroxyisobutyri	0.45625	0.37853	0.301	0.48577	0.4504	0.49779	0.398	0.46976	0.51231	0.52577	0.17113	0.48986	0.37088	0.2715	0.56277	0.5342	0.46263	0.37707	0.22255	0.23601	0.1253	0.08846	0.1766	0.1123	0.08264	-0.25628	-0.33415	0.18218	0.02567	-0.0167	-0.35795	-0.30213	-0.26071	-0.2383	-0.2092	-0.30692	-0.42512	-0.42567	-0.36715	-0.36894	-0.35435	0.04106	0.18584	0.03515	0.15128	-0.11886	-0.06782	-0.05889	0.02015
C10:1	0.05074	0.07605	0.3365	0.29107	0.2987	0.28737	0.36771	0.33228	0.38706	0.37787	0.4424	0.51073	0.54636	0.44951	0.47908	0.51392	0.54822	0.3994	0.22153	0.21532	0.13454	0.05766	0.05777	0.3434	0.26302	-0.03939	-0.19369	0.06581	-0.00767	0.03357	-0.23457	-0.14705	-0.39048	-0.32915	-0.35339	-0.42118	-0.48891	-0.47956	-0.34224	-0.44075	-0.42369	-0.13903	-0.08851	-0.08835	-0.04132	-0.26455	-0.10386	-0.32849	-0.27106
Maleic acid	0.2967	0.16369	0.22181	0.04506	0.09987	0.11731	0.04455	0.06642	0.15293	0.17922	-0.11358	0.17818	0.22575	0.20473	0.3426	0.35645	0.22163	0.28846	-0.06704	-0.06598	-0.09198	-0.02102	-0.03418	0.35018	0.17748	-0.06178	0.03485	0.28068	0.18961	0.16098	-0.07945	-0.08524	-0.37836	-0.40983	-0.38058	-0.4099	-0.48308	-0.42936	-0.35615	-0.3895	-0.43354	-0.09983	-0.26826	-0.09225	-0.15341	-0.36702	-0.15779	-0.27172	-0.21674
1,3-Diaminopropane	0.31824	0.33519	0.00312	0.02228	-0.01292	0.17865	0.07462	0.08653	0.17676	0.19767	0.17916	0.21724	0.22934	0.18105	0.18867	0.27646	0.30654	0.20908	0.03623	-0.01659	0.00035	0.00981	-0.1311	-0.0043	-0.10026	-0.43256	-0.46923	-0.07919	-0.13306	-0.01433	-0.31719	-0.28301	-0.47187	-0.48705	-0.45619	-0.52305	-0.57331	-0.57069	-0.52367	-0.545	-0.49906	0.031	0.10971	-0.0705	0.09918	-0.24102	-0.25977	-0.22406	-0.05984
C9	0.43051	0.42829	0.10549	0.21071	0.15367	0.31872	0.20856	0.25667	0.32421	0.3532	0.15475	0.30082	0.30142	0.21992	0.39389	0.43532	0.46388	0.31084	0.16486	0.08811	0.01791	-0.02258	0.03364	-0.03572	-0.04115	-0.40747	-0.46576	0.00271	-0.01066	0.04525	-0.3429	-0.33344	-0.47709	-0.45343	-0.42994	-0.5121	-0.57296	-0.59505	-0.50438	-0.56183	-0.53672	0.03336	0.1095	0.01011	0.11482	-0.27481	-0.275	-0.19438	-0.09277
Lactic acid	0.28097	-0.15463	0.23196	0.21883	0.20438	0.06851	0.05921	0.08119	0.0404	0.08759	-0.17434	0.14424	-0.11326	-0.14225	0.14708	0.05395	0.01685	0.13425	-0.20085	-0.07619	-0.11621	-0.07877	-0.12675	0.14788	0.25278	0.03994	0.09544	0.35574	-0.05509	-0.09814	-0.3508	0.05945	-0.0552	-0.20521	-0.20936	-0.22285	-0.26083	-0.20522	-0.1647	-0.18165	-0.19163	-0.03413	-0.1011	-0.26667	-0.14621	-0.19752	0.03757	0.01494	0.09869
Cadaverine	0.18148	0.02441	0.00764	0.22175	0.06345	0.00934	0.01536	0.05539	0.00921	0.01982	-0.00033	0.12163	-0.14698	-0.27244	0.15899	0.16909	0.20293	0.18477	0.09159	-0.00775	-0.00393	-0.0312	0.0119	-0.18331	-0.00245	-0.11464	-0.15338	0.12771	-0.19087	-0.39241	-0.41215	-0.06569	0.03071	-0.05332	-0.05782	-0.03247	-0.12098	-0.04483	-0.01125	-0.07871	-0.04278	0.11405	0.06283	-0.07174	-0.12995	-0.0077	0.16005	-0.028	0.09495
C8	0.36568	0.09872	-0.01243	-0.01391	0.0136	0.07292	-0.0897	-0.04677	-0.05838	-0.02045	-0.04439	0.0415	-0.08533	-0.1322	-0.00937	0.04358	0.01515	0.0306	-0.25091	-0.28347	-0.221	-0.00689	-0.21489	-0.09399	0.05764	-0.24142	-0.14043	0.09176	-0.04641	-0.04035	-0.25311	-0.01174	-0.20576	-0.46591	-0.43725	-0.45696	-0.46685	-0.39099	-0.35257	-0.3945	-0.34505	0.09585	-0.01035	-0.09405	-0.03422	-0.21744	-0.07309	0.00185	0.12237
HexCer(d18:2/22:0)	0.14283	-0.12987	0.00617	-0.13879	-0.03432	-0.08777	-0.10993	-0.14619	-0.16274	-0.10668	-0.13766	-0.05027	-0.16324	-0.13968	0.00382	-0.02616	0.12089	0.17469	-0.16371	-0.26729	-0.17221	-0.2511	-0.36162	-0.02002	0.16512	-0.07849	-0.03376	0.03733	-0.20737	0.04523	-0.306	0.04968	-0.13563	-0.36998	-0.40015	-0.36516	-0.41025	-0.29467	-0.24995	-0.36679	-0.28036	0.03155	-0.11005	-0.23478	-0.14353	-0.32923	-0.20698	-0.08233	0.01421
Caffeic acid	0.08959	-0.1761	0.05341	-0.17669	-0.10488	-0.13946	-0.15087	-0.13928	-0.13648	-0.13184	-0.26421	-0.07617	-0.09797	-0.05703	-0.0254	0.02056	-0.01882	-0.07029	-0.17914	-0.18629	-0.25489	-0.35691	-0.22407	0.14179	0.26854	0.01269	0.02461	0.12896	-0.14227	-0.18067	-0.21208	0.05274	-0.27617	-0.35592	-0.37207	-0.45189	-0.41966	-0.34053	-0.37502	-0.33842	-0.4367	-0.06463	-0.19466	-0.40931	-0.33424	-0.47332	-0.3475	-0.07434	-0.01901
cis-Aconitic acid	0.25821	-0.0289	0.01117	0.0582	0.01787	0.00806	-0.12994	-0.04081	0.01094	-0.02602	-0.11556	0.01252	0.03768	-0.08283	0.10929	0.20078	-0.07751	0.08968	-0.25207	-0.19146	-0.16109	-0.01879	0.13	0.02307	0.16906	-0.11608	-0.00596	0.30154	0.23442	0.03745	-0.10979	0.06558	-0.24927	-0.34096	-0.29165	-0.36162	-0.38427	-0.38762	-0.34356	-0.24741	-0.33365	-0.05648	-0.13554	-0.1646	-0.22552	-0.32577	0.00549	-0.09732	-0.03512
3-Indoleacetic aci	0.47328	0.2961	-0.015	-0.12171	-0.11769	0.09589	-0.12253	-0.09404	-0.1097	-0.04595	-0.25737	-0.17511	-0.14768	-0.0914	-0.17916	-0.167	-0.12125	-0.17648	-0.22741	-0.38116	-0.2507	0.16824	0.0156	-0.13316	-0.12908	-0.03986	0.19278	0.18776	0.38164	0.35161	0.39068	0.30628	-0.10215	-0.25287	-0.25753	-0.24718	-0.22866	-0.10295	-0.1818	-0.24451	-0.2237	-0.14095	-0.24397	0.01309	0.00814	-0.12452	-0.17521	-0.03469	0.00322
C12DC	0.62211	0.49713	0.00689	0.11665	0.01874	0.30003	0.04844	0.12319	0.16612	0.22473	-0.15171	0.06116	-0.03702	-0.02984	0.03748	0.15108	0.16413	0.02269	-0.00581	-0.15883	-0.08356	0.07561	0.06775	-0.30333	-0.23871	-0.40067	-0.27779	0.08584	0.16496	0.1591	-0.10354	-0.18953	-0.29416	-0.3402	-0.31808	-0.37257	-0.42876	-0.37854	-0.40101	-0.44097	-0.38461	0.03375	0.11995	0.08498	0.15599	-0.15505	-0.21872	-0.06461	-0.00025
Shikimic acid	0.54382	0.2123	-0.13693	-0.22813	-0.26325	-0.04319	-0.31005	-0.2424	-0.22419	-0.17502	-0.34412	-0.22965	-0.27099	-0.27362	-0.19602	-0.16341	-0.076	-0.13112	-0.24024	-0.33904	-0.25933	-0.04368	-0.11564	-0.2531	-0.16388	-0.2053	0.00691	0.22158	0.11177	0.10245	0.08646	0.11712	-0.22015	-0.42161	-0.40414	-0.44294	-0.40651	-0.31732	-0.34879	-0.4339	-0.42388	-0.09184	-0.19668	-0.13261	-0.02717	-0.29706	-0.31035	-0.11454	-0.02347
Malonic acid	0.61164	0.1811	0.07602	-0.01604	-0.07828	0.13115	-0.1257	-0.02032	-0.00062	0.02797	-0.2245	-0.0112	-0.06934	-0.11992	0.14387	0.0957	0.09135	0.11868	-0.12582	-0.14693	-0.11217	0.02828	0.03997	-0.08772	0.01601	-0.10507	0.02391	0.3507	0.22925	0.17196	-0.02937	0.0818	-0.21847	-0.42936	-0.38695	-0.44022	-0.42646	-0.36498	-0.35041	-0.41836	-0.42927	-0.05977	-0.16206	-0.11822	-0.04188	-0.34994	-0.22938	-0.12699	0.01684
C12:1	0.35854	-0.06654	0.0701	-0.12445	-0.09462	-0.08192	-0.19073	-0.15656	-0.12479	-0.09551	-0.26013	-0.14898	-0.26713	-0.20092	-0.22023	-0.12585	-0.11825	-0.14935	-0.24756	-0.34339	-0.17221	-0.11907	-0.10557	0.01941	0.24006	0.22611	0.40683	0.29146	0.19136	0.21492	0.17644	0.25199	-0.0329	-0.39471	-0.33452	-0.2917	-0.29037	-0.21012	-0.13392	-0.23208	-0.19132	-0.18165	-0.36199	-0.17393	-0.0756	-0.22997	-0.18144	-0.08485	0.00896
Citric acid	0.32648	-0.18096	-0.08538	-0.32661	-0.30179	-0.26064	-0.4668	-0.3824	-0.39841	-0.38555	-0.4699	-0.37334	-0.40776	-0.42031	-0.29388	-0.33339	-0.35121	-0.20462	-0.42016	-0.46866	-0.32638	-0.18897	-0.13735	-0.12751	0.11935	0.14142	0.38253	0.28231	0.2248	0.06952	0.18251	0.43291	-0.04969	-0.34314	-0.2955	-0.30834	-0.23512	-0.13349	-0.135	-0.18447	-0.24898	-0.15753	-0.3851	-0.32276	-0.23736	-0.35927	-0.14947	-0.01617	0.02581
Quinolinic acid	0.25252	-0.05341	-0.11841	-0.28864	-0.21169	-0.1372	-0.36064	-0.33575	-0.36179	-0.33902	-0.41646	-0.30986	-0.25721	-0.28067	-0.24812	-0.31894	-0.40493	-0.1652	-0.48123	-0.44601	-0.20986	0.27154	-0.12589	-0.00498	0.0633	0.03407	0.34515	0.33172	0.30475	0.26491	0.37206	0.42947	0.05488	-0.2786	-0.23352	-0.22771	-0.21055	-0.10667	-0.15219	-0.14367	-0.13598	-0.14936	-0.37828	-0.17981	-0.19044	-0.25334	-0.08571	0.03947	0.1018
3-Deoxyglucosone	0.34343	0.04928	-0.20571	-0.36433	-0.36866	-0.16733	-0.4209	-0.3902	-0.40896	-0.37322	-0.28132	-0.35889	-0.32233	-0.29556	-0.35647	-0.36691	-0.25487	-0.2514	-0.35716	-0.48622	-0.35832	0.14337	-0.12737	-0.19293	-0.14944	-0.04431	0.20527	0.2558	0.2106	0.26309	0.3815	0.4015	-0.05985	-0.31069	-0.32065	-0.31757	-0.24332	-0.13898	-0.20826	-0.26726	-0.26192	-0.22768	-0.38345	-0.16028	-0.10372	-0.22977	-0.20621	-0.10041	-0.07347
Allantoin	0.20777	-0.14842	-0.15606	-0.28818	-0.23707	-0.34427	-0.46151	-0.40406	-0.39464	-0.39077	-0.37019	-0.3163	-0.41284	-0.51153	-0.29283	-0.21355	-0.18321	-0.15024	-0.3056	-0.43997	-0.30027	-0.24258	-0.22917	-0.1248	0.25193	0.08676	0.28004	0.17422	-0.07453	-0.17758	-0.046	0.22592	-0.01216	-0.40261	-0.32023	-0.2941	-0.30377	-0.17655	-0.14444	-0.18777	-0.20857	-0.05942	-0.30639	-0.28287	-0.22502	-0.2198	-0.15954	0.06197	0.06304
Agmatine	0.25806	-0.23818	-0.23282	-0.38471	-0.38007	-0.3706	-0.55158	-0.48816	-0.5201	-0.48858	-0.35789	-0.39056	-0.52232	-0.53626	-0.40214	-0.39205	-0.31515	-0.23208	-0.42745	-0.57688	-0.4258	-0.19655	-0.33246	-0.25278	0.07394	0.0369	0.22579	0.23544	-0.07028	-0.04474	0.00274	0.32152	0.03067	-0.3628	-0.3358	-0.31742	-0.26074	-0.16283	-0.17561	-0.21387	-0.21781	-0.14782	-0.33368	-0.31178	-0.26981	-0.28846	-0.19755	0.01974	0.04131
Threonic acid	0.45297	-0.05353	0.08887	-0.20058	-0.11745	-0.07318	-0.25146	-0.18761	-0.20461	-0.15094	-0.39085	-0.14815	-0.16524	-0.191	-0.0143	-0.10553	-0.12743	-0.03421	-0.34292	-0.33702	-0.33454	-0.13835	-0.14363	0.08165	0.1911	0.04805	0.23627	0.32589	0.14775	0.11952	0.04429	0.31467	-0.18372	-0.47397	-0.45521	-0.50628	-0.43277	-0.37744	-0.2826	-0.41514	-0.40696	-0.19413	-0.38543	-0.33978	-0.23606	-0.40783	-0.27817	-0.08561	0.02216
Choline	0.23069	-0.17572	-0.08026	-0.3213	-0.294	-0.33188	-0.39858	-0.40927	-0.39426	-0.34871	-0.4864	-0.33757	-0.33677	-0.3267	-0.12519	-0.14654	-0.19271	-0.02628	-0.39249	-0.41477	-0.33931	-0.24996	-0.20922	0.06602	0.19542	0.08052	0.24814	0.2826	0.09289	0.08106	0.04599	0.26991	-0.09198	-0.41592	-0.43508	-0.39279	-0.36334	-0.25249	-0.20164	-0.27864	-0.25994	-0.20429	-0.46118	-0.40183	-0.31514	-0.40512	-0.2687	-0.14	-0.05537
TG(18:1_32:3)	-0.04188	-0.09736	-0.34534	-0.56242	-0.44338	-0.46313	-0.49374	-0.55474	-0.58701	-0.55571	-0.44195	-0.55518	-0.41458	-0.34189	-0.41766	-0.47876	-0.38652	-0.13986	-0.38596	-0.49704	-0.35031	-0.10176	-0.30064	-0.17396	-0.11648	-0.03844	0.20356	0.06986	0.02998	0.06908	0.34135	0.39338	-0.01409	-0.24869	-0.28317	-0.19295	-0.17598	-0.06934	-0.06519	-0.14903	-0.08938	-0.10235	-0.3305	-0.096	-0.15134	-0.17118	-0.11475	0.06132	0.0965
Phenylethylamine	-0.01267	-0.40836	-0.07498	-0.21272	-0.17671	-0.35299	-0.37616	-0.37142	-0.46739	-0.43234	-0.35304	-0.29343	-0.48205	-0.55505	-0.30907	-0.37215	-0.40782	-0.17985	-0.45297	-0.35456	-0.26823	-0.15714	-0.34675	-0.0372	0.31416	0.25701	0.36844	0.11955	-0.15983	-0.14783	-0.08875	0.32682	0.29477	-0.10127	-0.07574	0.0414	0.04869	0.12959	0.13286	0.12349	0.16665	-0.08756	-0.2466	-0.43049	-0.35473	-0.05174	0.04451	0.13151	0.19492
Deoxycytidine	-0.07883	-0.22084	-0.18411	-0.37562	-0.36577	-0.45879	-0.45289	-0.47175	-0.47823	-0.48817	-0.42356	-0.38886	-0.43842	-0.4286	-0.34455	-0.28798	-0.43111	-0.18271	-0.44136	-0.40177	-0.29495	-0.08576	-0.29277	0.06821	0.16726	0.11243	0.27476	0.13067	-0.01492	-0.04366	0.12564	0.33251	4e-04	-0.2415	-0.21209	-0.19228	-0.16003	-0.06167	-0.15042	-0.04654	-0.09283	-0.28111	-0.35128	-0.42989	-0.34234	-0.20807	-0.16827	0.1138	0.09166
Cytidine	0.02264	-0.25358	-0.03993	-0.22103	-0.19308	-0.31873	-0.33601	-0.34506	-0.3585	-0.3326	-0.43872	-0.33145	-0.40119	-0.34299	-0.31245	-0.20993	-0.38757	-0.226	-0.34868	-0.38607	-0.22713	-0.12176	-0.10077	0.10106	0.2254	0.26488	0.45288	0.28703	0.15794	0.15274	0.19987	0.36039	0.15271	-0.18503	-0.11231	-0.0518	-0.02075	0.00356	0.03384	0.14706	0.07287	-0.18014	-0.41104	-0.37266	-0.39672	-0.16442	-0.09213	0.06041	0.11328
N-Acetylputrescine	0.07626	-0.19899	0.06386	-0.0203	0.02577	-0.10794	-0.19235	-0.18309	-0.22032	-0.21373	-0.26057	-0.10649	-0.2188	-0.35983	-0.15284	-0.14679	-0.28127	-0.0743	-0.24397	-0.33228	-0.11293	0.08199	-0.13877	-0.00377	0.27719	0.09589	0.32692	0.26583	0.00565	-0.05959	-0.00268	0.35917	0.19892	-0.0922	-0.11282	-0.0851	-0.07147	0.05583	0.02875	0.00996	-0.05263	-0.09879	-0.21418	-0.22714	-0.23676	-0.10114	0.09221	-0.05475	0.093
TG(18:2_30:0)	-0.14601	-0.07361	-0.37196	-0.2333	-0.28579	-0.2596	-0.29142	-0.27742	-0.28027	-0.30511	-0.09912	-0.23845	-0.32279	-0.32359	-0.23934	-0.17809	-0.19863	-0.09408	-0.07424	-0.031	0.0391	-0.25866	-0.19087	-0.3289	-0.17515	-0.33837	-0.3483	-0.35385	-0.28215	-0.3501	-0.35008	-0.24882	0.15834	0.14636	0.05604	0.12246	0.15101	0.07468	0.1704	0.15387	0.12807	0.26645	0.40363	-0.04291	-0.00575	0.00556	0.12408	0.19988	0.13889
TG(18:3_30:0)	-0.18524	-0.21667	-0.3832	-0.43956	-0.36248	-0.36222	-0.40184	-0.4424	-0.4549	-0.47008	-0.13964	-0.349	-0.26682	-0.2365	-0.31762	-0.28271	-0.19571	-0.0927	-0.16759	-0.29142	-0.17707	-0.11497	-0.28912	-0.24117	-0.05402	-0.2206	-0.13032	-0.1037	-0.22815	-0.17136	-0.04493	0.07687	0.17234	-0.134	-0.23485	-0.05841	-0.06744	-0.0374	0.10137	-0.02153	0.06987	0.13457	-0.07611	-0.06302	-0.02695	-0.10493	-0.01985	0.05257	0.12261
CE(18:1)	-0.29765	0.01895	-0.39412	-0.33052	-0.22157	-0.36353	-0.25998	-0.32987	-0.29433	-0.32853	-0.05176	-0.19362	-0.12171	-0.07788	-0.11561	-0.11786	-0.19763	0.05485	-0.22585	-0.18252	-0.17052	-0.2226	-0.33383	0.03609	-0.07558	-0.36711	-0.34982	-0.3589	-0.33617	-0.29932	-0.14107	-0.20742	-0.15867	-0.15107	-0.09208	-0.15586	-0.13995	-0.29691	-0.14576	-0.08887	-0.16338	0.02398	-0.02884	-0.10109	-0.08573	-0.15256	-0.04578	0.01511	-0.0995
CE(20:3)	-0.1787	0.23464	-0.2868	-0.17061	-0.12345	-0.13573	-0.09159	-0.1271	-0.0585	-0.08508	0.07602	0.02536	0.09777	0.05822	-0.03324	0.07935	0.12943	0.09715	-0.0827	-0.11609	-0.23715	-0.159	-0.28044	-0.11247	-0.19422	-0.50236	-0.55584	-0.28685	-0.34919	-0.33336	-0.30004	-0.30562	-0.41847	-0.26381	-0.25845	-0.33122	-0.3773	-0.43464	-0.37151	-0.36997	-0.3562	0.09838	0.14303	-0.00668	0.04386	-0.10919	-0.18867	-0.01811	-0.16056
CE(18:0)	-0.11498	0.19454	-0.20756	-0.0975	-0.06706	-0.02645	0.0062	-0.02758	0.02823	0.00773	0.10651	0.0865	0.11194	0.15073	0.07897	0.14522	0.10353	0.15458	-0.0544	-0.02548	-0.03393	-0.15043	-0.1389	0.02597	-0.18154	-0.46556	-0.51381	-0.2973	-0.27156	-0.16749	-0.29022	-0.39685	-0.23741	-0.20553	-0.17179	-0.27872	-0.2524	-0.3042	-0.25021	-0.26822	-0.23984	0.14303	0.19648	0.00317	0.0639	-0.14146	-0.17133	-0.13585	-0.07298
C16OH	0.17519	-0.03931	0.18674	-0.00038	0.14046	0.13329	0.14673	0.0804	0.12195	0.19962	0.06833	0.13485	-0.00422	0.08295	-0.11924	-0.04276	0.08258	-0.02828	0.03364	-0.16454	-0.15384	-0.30012	-0.352	0.10569	0.10147	-0.0724	-0.07074	-0.25768	-0.35535	-0.07971	-0.39147	-0.12519	-0.1713	-0.27574	-0.29236	-0.30369	-0.29276	-0.17164	-0.18402	-0.32075	-0.17338	0.04963	0.12044	-0.07258	0.02697	0.02176	-0.20113	-0.03124	0.28355
N1-Acetylspermidin	0.08294	-0.08874	0.0824	0.13893	0.09852	0.08446	0.10928	0.11179	0.10771	0.12691	0.26572	0.26154	-0.01874	-0.09516	0.04009	0.13663	0.18173	0.02699	-0.01491	-0.01062	-0.06669	-0.19015	-0.26213	-0.09648	0.11707	-0.14399	-0.30503	-0.2318	-0.46556	-0.36405	-0.65555	-0.22165	-0.13171	-0.18232	-0.18104	-0.18653	-0.23215	-0.22687	-0.16994	-0.14923	-0.1087	0.14923	0.21366	-0.19232	-0.10654	0.00495	-0.0189	0.04715	0.10847
C16:2OH	0.16493	0.00125	0.06503	0.0514	0.12395	0.11666	0.11113	0.12125	0.12935	0.12885	0.2374	0.26072	0.1216	0.06384	0.01161	0.07057	0.24219	0.05918	-0.00718	-0.05433	-0.09708	-0.14682	-0.298	-0.04239	0.04462	-0.28223	-0.35808	-0.21567	-0.39356	-0.23823	-0.49307	-0.23316	-0.27285	-0.31869	-0.2701	-0.31612	-0.36008	-0.34071	-0.37311	-0.35002	-0.31856	0.20112	0.21298	-0.08015	0.07052	-0.00141	-0.03915	0.06493	0.12944
C16:1OH	0.08851	0.23138	-0.16713	-0.16548	-0.07415	0.00629	0.00411	-0.08256	-0.03147	0.02462	0.05801	0.04922	-0.05862	0.05494	-0.32795	-0.10661	0.04224	-0.14989	-0.09424	-0.30114	-0.24718	-0.20293	-0.43951	-0.07598	-0.27287	-0.4858	-0.4688	-0.38864	-0.43439	-0.25239	-0.28807	-0.28198	-0.30844	-0.29464	-0.30396	-0.32951	-0.40497	-0.2744	-0.43103	-0.39779	-0.31769	0.11556	0.15744	-0.04589	0.08912	0.0124	-0.19888	0.00277	0.01916
C16	0.05654	0.25295	-0.18972	-0.20694	-0.11648	-0.03675	-0.06411	-0.13594	-0.04344	-0.00616	-0.00547	-0.0155	-0.00638	0.08308	-0.29119	-0.04897	0.04238	-0.10067	-0.10663	-0.25639	-0.20529	-0.17394	-0.45384	-0.10393	-0.22979	-0.42326	-0.37523	-0.3683	-0.33242	-0.07709	-0.21395	-0.37491	-0.30328	-0.29137	-0.26805	-0.28334	-0.34723	-0.2757	-0.38552	-0.34356	-0.28615	0.19126	0.16334	0.04428	0.15622	0.03258	-0.26369	0.00441	0.02866
DG(14:0_18:1)	0.10326	0.15299	-0.10937	-0.14242	-0.06723	-0.05417	-0.08434	-0.13297	-0.09409	-0.06488	-0.10882	-0.1123	-0.079	-0.01042	0.02052	0.05037	-0.04467	0.00759	-0.29377	-0.27802	-0.17839	-0.12722	-0.21584	0.11211	0.0633	-0.0645	-0.07316	-0.16876	-0.06052	0.04399	-0.04276	-0.08001	-0.10865	-0.23962	-0.26586	-0.22004	-0.24576	-0.15107	-0.1951	-0.26196	-0.17118	-0.00986	-0.0675	-0.16101	-0.10607	-0.15917	-0.24951	0.04745	0.12056
Cer(d16:1/24:0)	0.17382	0.19093	-0.08742	0.05292	-0.01738	0.11565	0.00698	0.01177	0.02094	0.04202	0.14407	0.09549	0.05858	0.04105	0.00355	0.08021	0.13175	-0.03435	-0.03166	-0.09411	-0.07094	0.05951	-0.06173	-0.0921	-0.09846	-0.35116	-0.37683	-0.15542	-0.11688	-0.07739	-0.24619	-0.19239	-0.20295	-0.27381	-0.29082	-0.24001	-0.34597	-0.2668	-0.31298	-0.32408	-0.30041	0.1218	0.08506	-0.09514	0.0785	-0.16583	-0.13878	0.02162	0.01838
PC ae C42:0	-0.31706	-0.14926	-0.35462	-0.48692	-0.38177	-0.51214	-0.43306	-0.50524	-0.47077	-0.50435	-0.15235	-0.22796	-0.11125	-0.18962	-0.17848	-0.18485	-0.12149	0.00191	-0.29781	-0.25451	-0.285	-0.18826	-0.45979	0.02927	0.08313	-0.28016	-0.19518	-0.1419	-0.33731	-0.30819	-0.13753	-0.05025	-0.18244	-0.3317	-0.3632	-0.37368	-0.33299	-0.32987	-0.26693	-0.29612	-0.34764	-0.02203	-0.20327	-0.30213	-0.20303	-0.3117	-0.22383	-0.06354	-0.02444
PC ae C42:2	-0.35875	-0.22566	-0.34423	-0.50391	-0.36873	-0.5192	-0.44476	-0.52017	-0.4766	-0.50905	-0.11429	-0.26703	-0.07036	-0.148	-0.12707	-0.18507	-0.05716	0.01288	-0.21268	-0.26682	-0.2828	-0.19907	-0.40531	0.05649	0.11986	-0.21082	-0.13927	-0.15685	-0.26639	-0.2698	-0.10937	0.04561	-0.20386	-0.34571	-0.35055	-0.36495	-0.31425	-0.30462	-0.22054	-0.29182	-0.26611	-0.0422	-0.21091	-0.30414	-0.24978	-0.32912	-0.2364	-0.10404	-0.04897
PC ae C42:1	-0.21962	-0.00733	-0.22219	-0.33352	-0.20001	-0.27942	-0.22324	-0.2691	-0.2338	-0.27478	-0.014	-0.07428	0.1178	0.08718	0.0663	-0.03349	-0.01862	0.0839	-0.12945	-0.13711	-0.24167	-0.07004	-0.28341	0.14994	0.10887	-0.2771	-0.25642	-0.13992	-0.18142	-0.25703	-0.08668	-0.07146	-0.23503	-0.31614	-0.31647	-0.3195	-0.3188	-0.39261	-0.2718	-0.29129	-0.35433	-0.00408	-0.1226	-0.18541	-0.10135	-0.313	-0.19027	-0.03169	-0.01527
PC aa C40:2	-0.12493	0.06403	-0.17629	-0.25686	-0.19268	-0.24017	-0.23003	-0.26009	-0.18453	-0.21004	-0.17465	-0.00211	0.07569	0.00704	0.07544	0.01839	-0.066	0.07184	-0.11229	-0.12166	-0.25474	-0.13985	-0.22082	0.17388	0.02034	-0.31393	-0.23977	-0.12376	-0.12031	-0.29528	-0.10264	-0.13015	-0.37302	-0.31402	-0.1725	-0.33906	-0.3543	-0.38886	-0.32298	-0.30641	-0.33714	0.0127	-0.10555	-0.23678	-0.03441	-0.3038	-0.24426	-0.18094	-0.0271
PC aa C40:4	-0.16167	0.03724	-0.21212	-0.32142	-0.23023	-0.33255	-0.25358	-0.32071	-0.23621	-0.26883	-0.17306	-0.11221	0.10205	0.06295	0.0904	-0.01208	-0.03503	0.20894	-0.10452	-0.08118	-0.20889	-0.13499	-0.21853	0.26221	0.06872	-0.28854	-0.20081	-0.02153	-0.03339	-0.15865	-0.03387	-0.08313	-0.34678	-0.32002	-0.2946	-0.39463	-0.4188	-0.40253	-0.34345	-0.34624	-0.39533	-0.11022	-0.20743	-0.27486	-0.15776	-0.3771	-0.22223	-0.16364	-0.18494
HexCer(d18:1/26:1)	0.09371	0.40117	-0.1746	-0.12067	-0.17586	-0.05345	-0.05066	-0.10171	-0.00989	-0.00021	0.03727	0.0682	0.13768	0.14595	0.16377	0.23736	0.30457	0.20737	0.01968	-0.11228	-0.20059	-0.0707	-0.16647	0.02296	-0.12598	-0.45518	-0.48211	-0.11151	-0.1488	-0.11674	-0.22412	-0.26255	-0.51453	-0.55562	-0.5612	-0.62833	-0.65625	-0.66799	-0.5947	-0.63319	-0.59527	-0.05046	-0.06846	-0.18131	-0.0228	-0.35302	-0.42578	-0.28324	-0.16654
HexCer(d18:2/23:0)	-0.05784	0.12894	-0.33357	-0.3408	-0.29871	-0.25642	-0.27985	-0.33752	-0.28753	-0.25994	-0.05225	-0.13483	-0.11082	-0.10872	-0.1713	-0.11081	0.08719	0.059	-0.12331	-0.37378	-0.30171	-0.17786	-0.43854	-0.17081	-0.15168	-0.41833	-0.35466	-0.1987	-0.34327	-0.15731	-0.19997	-0.10371	-0.31725	-0.46006	-0.48254	-0.49489	-0.45569	-0.50923	-0.39434	-0.51494	-0.4125	-0.09467	-0.10174	-0.16583	-0.12564	-0.28473	-0.29489	-0.21099	-0.20552
Cer(d16:1/18:0)	0.01803	0.1078	-0.3139	-0.34179	-0.34766	-0.23934	-0.24619	-0.27993	-0.22687	-0.21283	0.081	-0.13107	-0.05388	-0.04569	-0.1923	-0.00436	0.18421	0.06462	-0.05338	-0.2866	-0.17723	-0.18222	-0.33216	-0.15096	-0.13525	-0.39214	-0.41588	-0.17444	-0.31965	-0.12407	-0.18957	-0.10678	-0.30726	-0.54603	-0.5357	-0.48953	-0.49576	-0.48703	-0.47964	-0.48871	-0.39563	0.04556	-0.07404	-0.12285	-0.09466	-0.25958	-0.30149	-0.15965	-0.15837
Cer(d18:1/18:0)	0.11757	0.37649	-0.37617	-0.43927	-0.54572	-0.24415	-0.35117	-0.39251	-0.33304	-0.28953	-0.18374	-0.29676	-0.14849	-0.02216	-0.22192	-0.11544	-0.03326	-0.08752	-0.13662	-0.33704	-0.34113	-0.02554	-0.23537	-0.13275	-0.41664	-0.46355	-0.35068	-0.16253	-0.03266	-0.06695	0.10596	0.00308	-0.40761	-0.48652	-0.54454	-0.56223	-0.51611	-0.51994	-0.45587	-0.55409	-0.5355	-0.11346	-0.18235	-0.21333	-0.13135	-0.32919	-0.3789	-0.35164	-0.18862
Cer(d18:0/24:0)	0.07397	0.10453	-0.18755	-0.19116	-0.19121	-0.12288	-0.15179	-0.19491	-0.17332	-0.18075	-0.00077	-0.04256	-0.01655	-0.06535	-0.16181	-0.051	-0.0595	-0.12752	-0.17222	-0.30592	-0.34451	-0.07065	-0.2244	-0.138	-0.09243	-0.34523	-0.32952	-0.27295	-0.18664	-0.15367	-0.09039	-0.08624	-0.31441	-0.26325	-0.31961	-0.31356	-0.37671	-0.38251	-0.38455	-0.32308	-0.33485	0.01013	-0.03846	-0.18962	-0.05321	-0.04441	-0.15679	-0.03749	-0.01512
Cer(d18:0/22:0)	-0.09325	-0.04288	-0.27679	-0.33225	-0.27063	-0.27193	-0.29571	-0.33273	-0.29433	-0.32426	-0.04886	-0.08878	-0.05328	-0.04312	-0.24294	-0.14302	-0.11742	-0.24119	-0.28025	-0.49562	-0.5087	-0.01854	-0.31139	-0.01375	-0.1139	-0.33879	-0.20744	-0.04736	-0.14805	-0.15909	-0.0421	0.13119	-0.3212	-0.31728	-0.3705	-0.37882	-0.46749	-0.34881	-0.3818	-0.35398	-0.36823	-0.14418	-0.20623	-0.18909	-0.21028	-0.26517	-0.11341	-0.19163	-0.23032
Glucose	-0.12122	-0.36678	-0.3932	-0.6329	-0.56372	-0.62906	-0.6763	-0.67194	-0.66943	-0.68232	-0.35841	-0.45673	-0.40259	-0.42004	-0.31611	-0.38441	-0.36192	-0.13572	-0.49201	-0.51292	-0.44906	-0.26183	-0.42414	0.00518	0.09209	-0.04005	0.10097	0.11752	-0.15665	-0.18602	0.01906	0.28181	-0.10351	-0.37142	-0.33145	-0.3373	-0.25851	-0.26781	-0.22949	-0.196	-0.25997	-0.15593	-0.41491	-0.44557	-0.33782	-0.4241	-0.2132	-0.06399	-0.11951
Hex3Cer(d18:1_22:0	-0.15451	-0.1522	-0.44407	-0.70047	-0.68923	-0.60458	-0.63245	-0.69732	-0.68408	-0.65436	-0.34234	-0.54126	-0.4163	-0.3099	-0.44663	-0.38232	-0.24601	-0.19259	-0.30083	-0.46312	-0.41603	-0.27838	-0.47685	-0.11546	-0.11371	-0.09938	0.00532	-0.06088	-0.17173	-0.11009	0.11435	0.29456	-0.13329	-0.42827	-0.4557	-0.41462	-0.28994	-0.30285	-0.22938	-0.28925	-0.28919	-0.19059	-0.40161	-0.42399	-0.35173	-0.37727	-0.35642	-0.22892	-0.17286
C4:1	-0.05007	-0.13544	-0.32212	-0.49735	-0.46882	-0.46689	-0.49416	-0.4775	-0.44798	-0.47441	-0.1706	-0.32477	-0.22638	-0.30058	-0.17655	-0.19007	-0.10182	-0.03734	-0.21693	-0.28179	-0.26719	-0.20293	-0.38709	-0.10341	0.01522	-0.17335	-0.13856	-0.0383	-0.26418	-0.25085	-0.08311	0.12985	-0.26082	-0.48661	-0.43161	-0.46815	-0.41279	-0.4393	-0.38236	-0.40198	-0.39349	-0.13202	-0.2393	-0.28593	-0.19962	-0.36357	-0.24174	-0.03967	-0.00491
SM C26:1	-0.11176	-0.01741	-0.33102	-0.55084	-0.47535	-0.44594	-0.46028	-0.53143	-0.45975	-0.44446	-0.24232	-0.3028	-0.1905	-0.11405	-0.30576	-0.22024	-0.08847	-0.07781	-0.23726	-0.44638	-0.40493	-0.20389	-0.42223	0.02999	-0.07452	-0.26449	-0.11847	-0.04053	-0.16682	-0.04607	0.05981	0.11151	-0.2311	-0.46477	-0.47093	-0.47959	-0.4295	-0.3878	-0.34898	-0.38997	-0.36882	-0.11896	-0.34797	-0.26397	-0.19927	-0.34844	-0.37188	-0.24289	-0.18993
Cer(d18:1/23:0)	-0.07972	-0.0449	-0.33863	-0.36747	-0.38607	-0.38068	-0.36362	-0.44665	-0.41622	-0.40853	-0.13918	-0.30708	-0.18848	-0.17059	-0.32327	-0.17455	-0.12304	-0.07357	-0.21896	-0.31416	-0.19081	-0.10384	-0.29878	-0.07755	-0.06391	-0.23197	-0.17241	-0.05046	-0.0457	-0.04752	0.01611	0.09915	-0.14073	-0.34779	-0.38995	-0.41999	-0.35065	-0.32032	-0.35532	-0.27118	-0.35514	-0.14457	-0.24712	-0.31842	-0.21079	-0.23537	-0.1791	-0.1517	-0.15434
HexCer(d18:1/26:0)	0.06012	0.13568	-0.08089	-0.29875	-0.21227	-0.21111	-0.19331	-0.22738	-0.16667	-0.12641	-0.17679	-0.10771	0.05621	0.11542	0.13696	0.06449	0.11271	0.10666	-0.19972	-0.24024	-0.35382	-0.20454	-0.25728	0.21395	0.10527	-0.1405	-0.11301	0.04278	-0.02325	0.07749	-0.02628	0.03399	-0.45356	-0.59628	-0.61164	-0.60903	-0.63145	-0.58608	-0.48264	-0.58229	-0.51179	-0.20049	-0.37178	-0.32373	-0.22653	-0.52385	-0.50753	-0.24446	-0.19795
LysoPC a C26:1	0.05983	-0.04923	-0.06528	-0.20221	-0.0935	-0.24603	-0.25363	-0.24454	-0.18939	-0.20718	-0.18299	-0.02511	0.07748	-0.04609	0.16455	0.13067	0.09249	0.21565	-0.18042	-0.28069	-0.21725	-0.16639	-0.15989	0.19424	0.30617	-0.07385	0.01015	0.17562	0.06576	-0.09055	-0.03943	0.1026	-0.26772	-0.47834	-0.43907	-0.4364	-0.49974	-0.43569	-0.32788	-0.39208	-0.35389	-0.09822	-0.36665	-0.2359	-0.19805	-0.44952	-0.24964	-0.07006	-0.14848
SM C26:0	-0.07052	-0.04478	-0.22279	-0.41905	-0.32096	-0.38399	-0.35989	-0.4433	-0.37423	-0.37898	-0.20179	-0.18339	-0.00353	-0.04727	0.0072	-0.03191	0.01261	0.12597	-0.16113	-0.28316	-0.28836	-0.13335	-0.32284	0.16018	0.13844	-0.19395	-0.08386	0.10064	-0.10131	-0.13774	0.00032	0.11291	-0.27557	-0.53055	-0.56831	-0.57875	-0.5477	-0.54295	-0.38383	-0.46728	-0.48431	-0.16329	-0.36765	-0.2876	-0.22978	-0.5018	-0.33356	-0.35166	-0.15319
7-Methylguanine	0.04606	-0.30957	0.00409	-0.29817	-0.1511	-0.32589	-0.26949	-0.34988	-0.32223	-0.27884	-0.27479	-0.18782	-0.15401	-0.12298	-0.08186	-0.08558	-0.04109	0.05794	-0.28921	-0.381	-0.2642	-0.26783	-0.32518	0.26761	0.37549	0.0913	0.18207	0.22471	-0.0712	0.0394	-0.07168	0.23198	-0.16301	-0.50126	-0.56838	-0.49354	-0.49202	-0.39058	-0.27741	-0.37429	-0.31052	-0.22695	-0.45629	-0.36175	-0.34698	-0.4483	-0.21346	-0.18509	-0.07107
Spermidine	-0.21827	-0.24357	-0.08939	-0.36123	-0.24328	-0.41858	-0.2573	-0.35881	-0.3197	-0.29025	-0.15391	-0.16844	-0.078	-0.05506	-0.04919	-0.05829	-0.05487	0.06273	-0.24071	-0.28023	-0.33348	-0.38164	-0.4472	0.32273	0.293	0.00252	-0.0116	-0.08152	-0.34874	-0.32349	-0.26029	0.07787	-0.18257	-0.39614	-0.4584	-0.40511	-0.39966	-0.33044	-0.23486	-0.30397	-0.27047	-0.13167	-0.28438	-0.48525	-0.3458	-0.3507	-0.23181	-0.12586	-0.04701
Hex2Cer(d18:1/20:0	-0.15485	-0.30103	-0.22423	-0.41124	-0.33649	-0.48411	-0.44385	-0.49369	-0.46341	-0.47637	-0.20956	-0.24605	-0.21152	-0.24423	-0.11592	-0.09514	-0.04182	0.05453	-0.28719	-0.36199	-0.29799	-0.25495	-0.38512	0.07992	0.26251	-0.02487	0.01865	0.11211	-0.2246	-0.15813	-0.13487	0.16143	-0.15343	-0.48998	-0.52055	-0.46148	-0.43689	-0.40996	-0.34003	-0.36834	-0.34829	-0.13519	-0.4092	-0.4143	-0.2971	-0.48231	-0.28178	-0.14594	-0.09104
Hex2Cer(d18:1/18:0	-0.17033	-0.30441	-0.11556	-0.29038	-0.22316	-0.40261	-0.3146	-0.37194	-0.37301	-0.35682	-0.1527	-0.17361	-0.18992	-0.20851	-0.0571	-0.09934	-0.01942	0.03053	-0.20332	-0.26119	-0.31126	-0.28754	-0.42181	0.132	0.30608	0.06408	0.03891	0.05613	-0.27892	-0.22745	-0.24424	0.12196	-0.10189	-0.45671	-0.46066	-0.41805	-0.38465	-0.40271	-0.25344	-0.31003	-0.29062	-0.10601	-0.37613	-0.47445	-0.35084	-0.4122	-0.22652	-0.15689	-0.06471
[truncated: 76 more columns]

## Sheet: Table S2C
Table S2C: Regression Analysis of Jejunal metabolites of NE birds
Variable	Coefficient	Std. Error	z-score	P-value
Propionic acid	0.0454792	0.00944806	4.8136	1.48236e-06
Taurine	0.0085824	0.00286303	2.99767	0.00272054
Glutamic acid	-0.00385685	0.00128744	-2.99574	0.0027378
Choline	-0.0102305	0.0035179	-2.90812	0.00363606
Histamine	0.11646	0.0403514	2.88614	0.00389997
Glycine	0.0022978	0.000912497	2.51814	0.0117976
Betaine	0.0213524	0.00853513	2.50171	0.0123597
Ethanolamine	-0.0137948	0.00594967	-2.31857	0.0204182
Aspartic acid	-0.00171536	0.000759838	-2.25753	0.0239751
Creatine	-0.0133162	0.00596038	-2.23411	0.0254756
Glucose	-0.000265786	0.000138163	-1.92372	0.0543899
Methionine	0.00342071	0.00185226	1.84677	0.0647798
Threonine	-0.0010249	0.000578779	-1.77079	0.0765953
Glutamine	0.00154858	0.000878407	1.76295	0.0779097
Phenylalanine	0.00302577	0.00178475	1.69535	0.0900091
Lactic acid	-0.000520598	0.0003978	-1.30869	0.190639
Leucine	0.00128173	0.00112377	1.14056	0.254052
Dimethylamine	-0.00996187	0.0109101	-0.913085	0.361198
Isoleucine	0.00177975	0.00198746	0.895491	0.370524
Indole	-0.0099085	0.0111742	-0.88673	0.375224
Proline	0.00101568	0.00122622	0.8283	0.407501
Valine	-0.0014442	0.00175393	-0.823411	0.410274
Urea	0.00173434	0.00215698	0.804061	0.421362
Hypoxanthine	-0.00699818	0.00913831	-0.765808	0.443791
Xanthine	0.00343737	0.00453783	0.757492	0.448755
Uracil	-0.00292286	0.00440026	-0.664246	0.506533
Tyrosine	0.00350998	0.00563162	0.623262	0.533112
Arginine	-0.00053246	0.000896261	-0.594091	0.552451
Uric acid	0.00260115	0.00510955	0.509076	0.610699
Citric acid	0.000899904	0.0019544	0.460451	0.645193
Alanine	0.000482712	0.00128985	0.374237	0.708228
N1-Acetyl-Lysine + N6-Acetyl-Lysine	0.00119285	0.00358321	0.3329	0.73921
5-Oxoproline	-0.000316764	0.000987946	-0.320629	0.748492
Lysine	0.000260841	0.000869815	0.299881	0.764268
Asparagine	-0.000138273	0.000910911	-0.151796	0.879348
Allantoin	0	0.00413195	0	1
Citrulline	0	8.87135e-05	0	1
Deoxyinosine	0	0.00636791	0	1
Deoxyuridine	0	0.00275887	0	1
Histidine	0	0.000682756	0	1
Inosine	0	0.00270897	0	1
Methionine sulfoxide	0	0.00247529	0	1
Nicotinamide ribotide	0	0.00221832	0	1
Ornithine	0	0.00295805	0	1
Putrescine	0	2.29845e-05	0	1
Serine	0	0.00180023	0	1
Spermidine	0	0.000747467	0	1
Thymidine	0	0.00777066	0	1
Tryptophan	0	0.000719242	0	1
Tyramine	0	0.0197132	0	1
Uridine	0	0.00858889	0	1
LysoPC a C16:0	0	0.004947	0	1
LysoPC a C18:2	0	0.000817142	0	1
LysoPC a C18:0	0	0.000569575	0	1
Butyric acid + Isobutyric acid	0	0.015105	0	1
3-Hydroxybutyric acid	0	0.000348508	0	1
Pipecolic acid	0	0.000140289	0	1
N-Acetyl-Alanine	0	0.00167228	0	1
N-Acetyl-Arginine	0	0.000155598	0	1
Pyruvic acid	0	0.00285723	0	1
Oxalic acid	0	0.000136579	0	1
Malonic acid	0	0.000445998	0	1
Succinic acid	0	0.00170695	0	1
Malic acid	0	0.000855003	0	1
2-oxoadipic acid	0	0.000980826	0	1
Intercept	0	0
1,3-Diaminopropane	0	0
1-Methylnicotinamide	0	0
3-Methoxytyramine	0	0
5-Hydroxylysine	0	0
5-Methoxytryptamine	0	0
5-Methyluridine	0	0
7-Methylguanine	0	0
alpha-Aminobutyric acid	0	0
Adenine	0	0
Adenosine	0	0
Asymmetric dimethylarginine	0	0
Agmatine	0	0
alpha-Aminoadipic acid	0	0
beta-Alanine	0	0
Cadaverine	0	0
Carnosine	0	0
cis-4-Hydroxyproline	0	0
Creatinine	0	0
Cystathionine	0	0
Cytidine	0	0
Cytosine	0	0
Deoxyadenosine	0	0
Deoxycytidine	0	0
Deoxyguanosine	0	0
Diacetylspermine	0	0
DOPA	0	0
Dopamine	0	0
Epinephrine	0	0
Guanine	0	0
Guanosine	0	0
Homoarginine	0	0
Homocitrulline	0	0
Indole-3-acetamide	0	0
Kynurenine	0	0
Methylhistidine	0	0
N1-Acetylspermidine	0	0
N2-Acetyl-Ornithine	0	0
N-Acetylputrescine	0	0
Nitro-Tyrosine	0	0
Norepinephrine	0	0
Nudifloramide	0	0
Phenylethylamine	0	0
Sarcosine	0	0
Serotonin	0	0
Spermine	0	0
Trimethylamine N-Oxide	0	0
trans-4-Hydroxyproline	0	0
Tryptamine	0	0
LysoPC a C14:0	0	0
LysoPC a C16:1	0	0
LysoPC a C17:0	0	0
LysoPC a C18:1	0	0
LysoPC a C20:4	0	0
LysoPC a C20:3	0	0
LysoPC a C24:0	0	0
LysoPC a C26:1	0	0
LysoPC a C26:0	0	0
LysoPC a C28:1	0	0
LysoPC a C28:0	0	0
SM(OH) C14:1	0	0
SM C16:1	0	0
SM C16:0	0	0
SM(OH) C16:1	0	0
SM C18:1	0	0
PC aa C32:2	0	0
SM C18:0	0	0
SM C20:2	0	0
PC ae C36:0	0	0
PC aa C36:6	0	0
PC aa C36:0	0	0
SM(OH) C22:2	0	0
SM(OH) C22:1	0	0
PC aa C38:6	0	0
PC aa C38:0	0	0
PC ae C40:6	0	0
SM(OH) C24:1	0	0
PC aa C40:6	0	0
PC aa C40:2	0	0
PC aa C40:1	0	0
C0	0	0
C2	0	0
C3:1	0	0
C3	0	0
C4:1	0	0
C4	0	0
C3OH	0	0
C5:1	0	0
C5	0	0
C4OH	0	0
C6:1	0	0
C6	0	0
C5OH	0	0
C5:1DC	0	0
C5DC	0	0
C8	0	0
C5MDC	0	0
C9	0	0
C7DC	0	0
C10:2	0	0
C10:1	0	0
C10	0	0
C12:1	0	0
C12	0	0
C14:2	0	0
C14:1	0	0
C14	0	0
C12DC	0	0
C14:2OH	0	0
C14:1OH	0	0
C16:2	0	0
C16:1	0	0
C16	0	0
C16:2OH	0	0
C16:1OH	0	0
C16OH	0	0
C18:2	0	0
C18:1	0	0
C18	0	0
C18:1OH	0	0
PC aa C24:0	0	0
PC aa C26:0	0	0
PC aa C28:1	0	0
PC ae C30:2	0	0
PC ae C30:1	0	0
PC ae C30:0	0	0
PC aa C30:0	0	0
PC ae C32:2	0	0
PC ae C32:1	0	0
PC aa C32:3	0	0
PC aa C32:1	0	0
PC aa C32:0	0	0
PC ae C34:3	0	0
PC ae C34:2	0	0
PC ae C34:1	0	0
PC ae C34:0	0	0
PC aa C34:4	0	0
PC aa C34:3	0	0
PC aa C34:2	0	0
PC aa C34:1	0	0
PC ae C36:5	0	0
PC ae C36:4	0	0
PC ae C36:3	0	0
PC ae C36:2	0	0
PC ae C36:1	0	0
PC aa C36:5	0	0
PC aa C36:4	0	0
PC aa C36:3	0	0
PC aa C36:2	0	0
PC aa C36:1	0	0
PC ae C38:6	0	0
PC ae C38:5	0	0
PC ae C38:4	0	0
PC ae C38:3	0	0
PC ae C38:2	0	0
PC ae C38:1	0	0
PC ae C38:0	0	0
PC aa C38:5	0	0
PC aa C38:4	0	0
PC aa C38:3	0	0
SM C24:1	0	0
SM C24:0	0	0
PC aa C38:1	0	0
PC ae C40:5	0	0
PC ae C40:4	0	0
PC ae C40:3	0	0
PC ae C40:2	0	0
PC ae C40:1	0	0
PC aa C40:5	0	0
PC aa C40:4	0	0
PC aa C40:3	0	0
SM C26:1	0	0
SM C26:0	0	0
PC ae C42:5	0	0
PC ae C42:4	0	0
PC ae C42:3	0	0
PC ae C42:2	0	0
PC ae C42:1	0	0
PC ae C42:0	0	0
PC aa C42:6	0	0
PC aa C42:5	0	0
PC aa C42:4	0	0
PC aa C42:2	0	0
PC aa C42:1	0	0
PC aa C42:0	0	0
PC ae C44:6	0	0
PC ae C44:5	0	0
PC ae C44:4	0	0
PC ae C44:3	0	0
Cer(d16:1/18:0)	0	0
Cer(d16:1/20:0)	0	0
Cer(d16:1/22:0)	0	0
Cer(d16:1/24:0)	0	0
Cer(d18:1/16:0)	0	0
Cer(d18:1/18:0)	0	0
Cer(d18:1/22:0)	0	0
Cer(d18:1/23:0)	0	0
Cer(d18:1/24:0)	0	0
Cer(d18:1/24:1)	0	0
Cer(d18:1/25:0)	0	0
Cer(d18:2/22:0)	0	0
Cer(d18:2/24:0)	0	0
Cer(d18:2/24:1)	0	0
Cer(d18:0/20:0)	0	0
Cer(d18:0/22:0)	0	0
Cer(d18:0/24:0)	0	0
Cer(d18:0/24:1)	0	0
CE(14:0)	0	0
CE(14:1)	0	0
CE(15:0)	0	0
CE(15:1)	0	0
CE(16:0)	0	0
CE(16:1)	0	0
CE(17:0)	0	0
CE(17:1)	0	0
CE(18:0)	0	0
CE(18:1)	0	0
CE(18:2)	0	0
CE(18:3)	0	0
CE(20:0)	0	0
CE(20:1)	0	0
CE(20:3)	0	0
CE(20:4)	0	0
CE(20:5)	0	0
CE(22:0)	0	0
CE(22:1)	0	0
CE(22:2)	0	0
CE(22:5)	0	0
CE(22:6)	0	0
DG(14:0_18:1)	0	0
DG(14:0_18:2)	0	0
DG(14:0_20:0)	0	0
DG(16:0_16:0)	0	0
DG(16:0_16:1)	0	0
DG(16:0_18:1)	0	0
DG(16:0_18:2)	0	0
DG(16:0_20:0)	0	0
DG(16:1_18:1)	0	0
DG(16:1_18:2)	0	0
DG(16:1_20:0)	0	0
DG(17:0_17:1)	0	0
DG(17:0_18:1)	0	0
DG(18:0_20:0)	0	0
DG(18:1_18:1)	0	0
DG(18:1_18:2)	0	0
DG(18:1_18:3)	0	0
DG(18:1_20:3)	0	0
DG(18:1_20:4)	0	0
DG(18:1_22:6)	0	0
DG(18:2_18:2)	0	0
Hex2Cer(d18:1/14:0)	0	0
Hex2Cer(d18:1/16:0)	0	0
Hex2Cer(d18:1/18:0)	0	0
Hex2Cer(d18:1/20:0)	0	0
Hex2Cer(d18:1/22:0)	0	0
Hex2Cer(d18:1/24:0)	0	0
Hex2Cer(d18:1/24:1)	0	0
Hex3Cer(d18:1/16:0)	0	0
Hex3Cer(d18:1/18:0)	0	0
Hex3Cer(d18:1/24:1)	0	0
Hex3Cer(d18:1_22:0)	0	0
HexCer(d16:1/22:0)	0	0
HexCer(d18:1/16:0)	0	0
HexCer(d18:1/18:0)	0	0
HexCer(d18:1/18:1)	0	0
HexCer(d18:1/20:0)	0	0
HexCer(d18:1/22:0)	0	0
HexCer(d18:1/23:0)	0	0
HexCer(d18:1/24:0)	0	0
HexCer(d18:1/24:1)	0	0
HexCer(d18:1/26:0)	0	0
HexCer(d18:1/26:1)	0	0
HexCer(d18:2/16:0)	0	0
HexCer(d18:2/18:0)	0	0
HexCer(d18:2/20:0)	0	0
HexCer(d18:2/22:0)	0	0
HexCer(d18:2/23:0)	0	0
HexCer(d18:2/24:0)	0	0
TG(14:0_32:2)	0	0
TG(14:0_34:0)	0	0
TG(14:0_34:1)	0	0
TG(14:0_34:2)	0	0
TG(14:0_34:3)	0	0
TG(14:0_35:1)	0	0
TG(14:0_35:2)	0	0
TG(14:0_36:1)	0	0
TG(14:0_36:2)	0	0
TG(14:0_36:3)	0	0
TG(14:0_36:4)	0	0
TG(14:0_38:4)	0	0
TG(14:0_38:5)	0	0
TG(16:0_28:1)	0	0
TG(16:0_28:2)	0	0
TG(16:0_30:2)	0	0
TG(16:0_32:0)	0	0
TG(16:0_32:1)	0	0
TG(16:0_32:2)	0	0
TG(16:0_32:3)	0	0
TG(16:0_33:1)	0	0
TG(16:0_33:2)	0	0
TG(16:0_34:0)	0	0
TG(16:0_34:1)	0	0
TG(16:0_34:2)	0	0
TG(16:0_34:3)	0	0
TG(16:0_34:4)	0	0
TG(16:0_35:1)	0	0
TG(16:0_35:2)	0	0
TG(16:0_35:3)	0	0
TG(16:0_36:2)	0	0
TG(16:0_36:3)	0	0
TG(16:0_36:4)	0	0
TG(16:0_36:5)	0	0
TG(16:0_36:6)	0	0
TG(16:0_37:3)	0	0
TG(16:0_38:1)	0	0
TG(16:0_38:2)	0	0
TG(16:0_38:3)	0	0
TG(16:0_38:4)	0	0
TG(16:0_38:5)	0	0
TG(16:0_38:6)	0	0
TG(16:0_38:7)	0	0
TG(16:0_40:6)	0	0
TG(16:0_40:7)	0	0
TG(16:0_40:8)	0	0
TG(16:1_28:0)	0	0
TG(16:1_30:1)	0	0
TG(16:1_32:0)	0	0
TG(16:1_32:1)	0	0
TG(16:1_32:2)	0	0
TG(16:1_33:1)	0	0
TG(16:1_34:0)	0	0
TG(16:1_34:1)	0	0
TG(16:1_34:2)	0	0
TG(16:1_34:3)	0	0
TG(16:1_36:1)	0	0
TG(16:1_36:2)	0	0
TG(16:1_36:3)	0	0
TG(16:1_36:4)	0	0
TG(16:1_36:5)	0	0
TG(16:1_38:3)	0	0
TG(16:1_38:4)	0	0
TG(16:1_38:5)	0	0
TG(17:0_32:1)	0	0
TG(17:0_34:1)	0	0
TG(17:0_34:2)	0	0
TG(17:0_34:3)	0	0
TG(17:0_36:3)	0	0
TG(17:0_36:4)	0	0
TG(17:1_32:1)	0	0
TG(17:1_34:1)	0	0
TG(17:1_34:2)	0	0
TG(17:1_34:3)	0	0
TG(17:1_36:3)	0	0
TG(17:1_36:4)	0	0
TG(18:0_30:0)	0	0
TG(18:0_30:1)	0	0
TG(18:0_32:0)	0	0
TG(18:0_32:1)	0	0
TG(18:0_32:2)	0	0
TG(18:0_34:2)	0	0
TG(18:0_34:3)	0	0
TG(18:0_36:1)	0	0
TG(18:0_36:2)	0	0
TG(18:0_36:3)	0	0
TG(18:0_36:4)	0	0
TG(18:0_36:5)	0	0
TG(18:0_38:6)	0	0
TG(18:0_38:7)	0	0
TG(18:1_26:0)	0	0
TG(18:1_28:1)	0	0
TG(18:1_30:0)	0	0
TG(18:1_30:1)	0	0
TG(18:1_30:2)	0	0
TG(18:1_31:0)	0	0
TG(18:1_32:0)	0	0
TG(18:1_32:1)	0	0
TG(18:1_32:2)	0	0
TG(18:1_32:3)	0	0
TG(18:1_33:0)	0	0
TG(18:1_33:1)	0	0
TG(18:1_33:2)	0	0
TG(18:1_34:1)	0	0
TG(18:1_34:2)	0	0
TG(18:1_34:3)	0	0
TG(18:1_34:4)	0	0
TG(18:1_35:2)	0	0
TG(18:1_35:3)	0	0
TG(18:1_36:0)	0	0
TG(18:1_36:1)	0	0
TG(18:1_36:2)	0	0
TG(18:1_36:3)	0	0
TG(18:1_36:4)	0	0
TG(18:1_36:5)	0	0
TG(18:1_36:6)	0	0
TG(18:1_38:5)	0	0
TG(18:1_38:6)	0	0
TG(18:1_38:7)	0	0
TG(18:2_28:0)	0	0
TG(18:2_30:0)	0	0
TG(18:2_30:1)	0	0
TG(18:2_31:0)	0	0
TG(18:2_32:0)	0	0
TG(18:2_32:1)	0	0
TG(18:2_32:2)	0	0
TG(18:2_33:0)	0	0
TG(18:2_33:1)	0	0
TG(18:2_33:2)	0	0
TG(18:2_34:0)	0	0
TG(18:2_34:1)	0	0
TG(18:2_34:2)	0	0
TG(18:2_34:3)	0	0
TG(18:2_34:4)	0	0
TG(18:2_35:1)	0	0
TG(18:2_35:2)	0	0
TG(18:2_35:3)	0	0
TG(18:2_36:0)	0	0
TG(18:2_36:1)	0	0
TG(18:2_36:2)	0	0
TG(18:2_36:3)	0	0
TG(18:2_36:4)	0	0
TG(18:2_36:5)	0	0
TG(18:2_38:4)	0	0
TG(18:2_38:5)	0	0
TG(18:2_38:6)	0	0
TG(18:3_30:0)	0	0
TG(18:3_32:0)	0	0
TG(18:3_32:1)	0	0
TG(18:3_34:0)	0	0
TG(18:3_34:1)	0	0
TG(18:3_34:2)	0	0
TG(18:3_34:3)	0	0
TG(18:3_36:1)	0	0
TG(18:3_36:2)	0	0
TG(18:3_36:3)	0	0
TG(18:3_36:4)	0	0
TG(18:3_38:5)	0	0
TG(18:3_38:6)	0	0
TG(20:0_32:3)	0	0
TG(20:0_32:4)	0	0
TG(20:0_34:1)	0	0
TG(20:1_24:3)	0	0
TG(20:1_26:1)	0	0
TG(20:1_30:1)	0	0
TG(20:1_31:0)	0	0
TG(20:1_32:1)	0	0
TG(20:1_32:2)	0	0
TG(20:1_32:3)	0	0
TG(20:1_34:0)	0	0
TG(20:1_34:1)	0	0
TG(20:1_34:2)	0	0
TG(20:1_34:3)	0	0
TG(20:2_32:0)	0	0
TG(20:2_32:1)	0	0
TG(20:2_34:1)	0	0
TG(20:2_34:2)	0	0
TG(20:2_34:3)	0	0
TG(20:3_32:0)	0	0
TG(20:3_32:1)	0	0
TG(20:3_32:2)	0	0
TG(20:3_34:0)	0	0
TG(20:3_34:1)	0	0
TG(20:3_34:2)	0	0
TG(20:3_34:3)	0	0
TG(20:3_36:3)	0	0
TG(20:3_36:4)	0	0
TG(20:4_30:0)	0	0
TG(20:4_32:0)	0	0
TG(20:4_32:1)	0	0
TG(20:4_32:2)	0	0
TG(20:4_34:0)	0	0
TG(20:4_34:1)	0	0
TG(20:4_34:2)	0	0
TG(20:4_34:3)	0	0
TG(20:4_36:2)	0	0
TG(20:4_36:3)	0	0
TG(20:4_36:4)	0	0
TG(20:5_34:0)	0	0
TG(20:5_34:1)	0	0
TG(20:5_34:2)	0	0
TG(20:5_36:2)	0	0
TG(20:5_36:3)	0	0
TG(22:4_34:2)	0	0
TG(22:5_32:0)	0	0
TG(22:5_32:1)	0	0
TG(22:5_34:1)	0	0
TG(22:5_34:2)	0	0
TG(22:6_32:0)	0	0
TG(22:6_32:1)	0	0
TG(22:6_34:1)	0	0
TG(22:6_34:2)	0	0
p-Cresol sulfate	0	0
Indoxyl sulfate	0	0
Valeric acid + Isovaleric acid	0	0
3-Aminoisobutyric acid	0	0
Dimethylglycine	0	0
2-Hydroxybutyric acid	0	0
2-Hydroxyisobutyric acid	0	0
3-Hydroxyisobutyric acid	0	0
Glyceric acid	0	0
Caproic acid	0	0
Guanidoacetic acid	0	0
N-Acetyl-Glycine	0	0
2-Hydroxy-2-methylbutyric acid	0	0
2-Hydroxyisovaleric acid	0	0
3-Hydroxyisovaleric acid	0	0
3,4-Dihydroxybutyric acid	0	0
Benzoic acid	0	0
2-Hydroxy-3-methylvaleric acid	0	0
Phenylacetic acid	0	0
Threonic acid	0	0
4-Hydroxybenzoic acid	0	0
Salicylic acid	0	0
Caprylic acid	0	0
N-Acetyl-Serine	0	0
Xanthosine	0	0
2-Hydroxyphenylacetic acid	0	0
3-Hydroxyphenylacetic acid	0	0
4-Hydroxyphenylacetic acid	0	0
Orotic acid	0	0
N-Acetyl-Proline	0	0
Tiglylglycine	0	0
N-Acetyl-Valine	0	0
Indoxyl glucoside	0	0
Indole-3-carboxylic acid	0	0
Quinoline-4-carboxylic acid	0	0
N-Acetyl-Leucine	0	0
Quinaldic acid	0	0
N-Acetyl-Isoleucine	0	0
Shikimic acid	0	0
N-Acetyl-Asparagine	0	0
3-Indoleacetic acid	0	0
Argininic acid	0	0
Hippuric acid	0	0
Caffeic acid	0	0
Homovanillic acid	0	0
HPHPA	0	0
N1-Acetyl-Lysine	0	0
N-Acetyl-Glutamine	0	0
Kynurenic acid	0	0
Indole-3-propionic acid	0	0
5-Hydroxyindoleacetic acid	0	0
N-Acetyl-Methionine	0	0
cAMP	0	0
p-Hydroxyhippuric acid	0	0
N-Acetyl-Histidine	0	0
Indolelactic acid	0	0
N-Acetyl-Tyrosine	0	0
N-Acetyl-Tryptophan	0	0
alpha-Ketoisovaleric acid	0	0
Fumaric acid	0	0
Maleic acid	0	0
Methylmalonic acid	0	0
Phenylacetylglutamine	0	0
2-oxoisocaproic acid	0	0
Ethylmalonic acid	0	0
Glutaric acid	0	0
2-hydroxyglutaric acid	0	0
Tartaric acid	0	0
2,5-Furandicarboxylic acid	0	0
3-Methyladipic acid	0	0
3-Deoxyglucosone	0	0
Quinolinic acid	0	0
Indoxyl glucuronide	0	0
N-Acetyl-Aspartic acid	0	0
4-Hydroxyphenylpyruvic acid	0	0
N-Acetyl-Glutamic acid	0	0
CMPF	0	0
alpha-Ketoglutaric acid	0	0
cis-Aconitic acid	0	0
Picolinic acid	0	0

## Sheet: Table S2D
Table S2D: Pathway analysis of jejunal metabolites in NE birds.
Pathway	Total	Expected	Hits	Impact
Arginine and proline metabolism	36	0.92872	5	0.13721
beta-Alanine metabolism	21	0.54175	3	0.05597
Glutathione metabolism	28	0.72234	3	0.00717
Neomycin, kanamycin and gentamicin biosynthesis	2	0.051595	1	0
Glycine, serine and threonine metabolism	34	0.87712	3	0.06902
Tryptophan metabolism	39	1.0061	3	0.01462
Pyrimidine metabolism	40	1.0319	3	0.07782
Citrate cycle (TCA cycle)	20	0.51595	2	0.14041
Linoleic acid metabolism	4	0.10319	1	0
Propanoate metabolism	22	0.56755	2	0
Fatty acid biosynthesis	47	1.2125	3	0.01473
Phenylalanine metabolism	8	0.20638	1	0.2381
Taurine and hypotaurine metabolism	8	0.20638	1	0.42857
Glyoxylate and dicarboxylate metabolism	32	0.82553	2	0.05556
Sphingolipid metabolism	32	0.82553	2	0.21576
Glycerophospholipid metabolism	36	0.92872	2	0.11618
Valine, leucine and isoleucine degradation	40	1.0319	2	0.04975
alpha-Linolenic acid metabolism	13	0.33537	1	0
Butanoate metabolism	15	0.38697	1	0
Nicotinate and nicotinamide metabolism	15	0.38697	1	0
Glycerolipid metabolism	16	0.41276	1	0.01402
Histidine metabolism	16	0.41276	1	0.18852
Starch and sucrose metabolism	16	0.41276	1	0.35961
Ubiquinone and other terpenoid-quinone biosynthesis	18	0.46436	1	0
Pyruvate metabolism	23	0.59335	1	0
Glycolysis / Gluconeogenesis	26	0.67074	1	0
Lipoic acid metabolism	27	0.69654	1	0
Galactose metabolism	27	0.69654	1	0.03499
Alanine, aspartate and glutamate metabolism	28	0.72234	1	0
Lysine degradation	30	0.77393	1	0.1227
Cysteine and methionine metabolism	33	0.85132	1	0.04179
Biosynthesis of unsaturated fatty acids	36	0.92872	1	0
Fatty acid elongation	39	1.0061	1	0
Fatty acid degradation	39	1.0061	1	0
Steroid biosynthesis	41	1.0577	1	0
Arachidonic acid metabolism	41	1.0577	1	0
Primary bile acid biosynthesis	46	1.1867	1	0.03799
