# Supplementary material for: Elevated butyric acid and histamine in feces and serum as an indicator of onset of necrotic enteritis in broiler chickens
Source: Front Microbiol. 2025 May 9;16:1581309. doi: 10.3389/fmicb.2025.1581309 (PMC12098369; doi:10.3389/fmicb.2025.1581309)
Supplement: Supplementary file 4 [file Table_3.xlsx]

## Sheet: Table S3A
Table S3A: Fold Changes of Rectal metabolites of NE birds
MetaboliteNameOrID	logFC	FC	P.Value
Citrulline	1.0378	2.0531	0.00017384
Valeric acid + Isovaleric acid	2.0541	4.1528	0.0001915
PC ae C38:2	0.61895	1.5358	0.00025369
C4OH	0.80645	1.7489	0.00025832
LysoPC a C17:0	2.4266	5.3761	0.00025923
LysoPC a C14:0	0.97806	1.9698	0.00029442
N-Acetyl-Isoleucine	1.0746	2.1061	0.00036374
PC aa C32:3	0.73377	1.663	0.00042728
Cadaverine	1.1529	2.2236	0.00045984
Cer(d18:1/24:1)	2.5053	5.6778	0.00049178
TG(20:5_34:2)	-0.50646	0.70395	0.0005123
N-Acetyl-Valine	0.99325	1.9907	0.00055469
2-Hydroxy-3-methylvaleric acid	1.6572	3.1541	0.00068362
Phenylacetic acid	1.2622	2.3985	0.00071897
TG(18:1_32:2)	-0.52123	0.69678	0.0008018
SM(OH) C16:1	1.4217	2.6791	0.00086973
C16OH	-1.3045	0.40485	0.00087249
CE(20:4)	1.8712	3.6585	0.00096232
C14:1OH	-0.45329	0.73038	0.0011061
LysoPC a C16:1	1.363	2.5722	0.0011645
C6	0.43867	1.3554	0.0012301
N-Acetyl-Leucine	0.9449	1.925	0.0012763
N-Acetyl-Glutamic acid	0.99772	1.9968	0.0013519
SM C24:1	0.82005	1.7655	0.0013634
Trimethylamine N-Oxide	-2.5449	0.17136	0.0013801
Deoxycytidine	-1.208	0.43286	0.0014033
SM(OH) C22:1	0.59403	1.5095	0.0014568
C16:1OH	-1.2368	0.42431	0.0014678
Valine	0.9388	1.9169	0.00156
Propionic acid	0.66606	1.5867	0.0015861
PC aa C32:0	1.5161	2.8602	0.0017111
TG(20:3_34:1)	-0.78899	0.57875	0.0017506
Xanthine	1.9581	3.8856	0.0017815
alpha-Aminobutyric acid	0.86247	1.8182	0.0017892
TG(18:1_35:3)	-0.40727	0.75405	0.0020488
TG(17:0_36:4)	-0.53834	0.68856	0.0021177
SM C16:0	2.7388	6.675	0.0021666
TG(17:0_34:3)	-0.53623	0.68957	0.0022042
PC aa C32:1	0.70922	1.6349	0.0022812
TG(20:1_32:2)	-0.51563	0.69949	0.0022897
PC ae C32:1	0.83542	1.7844	0.0022943
PC ae C34:1	0.84395	1.795	0.0023133
C12:1	-0.40231	0.75665	0.0023684
Hex3Cer(d18:1/16:0)	0.45255	1.3685	0.0024298
Hex3Cer(d18:1/24:1)	0.38214	1.3033	0.0026438
Orotic acid	1.4684	2.7671	0.0026871
Butyric acid + Isobutyric acid	0.9572	1.9415	0.0026895
Spermine	1.0656	2.093	0.0027047
TG(16:0_40:6)	-0.50207	0.70609	0.0028657
PC ae C34:2	1.0656	2.093	0.0030287
5-Oxoproline	0.46556	1.3809	0.0032488
TG(18:1_30:2)	-0.45646	0.72877	0.0034703
C5DC	0.53221	1.4461	0.0035958
Glutamic acid	0.68831	1.6114	0.0038171
PC ae C36:1	0.88802	1.8506	0.0040954
PC aa C30:0	1.7779	3.4292	0.0044914
C6:1	0.42666	1.3441	0.0045473
TG(16:1_32:2)	-0.41739	0.74878	0.0049281
Leucine	0.66622	1.5869	0.0049725
TG(17:1_36:3)	-0.44102	0.73662	0.0053747
SM C18:0	0.64724	1.5662	0.0053969
CE(18:2)	1.3007	2.4635	0.005495
Asymmetric dimethylarginine	0.79232	1.7319	0.0056227
TG(17:0_36:3)	-0.54968	0.68317	0.0063867
C16:2OH	-0.77115	0.58595	0.0069576
Isoleucine	0.6831	1.6056	0.007005
TG(18:2_35:1)	-0.72662	0.60432	0.0070245
HexCer(d18:1/22:0)	0.32713	1.2545	0.0070947
PC ae C38:4	0.60924	1.5255	0.0071096
Cer(d18:1/16:0)	2.1718	4.5058	0.007483
C16:1	-1.2647	0.41619	0.0075194
TG(18:2_35:2)	-0.54091	0.68734	0.0077293
TG(14:0_35:1)	-0.54177	0.68693	0.007807
SM C24:0	0.55542	1.4696	0.0078659
TG(14:0_32:2)	-0.40223	0.75669	0.0078666
TG(18:3_36:4)	-0.61645	0.65227	0.0078909
Citric acid	-1.1206	0.4599	0.0084226
Alanine	0.3931	1.3132	0.0086008
TG(20:3_36:3)	-0.83041	0.56237	0.0087111
CE(22:6)	1.5497	2.9275	0.0087538
C3OH	0.38002	1.3014	0.0092224
SM C18:1	0.64263	1.5612	0.0095123
Pyruvic acid	0.72309	1.6507	0.0097006
Lysine	0.624	1.5411	0.0097032
TG(16:1_36:4)	-0.48243	0.71577	0.0097962
N-Acetyl-Arginine	0.486	1.4006	0.009828
TG(18:3_32:0)	-0.42073	0.74704	0.010074
CE(17:1)	-0.78738	0.57939	0.01105
N-Acetyl-Glycine	0.74041	1.6707	0.011589
TG(14:0_34:3)	-0.48651	0.71375	0.011593
PC aa C42:0	0.56017	1.4744	0.011928
PC ae C38:5	0.38578	1.3066	0.012028
HexCer(d18:1/16:0)	0.86517	1.8216	0.012836
TG(18:0_32:2)	-0.29913	0.81274	0.012872
TG(18:2_34:3)	-0.68163	0.62346	0.012885
TG(18:0_36:4)	-0.51172	0.70138	0.013029
HexCer(d18:1/23:0)	0.29463	1.2266	0.013699
TG(16:0_37:3)	-0.24183	0.84567	0.013837
HexCer(d18:1/24:0)	0.39732	1.3171	0.015313
DG(18:1_20:3)	0.50391	1.418	0.015937
Creatine	0.48757	1.4021	0.016162
TG(18:2_36:4)	-0.62077	0.65032	0.016242
TG(16:0_32:2)	-0.11918	0.92071	0.016449
PC ae C32:2	0.30902	1.2389	0.016986
Methionine	0.62134	1.5383	0.017261
TG(20:1_32:1)	-0.46637	0.72379	0.017603
HexCer(d18:1/20:0)	0.26782	1.204	0.017617
Hex2Cer(d18:1/16:0)	0.50887	1.4229	0.017663
Phenylalanine	0.57934	1.4942	0.017994
SM(OH) C14:1	1.1466	2.214	0.018386
TG(16:0_40:8)	-0.49839	0.7079	0.018683
PC aa C36:3	0.40079	1.3202	0.018715
CE(18:3)	0.83771	1.7872	0.018864
TG(18:0_34:2)	-0.52429	0.6953	0.018949
PC ae C36:3	0.83451	1.7833	0.020649
cis-Aconitic acid	-0.78648	0.57976	0.02127
C12	-0.16268	0.89337	0.021393
C5	0.38546	1.3063	0.021994
LysoPC a C24:0	0.42223	1.34	0.023431
PC ae C38:1	0.38742	1.308	0.023677
PC ae C38:6	0.26588	1.2024	0.024233
TG(16:0_32:3)	-0.33493	0.79283	0.024375
LysoPC a C26:1	0.33757	1.2636	0.024746
PC ae C36:2	1.2364	2.3562	0.025678
TG(16:0_33:2)	-0.39472	0.76064	0.025789
PC aa C34:3	0.3071	1.2372	0.026027
C16	-0.8335	0.56116	0.026094
HexCer(d18:1/26:1)	0.30966	1.2394	0.028092
TG(18:3_36:1)	-0.48827	0.71288	0.028263
Hex2Cer(d18:1/24:0)	0.52014	1.4341	0.028477
N1-Acetyl-Lysine	0.59869	1.5143	0.029086
PC ae C36:0	0.36039	1.2838	0.029098
Tyramine	1.5683	2.9656	0.029455
TG(20:2_34:1)	-0.48392	0.71503	0.029561
Guanosine	-1.162	0.4469	0.030555
TG(16:1_34:3)	-0.35364	0.78261	0.031238
N-Acetyl-Serine	0.78916	1.7281	0.031528
Tryptophan	0.53408	1.448	0.031764
Cystathionine	0.37694	1.2986	0.031929
PC aa C36:1	0.60603	1.5221	0.032177
TG(18:2_32:2)	-0.3475	0.78595	0.032696
Thymidine	0.24616	1.186	0.032797
N-Acetyl-Histidine	0.64544	1.5642	0.032893
Cer(d18:1/22:0)	1.7976	3.4764	0.032908
TG(16:1_38:3)	-0.60602	0.65701	0.033508
2-Hydroxybutyric acid	1.5498	2.9278	0.034067
Glycine	0.57743	1.4922	0.034717
Putrescine	0.75623	1.6891	0.034728
C10	0.36883	1.2913	0.035354
PC ae C40:5	0.26796	1.2041	0.035554
C3:1	0.34423	1.2695	0.037927
TG(22:5_34:2)	-0.64654	0.63881	0.037994
PC ae C40:6	0.50662	1.4207	0.038017
CE(16:1)	-0.66444	0.63094	0.038627
PC aa C34:4	0.48937	1.4038	0.038872
Argininic acid	0.37226	1.2944	0.038883
C4	0.57693	1.4917	0.039842
PC aa C36:2	0.53246	1.4464	0.041124
Deoxyguanosine	-0.77403	0.58478	0.042565
TG(18:1_32:3)	-0.332	0.79444	0.042929
Succinic acid	0.35862	1.2822	0.043155
p-Hydroxyhippuric acid	-1.0835	0.47189	0.04545
Asparagine	0.082806	1.0591	0.04566
Ornithine	0.21742	1.1626	0.046233
Histidine	0.34177	1.2673	0.046748
PC ae C42:3	0.53183	1.4458	0.047137
Aspartic acid	0.4674	1.3826	0.047219
TG(18:1_38:7)	-0.32917	0.79599	0.047296
PC ae C36:4	0.48623	1.4008	0.04731
Quinoline-4-carboxylic acid	0.058047	1.0411	0.049118
TG(20:2_32:1)	-0.26617	0.83152	0.050622
N1-Acetyl-Lysine + N6-Acetyl-Lysine	0.65346	1.5729	0.05105
TG(20:3_34:3)	-0.66287	0.63162	0.051461
Uric acid	1.7775	3.4282	0.053844
LysoPC a C20:3	0.49939	1.4136	0.053903
SM C20:2	0.28829	1.2212	0.054531
N-Acetyl-Tyrosine	0.50159	1.4158	0.055013
TG(16:0_36:4)	-0.34059	0.78972	0.055651
Cytidine	-0.96462	0.51241	0.056437
Shikimic acid	-0.21201	0.86334	0.057419
TG(18:2_33:0)	-0.32506	0.79827	0.058868
PC aa C42:6	0.28975	1.2224	0.059098
C12DC	-0.75934	0.59076	0.059405
4-Hydroxybenzoic acid	-0.45089	0.73159	0.061404
TG(14:0_36:4)	-0.45767	0.72816	0.06178
Hex2Cer(d18:1/24:1)	0.18701	1.1384	0.061959
N-Acetyl-Methionine	0.57727	1.492	0.062263
TG(16:0_36:6)	-0.080081	0.946	0.062396
SM C16:1	0.62855	1.546	0.063268
PC aa C42:1	0.194	1.1439	0.063499
PC ae C34:3	0.71549	1.642	0.063574
TG(18:1_36:5)	-0.37021	0.77367	0.064654
N-Acetyl-Proline	0.4227	1.3404	0.065038
TG(18:2_30:1)	-0.41906	0.74791	0.065467
PC ae C40:1	0.23819	1.1795	0.06548
TG(18:1_33:0)	-0.34393	0.78789	0.065695
HexCer(d18:1/18:0)	0.21964	1.1644	0.06651
PC aa C38:1	0.40537	1.3244	0.06653
TG(14:0_36:1)	-0.3373	0.79152	0.066823
Homovanillic acid	-0.052593	0.9642	0.067424
PC aa C40:1	0.29132	1.2238	0.069593
PC ae C40:4	0.28694	1.22	0.069611
beta-Alanine	0.36165	1.2849	0.069644
TG(20:1_30:1)	-0.30653	0.80858	0.069769
Indole-3-propionic acid	0.68758	1.6106	0.070226
CE(16:0)	1.0352	2.0494	0.070805
PC aa C42:4	0.21708	1.1624	0.0716
LysoPC a C28:0	0.25339	1.192	0.074189
PC ae C42:5	0.20902	1.1559	0.075235
Threonine	0.5859	1.501	0.075418
HexCer(d18:2/20:0)	0.27416	1.2093	0.077043
Cer(d18:1/23:0)	0.5108	1.4248	0.077052
PC aa C38:3	-0.085899	0.9422	0.078746
PC aa C36:6	0.36406	1.287	0.079237
TG(16:0_35:2)	-0.36607	0.77589	0.080122
C14:1	-0.36442	0.77678	0.080828
TG(18:3_36:2)	-0.41613	0.74943	0.081443
TG(14:0_38:4)	-0.43061	0.74195	0.081661
Creatinine	0.68381	1.6064	0.084628
LysoPC a C28:1	0.25446	1.1929	0.085139
TG(18:0_32:1)	-0.31275	0.80511	0.085842
PC aa C34:2	0.68258	1.605	0.088364
PC ae C42:4	0.18791	1.1391	0.08845
2-Hydroxy-2-methylbutyric acid	-0.40973	0.75276	0.089197
3-Aminoisobutyric acid	0.75111	1.6831	0.089926
TG(18:1_33:2)	-0.42093	0.74694	0.091958
TG(20:1_34:1)	-0.28486	0.82082	0.092617
Glutaric acid	0.24252	1.1831	0.094266
DG(14:0_18:1)	-0.66291	0.6316	0.09741
PC ae C38:3	0.38306	1.3041	0.097788
TG(16:0_38:4)	-0.47698	0.71848	0.099056
Spermidine	0.10799	1.0777	0.099428
PC ae C40:3	0.18392	1.136	0.099688
C5:1DC	0.26477	1.2014	0.10194
SM(OH) C24:1	0.25256	1.1913	0.10198
TG(18:2_36:0)	-0.31107	0.80604	0.10328
Cer(d18:1/25:0)	0.36279	1.2859	0.10359
Cer(d18:1/18:0)	0.077952	1.0555	0.10617
Xanthosine	0.39761	1.3173	0.1066
Dimethylglycine	0.2867	1.2198	0.10668
DG(16:1_18:1)	0.21221	1.1585	0.10699
PC aa C28:1	0.17125	1.126	0.10702
DG(16:0_20:0)	0.22333	1.1674	0.10713
PC ae C38:0	0.16382	1.1203	0.10725
2-hydroxyglutaric acid	0.44746	1.3636	0.10747
N-Acetyl-Aspartic acid	0.58103	1.4959	0.10815
LysoPC a C26:0	0.20541	1.153	0.1106
TG(20:1_34:0)	-0.43873	0.73778	0.11423
TG(16:0_35:1)	-0.25976	0.83523	0.11491
1-Methylnicotinamide	-0.46383	0.72506	0.11517
TG(16:0_38:2)	-0.40554	0.75495	0.11727
Hex2Cer(d18:1/14:0)	0.26786	1.204	0.11803
PC aa C32:2	0.1325	1.0962	0.12616
Hex2Cer(d18:1/20:0)	0.16357	1.1201	0.12709
TG(16:1_36:1)	-0.39766	0.75909	0.12799
C14:2	-0.17835	0.88371	0.12836
Kynurenine	0.50372	1.4179	0.13032
TG(16:1_36:5)	-0.6548	0.63516	0.13073
HexCer(d18:1/18:1)	0.17373	1.128	0.13381
PC aa C36:0	0.38401	1.305	0.13598
TG(20:2_32:0)	-0.34347	0.78814	0.13671
PC aa C34:1	0.77137	1.7069	0.13684
PC aa C42:5	0.18014	1.133	0.13795
Serine	0.22474	1.1686	0.13881
N2-Acetyl-Ornithine	1.5837	2.9974	0.13931
TG(18:2_28:0)	-0.11585	0.92284	0.14022
TG(18:0_34:3)	-0.31421	0.80429	0.14028
DOPA	-1.1086	0.46374	0.14028
Proline	0.38737	1.308	0.14142
N1-Acetylspermidine	0.23513	1.177	0.14256
C10:2	-0.54627	0.68479	0.1429
Guanine	-0.44882	0.73264	0.14312
Nudifloramide	-0.25221	0.83961	0.14437
Guanidoacetic acid	-0.88331	0.54212	0.14555
alpha-Aminoadipic acid	-0.38718	0.76462	0.14813
TG(17:0_34:2)	-0.32932	0.79591	0.15003
PC aa C40:6	0.26666	1.203	0.15006
Hypoxanthine	0.24569	1.1857	0.15013
TG(22:6_32:1)	-0.31877	0.80175	0.15473
Nicotinamide ribotide	0.21213	1.1584	0.15774
5-Methyluridine	0.3224	1.2504	0.15794
TG(16:0_38:3)	-0.44829	0.73291	0.16175
Pipecolic acid	0.45785	1.3735	0.1648
TG(14:0_34:2)	-0.19062	0.87623	0.16522
C5MDC	0.54565	1.4597	0.16554
Malonic acid	-0.031142	0.97865	0.16568
TG(18:3_30:0)	-0.36619	0.77583	0.167
TG(17:1_36:4)	-0.34831	0.7855	0.17283
PC aa C36:5	0.05403	1.0382	0.17294
7-Methylguanine	0.10351	1.0744	0.1778
Hex3Cer(d18:1_22:0)	0.11448	1.0826	0.17855
2-Hydroxyisovaleric acid	-0.81622	0.56793	0.17946
DG(16:0_16:0)	0.20938	1.1562	0.18076
TG(18:1_35:2)	-0.27353	0.82729	0.1812
TG(18:2_34:0)	-0.17124	0.88808	0.18352
TG(16:1_38:4)	-0.39401	0.76101	0.18521
TG(18:3_36:3)	-0.30217	0.81103	0.18634
TG(18:2_35:3)	-0.27672	0.82547	0.19061
TG(16:0_38:1)	-0.24358	0.84465	0.19219
PC aa C40:3	-0.051387	0.96501	0.19453
Taurine	-0.28518	0.82064	0.19609
TG(18:2_34:2)	-0.36381	0.77711	0.19727
Indolelactic acid	1.0511	2.0721	0.20053
CE(22:5)	0.33635	1.2626	0.20177
3-Deoxyglucosone	0.058408	1.0413	0.20305
TG(16:0_34:3)	-0.15519	0.89801	0.20359
TG(18:2_33:2)	-0.22596	0.85502	0.20594
Cer(d18:0/20:0)	0.34469	1.2699	0.20598
alpha-Ketoisovaleric acid	0.14934	1.1091	0.20627
PC aa C40:5	0.07117	1.0506	0.20824
Hex3Cer(d18:1/18:0)	0.30101	1.232	0.21072
DG(16:0_18:1)	0.090474	1.0647	0.21091
TG(22:5_34:1)	-0.42902	0.74277	0.21303
Caprylic acid	0.3249	1.2526	0.21688
TG(18:2_38:4)	-0.26359	0.83301	0.22138
Glucose	0.081984	1.0585	0.22138
PC ae C30:0	0.20131	1.1497	0.22529
TG(22:6_32:0)	-0.28428	0.82115	0.22545
TG(18:3_34:0)	-0.27299	0.8276	0.23322
3,4-Dihydroxybutyric acid	-0.012802	0.99117	0.23558
TG(17:1_34:3)	-0.37193	0.77275	0.23671
CE(15:0)	-0.13985	0.90762	0.24102
PC aa C42:2	0.20523	1.1529	0.24385
2-oxoisocaproic acid	-0.033624	0.97696	0.24616
Cer(d18:0/22:0)	0.22404	1.168	0.24841
PC ae C42:2	0.1218	1.0881	0.25155
TG(22:6_34:1)	-0.36451	0.77673	0.25586
TG(18:0_36:5)	-0.33386	0.79341	0.26473
TG(22:6_34:2)	-0.21498	0.86156	0.26623
PC aa C38:0	0.16177	1.1187	0.26634
C5OH	0.39525	1.3152	0.27043
TG(16:0_35:3)	-0.17285	0.88709	0.27051
TG(18:1_34:3)	-0.27227	0.82802	0.27489
C2	0.17504	1.129	0.27503
TG(18:2_38:5)	0.1035	1.0744	0.28325
Methionine sulfoxide	-0.23688	0.84858	0.28628
Methylhistidine	0.37546	1.2972	0.28762
N-Acetyl-Asparagine	0.54448	1.4585	0.2894
TG(20:1_31:0)	-0.26429	0.83261	0.28943
Methylmalonic acid	0.79599	1.7363	0.28963
PC ae C44:4	0.12447	1.0901	0.29098
TG(22:5_32:1)	-0.57485	0.67136	0.29633
Hex2Cer(d18:1/22:0)	0.11801	1.0852	0.30062
DG(16:0_18:2)	0.14334	1.1045	0.30695
1,3-Diaminopropane	0.46876	1.3839	0.30849
DG(18:1_20:4)	0.10777	1.0776	0.31552
TG(16:1_38:5)	-0.28568	0.82035	0.31603
TG(18:1_38:5)	0.14254	1.1038	0.31678
TG(16:1_32:1)	-0.038333	0.97378	0.31807
TG(18:1_34:1)	-0.063783	0.95675	0.31859
TG(16:0_38:6)	-0.21339	0.86251	0.32064
TG(20:5_34:0)	-0.31774	0.80233	0.3246
TG(16:0_38:5)	0.082441	1.0588	0.3246
TG(20:4_34:3)	-0.30919	0.80709	0.32499
4-Hydroxyphenylacetic acid	0.8712	1.8292	0.32672
TG(20:3_32:2)	-0.1617	0.89397	0.32858
TG(20:3_32:0)	-0.25177	0.83987	0.32868
3-Methyladipic acid	0.51218	1.4262	0.33496
Ethanolamine	-0.14096	0.90692	0.33773
TG(16:1_34:0)	-0.1986	0.8714	0.34505
Cer(d18:0/24:0)	0.4105	1.3291	0.34608
TG(18:1_28:1)	-0.10463	0.93005	0.34654
N-Acetylputrescine	0.78499	1.7231	0.34819
Cer(d16:1/18:0)	0.15757	1.1154	0.3489
HexCer(d16:1/22:0)	0.14809	1.1081	0.35059
TG(20:4_30:0)	-0.2814	0.82279	0.35263
PC aa C36:4	0.066446	1.0471	0.35427
3-Hydroxyisovaleric acid	-0.081601	0.94501	0.36211
TG(16:0_28:2)	-0.23916	0.84724	0.36244
C14:2OH	0.65746	1.5773	0.36341
HexCer(d18:2/16:0)	0.064996	1.0461	0.36471
PC aa C40:2	0.17913	1.1322	0.36591
Tyrosine	0.079371	1.0566	0.36613
TG(20:5_36:2)	-0.11963	0.92043	0.36788
TG(16:0_28:1)	-0.16032	0.89483	0.37394
TG(16:0_32:0)	0.0016814	1.0012	0.37473
TG(18:1_31:0)	0.068091	1.0483	0.37474
C4:1	0.32859	1.2558	0.37965
N-Acetyl-Alanine	0.13223	1.096	0.38068
TG(20:1_24:3)	0.30412	1.2347	0.38135
TG(18:1_36:6)	-0.22228	0.85721	0.38166
HexCer(d18:2/22:0)	-0.031638	0.97831	0.38185
C10:1	0.38567	1.3065	0.38261
Phenylethylamine	-0.44045	0.7369	0.38789
PC ae C34:0	0.38427	1.3052	0.39271
Inosine	-0.81469	0.56853	0.39714
TG(20:1_34:3)	-0.37165	0.7729	0.40034
TG(20:2_34:2)	-0.14625	0.9036	0.40213
TG(16:1_34:2)	-0.1738	0.8865	0.40407
DG(14:0_20:0)	0.24803	1.1876	0.4067
3-Hydroxyphenylacetic acid	0.68397	1.6066	0.40754
Serotonin	0.52415	1.4381	0.4076
C5:1	0.26231	1.1994	0.40764
TG(17:1_34:1)	-0.27885	0.82425	0.4078
TG(18:3_32:1)	-0.33962	0.79025	0.40844
TG(18:2_36:5)	-0.4854	0.7143	0.41539
2,5-Furandicarboxylic acid	0.35834	1.282	0.41992
HexCer(d18:2/23:0)	0.24105	1.1819	0.42329
TG(18:3_34:2)	-0.2361	0.84904	0.42527
Deoxyuridine	0.69306	1.6167	0.42591
Maleic acid	0.075705	1.0539	0.42617
Malic acid	0.22466	1.1685	0.42667
TG(14:0_35:2)	-0.25277	0.83928	0.42746
C0	0.11118	1.0801	0.42999
TG(18:0_36:3)	-0.19542	0.87332	0.4302
Norepinephrine	0.79065	1.7299	0.43092
TG(20:4_36:2)	-0.19256	0.87505	0.43876
TG(18:2_33:1)	-0.18	0.8827	0.44036
PC ae C40:2	-0.28052	0.82329	0.44359
Carnosine	-0.052865	0.96402	0.44542
Threonic acid	-0.34441	0.78763	0.44636
CE(20:0)	0.44822	1.3644	0.44685
TG(16:0_40:7)	-0.31528	0.8037	0.44789
TG(20:3_32:1)	-0.11969	0.92039	0.44984
HPHPA	0.29372	1.2258	0.45616
TG(16:0_34:4)	0.11811	1.0853	0.4605
Caffeic acid	-1.1264	0.45804	0.46082
PC ae C44:3	0.30981	1.2395	0.46122
Sarcosine	0.080887	1.0577	0.46207
TG(18:1_36:4)	-0.10735	0.92829	0.46214
TG(16:0_38:7)	-0.16871	0.88964	0.46363
TG(16:1_34:1)	-0.12149	0.91924	0.46649
5-Hydroxyindoleacetic acid	0.68076	1.603	0.46967
SM C26:1	0.1294	1.0938	0.47245
TG(18:2_36:1)	-0.22153	0.85765	0.47582
DG(18:0_20:0)	0.26382	1.2007	0.47722
N-Acetyl-Glutamine	0.45828	1.3739	0.48247
2-oxoadipic acid	-0.55566	0.68035	0.49508
3-Hydroxybutyric acid	0.72683	1.655	0.49771
DG(17:0_18:1)	0.14826	1.1082	0.49958
C3	0.076669	1.0546	0.50195
Uridine	-0.18361	0.8805	0.50282
Arginine	0.33023	1.2572	0.50861
3-Hydroxyisobutyric acid	-0.06056	0.95889	0.50965
TG(20:1_32:3)	-0.30156	0.81138	0.50993
TG(18:3_34:1)	-0.22104	0.85795	0.51081
TG(18:0_38:6)	0.23445	1.1765	0.51593
PC aa C24:0	0.05565	1.0393	0.51601
Ethylmalonic acid	0.6113	1.5276	0.51788
TG(18:0_32:0)	-0.15896	0.89567	0.52106
CE(14:1)	-0.17072	0.8884	0.52973
Betaine	0.075982	1.0541	0.53451
TG(20:3_34:2)	-0.083539	0.94374	0.53607
C9	-0.013785	0.99049	0.54379
TG(18:0_30:0)	-0.12442	0.91737	0.54561
Oxalic acid	-0.34068	0.78967	0.54879
CE(17:0)	-0.066292	0.95509	0.55265
Glutamine	0.20706	1.1543	0.564
TG(18:1_36:0)	-0.048858	0.9667	0.56502
TG(16:0_36:5)	-0.11577	0.92289	0.56566
TG(18:1_26:0)	-0.2216	0.85761	0.56862
TG(18:0_36:1)	-0.086433	0.94185	0.57423
TG(18:1_33:1)	-0.23258	0.85111	0.58791
PC aa C40:4	-0.35218	0.7834	0.59228
TG(20:4_36:4)	-0.12427	0.91747	0.59571
Dopamine	0.39093	1.3112	0.59921
5-Hydroxylysine	0.25413	1.1926	0.60184
TG(20:4_32:1)	0.16335	1.1199	0.60198
TG(18:2_38:6)	-0.21491	0.8616	0.60464
TG(20:4_34:1)	0.1562	1.1144	0.60497
DG(18:1_22:6)	0.083293	1.0594	0.60798
TG(18:2_30:0)	-0.056572	0.96155	0.61087
CE(22:1)	-0.043529	0.97028	0.61259
TG(20:3_36:4)	-0.27501	0.82644	0.61337
Tryptamine	0.1635	1.12	0.61442
TG(18:0_30:1)	-0.16032	0.89483	0.61701
PC aa C38:5	-0.11518	0.92326	0.62085
CE(18:1)	0.33698	1.2631	0.62704
TG(14:0_36:3)	-0.22326	0.85663	0.62855
HexCer(d18:1/26:0)	-0.0041596	0.99712	0.62928
TG(17:0_34:1)	-0.046903	0.96801	0.63308
Cer(d16:1/20:0)	-0.25745	0.83656	0.63342
Indole	0.15588	1.1141	0.64061
TG(20:0_32:4)	-0.24335	0.84478	0.64086
DG(18:1_18:3)	0.03872	1.0272	0.64273
TG(18:1_30:0)	-0.078575	0.94699	0.64733
Fumaric acid	0.21764	1.1628	0.6503
TG(16:1_33:1)	-0.16682	0.8908	0.65369
HexCer(d18:1/24:1)	-0.089275	0.93999	0.65489
TG(18:1_32:0)	-0.058555	0.96023	0.65524
TG(20:5_36:3)	-0.065642	0.95552	0.65631
Adenine	0.30552	1.2359	0.65758
TG(20:2_34:3)	-0.22299	0.85679	0.65894
Tartaric acid	0.0049074	1.0034	0.66026
TG(16:1_32:0)	-0.057539	0.9609	0.66148
PC ae C44:5	-0.20715	0.86624	0.665
DG(16:1_18:2)	0.034893	1.0245	0.67066
3-Indoleacetic acid	0.21527	1.1609	0.67606
Agmatine	-0.61049	0.65498	0.67724
TG(20:4_34:0)	-0.021129	0.98546	0.68046
Deoxyinosine	0.13187	1.0957	0.68145
CE(20:3)	0.12121	1.0876	0.68234
TG(18:1_36:3)	-0.20649	0.86664	0.68516
Cer(d18:2/24:1)	-0.44949	0.7323	0.68568
TG(18:1_36:2)	-0.074584	0.94962	0.68652
HexCer(d18:2/24:0)	0.050449	1.0356	0.69055
Cer(d18:2/24:0)	-0.0045334	0.99686	0.69143
C18	-0.16821	0.88994	0.69334
TG(22:5_32:0)	-0.094143	0.93683	0.69669
TG(20:3_34:0)	-0.027643	0.98102	0.69794
PC ae C30:1	0.31823	1.2468	0.69807
TG(16:0_32:1)	-0.055591	0.9622	0.70183
TG(20:4_32:2)	-0.1356	0.91029	0.70237
DG(16:1_20:0)	0.076629	1.0546	0.70266
TG(22:4_34:2)	0.31886	1.2473	0.70378
trans-4-Hydroxyproline	0.10962	1.0789	0.71192
Cer(d18:0/24:1)	0.042383	1.0298	0.71365
Hex2Cer(d18:1/18:0)	0.03427	1.024	0.71724
Deoxyadenosine	-0.066015	0.95527	0.71771
TG(18:2_32:1)	-0.27721	0.82518	0.71957
SM C26:0	0.2366	1.1782	0.72138
Cytosine	-0.2849	0.8208	0.72212
TG(20:5_34:1)	-0.1627	0.89335	0.72983
TG(20:1_26:1)	-0.23862	0.84755	0.73106
TG(20:4_32:0)	-0.062555	0.95757	0.73266
C18:1	-0.0883	0.94063	0.73419
TG(20:0_32:3)	-0.15688	0.89696	0.73778
PC aa C38:6	0.083073	1.0593	0.73801
TG(16:0_36:2)	-0.1613	0.89422	0.73926
TG(20:4_34:2)	-0.13961	0.90777	0.74236
TG(18:2_36:3)	-0.26968	0.8295	0.74569
TG(16:0_34:1)	-0.12023	0.92004	0.74737
TG(20:4_36:3)	-0.10847	0.92757	0.75645
TG(18:3_34:3)	0.122	1.0882	0.75682
CE(20:1)	0.15298	1.1119	0.75693
Cer(d18:1/24:0)	0.56961	1.4841	0.75726
TG(16:1_30:1)	-0.23947	0.84706	0.7646
Cer(d18:2/22:0)	0.1326	1.0963	0.77044
CE(22:0)	-0.010457	0.99278	0.77093
TG(16:1_36:2)	-0.094777	0.93642	0.77293
Epinephrine	0.58224	1.4972	0.77366
TG(16:0_30:2)	-0.14045	0.90724	0.7803
PC ae C42:1	-0.10814	0.92779	0.7828
C7DC	-0.029051	0.98006	0.79086
TG(18:1_30:1)	-0.023948	0.98354	0.7987
Dimethylamine	0.60679	1.5229	0.80512
TG(18:0_36:2)	-0.067141	0.95453	0.81411
TG(18:1_38:6)	-0.059942	0.9593	0.81614
Picolinic acid	0.0033848	1.0023	0.81824
TG(18:2_36:2)	-0.1223	0.91872	0.82003
CE(14:0)	0.041611	1.0293	0.82055
Quinolinic acid	0.27959	1.2139	0.82226
C16:2	-0.0070953	0.99509	0.82542
Cer(d16:1/24:0)	0.031369	1.022	0.82589
Urea	0.1066	1.0767	0.83628
PC ae C30:2	-0.29339	0.81598	0.84144
PC ae C36:5	0.074311	1.0529	0.8426
TG(17:1_34:2)	-0.20098	0.86996	0.84441
TG(14:0_38:5)	0.05159	1.0364	0.84592
CE(15:1)	-0.25277	0.83928	0.84727
TG(14:0_36:2)	-0.031767	0.97822	0.84876
DG(18:1_18:2)	-0.064258	0.95644	0.84908
TG(16:1_28:0)	-0.070673	0.95219	0.84943
TG(18:1_36:1)	-0.12123	0.9194	0.85119
2-Hydroxyisobutyric acid	-0.21105	0.86391	0.85464
TG(18:3_38:6)	-0.13802	0.90876	0.85974
Lactic acid	0.020926	1.0146	0.86404
DG(14:0_18:2)	-0.077464	0.94772	0.8652
4-Hydroxyphenylpyruvic acid	-0.21807	0.85972	0.86657
Diacetylspermine	-0.42211	0.74633	0.86725
TG(17:1_32:1)	-0.070245	0.95248	0.86783
C8	-0.024943	0.98286	0.87353
CE(22:2)	0.029864	1.0209	0.87372
TG(18:1_34:2)	-0.10217	0.93163	0.87743
Cer(d16:1/22:0)	0.17497	1.1289	0.87864
DG(18:2_18:2)	0.0064757	1.0045	0.88061
TG(14:0_34:0)	-0.14568	0.90395	0.88148
TG(18:2_34:1)	-0.1108	0.92607	0.88484
Choline	-0.18446	0.87998	0.89351
TG(20:0_34:1)	0.14847	1.1084	0.89531
Benzoic acid	-0.058712	0.96012	0.89589
TG(14:0_34:1)	-0.17278	0.88713	0.90015
TG(18:2_34:4)	-0.01298	0.99104	0.90128
TG(18:1_32:1)	-0.1713	0.88804	0.90234
3-Methoxytyramine	0.39494	1.3149	0.90648
TG(16:1_36:3)	-0.20317	0.86864	0.90744
TG(16:0_34:2)	-0.16186	0.89387	0.91317
TG(18:2_32:0)	-0.020837	0.98566	0.921
alpha-Ketoglutaric acid	-0.71822	0.60785	0.92752
Salicylic acid	-0.40044	0.75763	0.92858
TG(18:3_38:5)	-0.11103	0.92593	0.93294
TG(18:2_31:0)	-0.24748	0.84237	0.93923
HexCer(d18:2/18:0)	0.053515	1.0378	0.94111
DG(18:1_18:1)	0.02671	1.0187	0.94626
TG(16:0_34:0)	-0.15909	0.89559	0.94791
PC aa C38:4	-0.55536	0.68049	0.94829
TG(16:0_36:3)	-0.10436	0.93022	0.95005
TG(18:1_34:4)	0.016133	1.0112	0.95821
TG(16:0_33:1)	-0.13068	0.9134	0.95881
TG(18:0_38:7)	0.058452	1.0413	0.95977
CE(18:0)	0.033018	1.0232	0.96083
Allantoin	1.0983	2.1411	0.96516
TG(17:0_32:1)	-0.1101	0.92652	0.9785
DG(17:0_17:1)	0.00094619	1.0007	0.99421
DG(16:0_16:1)	-0.020208	0.98609	0.99869
Uracil	0.82449	1.7709	0.99995
TG(20:1_34:2)	-0.84202	0.55786	1.35e-05
LysoPC a C18:1	3.5058	11.359	2.06e-05
p-Cresol sulfate	1.7747	3.4217	2.26e-07
Adenosine	-1.0978	0.46723	2.69e-05
LysoPC a C18:0	4.7008	26.006	3.71e-06
Glyceric acid	-0.69707	0.61682	4.67e-05
Histamine	2.7552	6.7513	6.01e-14
LysoPC a C18:2	2.2984	4.9193	7.43e-06
LysoPC a C20:4	0.75222	1.6844	7.61e-05
LysoPC a C16:0	4.1146	17.323	7.86e-06
SM(OH) C22:2	0.9973	1.9963	8.17e-09
Caproic acid	2.8149	7.0367	9.82e-07

## Sheet: Table S3B
Table S3B: Correlation analysis of rectal metabolites of NE birds.
	correlation	t-stat	p-value
Histamine	1	657530000	0
C6:1	0.64626	8.2976	6.64E-13
p-Cresol sulfate	0.62437	7.8318	6.44E-12
SM(OH) C22:2	0.61796	7.7011	1.21E-11
N-Acetyl-Leucine	0.57674	6.9172	5.13E-10
N-Acetyl-Valine	0.56866	6.7735	1.01E-09
Alanine	0.56292	6.6732	1.61E-09
N-Acetyl-Asparagine	0.55651	6.5629	2.68E-09
N-Acetyl-Tyrosine	0.5535	6.5116	3.40E-09
C5	0.54915	6.4381	4.77E-09
C2	0.54417	6.3551	6.98E-09
N-Acetyl-Proline	0.54216	6.3218	8.13E-09
Leucine	0.54169	6.3141	8.42E-09
N-Acetyl-Aspartic acid	0.53731	6.2422	1.17E-08
N-Acetyl-Isoleucine	0.5247	6.0391	2.92E-08
C6	0.51702	5.9181	5.02E-08
Lysine	0.5169	5.9162	5.06E-08
Isoleucine	0.51123	5.8283	7.48E-08
N1-Acetylspermidine	0.5076	5.7724	9.58E-08
C4OH	0.50512	5.7345	1.13E-07
N-Acetyl-Glycine	0.50224	5.6907	1.37E-07
2-Hydroxy-3-methylvaleric acid	0.49724	5.6153	1.91E-07
LysoPC a C20:3	0.48835	5.4831	3.38E-07
PC ae C32:2	0.48395	5.4186	4.45E-07
Ornithine	0.48117	5.378	5.29E-07
N-Acetyl-Alanine	0.48069	5.371	5.46E-07
Tyramine	0.4791	5.3479	6.02E-07
N-Acetyl-Arginine	0.47855	5.34	6.23E-07
LysoPC a C14:0	0.47309	5.2613	8.69E-07
Hex3Cer(d18:1/16:0)	0.47191	5.2444	9.33E-07
C5:1	0.47101	5.2317	9.84E-07
LysoPC a C26:1	0.46952	5.2104	1.08E-06
N-Acetyl-Serine	0.46684	5.1723	1.26E-06
Valine	0.4647	5.142	1.43E-06
Phenylalanine	0.45902	5.0623	2.00E-06
C3	0.45713	5.0359	2.23E-06
N-Acetyl-Methionine	0.4561	5.0216	2.36E-06
Citrulline	0.4557	5.0161	2.42E-06
LysoPC a C28:1	0.45563	5.015	2.43E-06
LysoPC a C24:0	0.45467	5.0018	2.56E-06
Hex3Cer(d18:1/18:0)	0.45189	4.9633	3.00E-06
C3OH	0.45163	4.9597	3.05E-06
LysoPC a C26:0	0.45029	4.9412	3.28E-06
C3:1	0.4465	4.8892	4.06E-06
Methionine	0.44342	4.8472	4.81E-06
LysoPC a C16:1	0.44142	4.82	5.37E-06
LysoPC a C28:0	0.43769	4.7696	6.58E-06
HexCer(d18:1/20:0)	0.43637	4.7519	7.06E-06
PC aa C42:2	0.435	4.7335	7.60E-06
PC aa C42:0	0.43449	4.7266	7.81E-06
Tryptophan	0.43287	4.7049	8.52E-06
N-Acetyl-Glutamine	0.42947	4.6595	1.02E-05
1,3-Diaminopropane	0.42938	4.6583	1.03E-05
HexCer(d18:1/22:0)	0.42927	4.6569	1.03E-05
HexCer(d18:1/18:1)	0.42589	4.612	1.23E-05
PC aa C28:1	0.42572	4.6097	1.24E-05
PC aa C42:6	0.42401	4.5872	1.36E-05
Cadaverine	0.42238	4.5658	1.48E-05
HexCer(d18:1/26:1)	0.42212	4.5623	1.50E-05
PC aa C42:4	0.42205	4.5613	1.50E-05
PC ae C42:5	0.42049	4.5408	1.63E-05
Diacetylspermine	0.41852	4.5151	1.80E-05
Glutaric acid	0.41706	4.496	1.94E-05
N-Acetyl-Histidine	0.41684	4.4932	1.96E-05
DG(18:1_20:4)	0.4167	4.4913	1.97E-05
HexCer(d18:1/18:0)	0.41303	4.4436	2.37E-05
Propionic acid	0.40927	4.3949	2.86E-05
Caprylic acid	0.40783	4.3764	3.07E-05
C5:1DC	0.40728	4.3694	3.15E-05
Phenylacetic acid	0.40696	4.3652	3.20E-05
HexCer(d18:1/24:0)	0.4035	4.3208	3.79E-05
Pyruvic acid	0.39899	4.2634	4.71E-05
Succinic acid	0.39854	4.2577	4.81E-05
DG(16:0_16:0)	0.39672	4.2345	5.25E-05
TG(14:0_36:1)	-0.39487	-4.2111	5.73E-05
DG(16:0_20:0)	0.39485	4.2109	5.73E-05
Hex2Cer(d18:1/24:0)	0.39291	4.1864	6.28E-05
LysoPC a C20:4	0.39212	4.1765	6.52E-05
Glutamic acid	0.39165	4.1705	6.67E-05
Serotonin	0.39109	4.1635	6.84E-05
beta-Alanine	0.39028	4.1533	7.11E-05
TG(18:2_32:2)	-0.38993	-4.1489	7.22E-05
Caproic acid	0.38953	4.1439	7.36E-05
DG(18:1_20:3)	0.38858	4.132	7.69E-05
PC ae C36:0	0.38577	4.0968	8.75E-05
TG(18:2_33:0)	-0.38536	-4.0917	8.92E-05
Adenosine	-0.38534	-4.0915	8.92E-05
N-Acetyl-Glutamic acid	0.38401	4.0749	9.48E-05
Cer(d18:2/24:1)	0.38397	4.0745	9.50E-05
TG(20:1_34:2)	-0.3829	-4.0611	9.97E-05
HexCer(d18:2/16:0)	0.38167	4.0459	0.00010544
PC ae C42:2	0.38142	4.0428	0.00010663
TG(18:2_35:1)	-0.38137	-4.0421	0.00010688
Proline	0.38119	4.0399	0.00010774
C9	0.37998	4.0249	0.00011377
PC aa C32:3	0.37861	4.0079	0.00012103
C4:1	0.37549	3.9695	0.00013906
Trimethylamine N-Oxide	-0.37241	-3.9317	0.00015925
TG(18:2_34:3)	-0.37207	-3.9276	0.00016163
Salicylic acid	0.37049	3.9082	0.0001732
TG(18:1_33:0)	-0.36999	-3.9021	0.00017703
Tyrosine	0.36839	3.8826	0.00018976
Threonine	0.36738	3.8703	0.00019823
Cer(d18:1/25:0)	0.36475	3.8382	0.00022203
HexCer(d18:1/23:0)	0.36349	3.823	0.00023427
C16OH	-0.36317	-3.819	0.00023751
Spermidine	0.36283	3.815	0.00024093
Nicotinamide ribotide	0.36193	3.8041	0.00025031
C4	0.36153	3.7992	0.00025463
TG(18:1_32:2)	-0.36091	-3.7918	0.00026136
2-hydroxyglutaric acid	0.3604	3.7856	0.0002671
Histidine	0.36029	3.7843	0.00026831
PC ae C38:0	0.35846	3.7622	0.00028974
PC aa C34:4	0.35629	3.7361	0.00031728
Hex2Cer(d18:1/22:0)	0.35619	3.7349	0.00031863
PC ae C42:4	0.35564	3.7283	0.00032599
C16:1OH	-0.35515	-3.7224	0.00033267
TG(18:0_36:3)	-0.35468	-3.7168	0.00033921
DG(18:1_18:3)	0.35355	3.7033	0.00035542
5-Oxoproline	0.35291	3.6956	0.00036491
PC aa C24:0	0.35267	3.6927	0.00036859
3-Indoleacetic acid	0.34963	3.6564	0.00041748
PC ae C42:3	0.34295	3.5771	0.00054641
Hex2Cer(d18:1/20:0)	0.34291	3.5767	0.00054714
Xanthosine	-0.34224	-3.5688	0.00056197
Hex3Cer(d18:1/24:1)	0.34142	3.5591	0.00058061
TG(18:3_34:1)	-0.34099	-3.554	0.00059061
N1-Acetyl-Lysine	0.34061	3.5495	0.00059952
PC aa C32:2	0.33975	3.5393	0.00062036
Putrescine	0.33872	3.5273	0.00064592
TG(18:2_35:2)	-0.33843	-3.5238	0.00065341
Benzoic acid	0.33759	3.514	0.00067505
Valeric acid + Isovaleric acid	0.33716	3.5089	0.00068674
SM C20:2	0.33656	3.5019	0.00070287
DG(16:0_18:1)	0.33615	3.4971	0.00071423
TG(18:2_38:5)	0.33499	3.4835	0.00074721
TG(18:1_35:2)	-0.33492	-3.4826	0.00074926
Hex2Cer(d18:1/24:1)	0.33484	3.4817	0.00075166
PC aa C40:5	0.33403	3.4722	0.0007755
TG(20:3_34:1)	-0.33402	-3.4721	0.00077578
TG(18:2_30:1)	-0.33396	-3.4714	0.00077762
C5DC	0.32875	3.4106	0.00094968
Indole-3-propionic acid	0.32811	3.4032	0.00097299
Spermine	0.32663	3.386	0.0010288
Glycine	0.32594	3.378	0.0010561
C16:1	-0.32432	-3.3593	0.001122
HexCer(d16:1/22:0)	0.32406	3.3562	0.0011333
TG(20:1_34:1)	-0.32405	-3.3561	0.0011337
PC ae C38:2	0.32317	3.346	0.0011714
PC aa C42:5	0.32278	3.3415	0.0011885
TG(20:1_32:1)	-0.32209	-3.3335	0.0012195
TG(18:1_38:7)	-0.31969	-3.3058	0.0013329
TG(18:2_36:4)	-0.31687	-3.2733	0.0014784
Methylmalonic acid	0.31668	3.2712	0.0014885
Cer(d16:1/18:0)	0.31636	3.2675	0.001506
Sarcosine	0.31423	3.2431	0.0016271
TG(18:3_38:5)	0.31408	3.2414	0.0016357
Hypoxanthine	0.31279	3.2266	0.001714
PC ae C36:1	0.31249	3.2232	0.0017323
DG(18:1_18:1)	0.31236	3.2217	0.0017405
TG(14:0_34:2)	-0.31195	-3.217	0.0017664
C0	0.31187	3.2161	0.0017713
PC aa C42:1	0.30994	3.1941	0.0018979
TG(16:0_35:2)	-0.30983	-3.1928	0.0019056
Picolinic acid	0.30911	3.1846	0.0019552
PC ae C38:1	0.30704	3.1611	0.0021036
TG(16:1_34:0)	-0.30673	-3.1575	0.002127
HPHPA	0.30484	3.136	0.0022732
TG(17:0_34:3)	-0.30422	-3.129	0.0023232
PC aa C36:0	0.30395	3.126	0.0023446
PC ae C40:1	0.30328	3.1184	0.0024001
PC ae C30:0	0.30187	3.1024	0.002521
DG(16:1_18:1)	0.30039	3.0857	0.0026536
TG(18:0_38:6)	0.29858	3.0653	0.0028241
TG(18:2_36:0)	-0.29716	-3.0494	0.0029638
LysoPC a C17:0	0.29688	3.0461	0.0029932
Orotic acid	0.2962	3.0385	0.0030627
Serine	0.29599	3.0362	0.0030842
2-Hydroxyisovaleric acid	0.29435	3.0178	0.0032606
TG(18:1_30:2)	-0.29384	-3.012	0.0033179
TG(20:1_30:1)	-0.29275	-2.9998	0.0034413
TG(20:5_34:2)	-0.29269	-2.9991	0.0034486
PC aa C40:3	0.29175	2.9886	0.003559
HexCer(d18:2/18:0)	0.29172	2.9882	0.0035624
PC ae C40:5	0.29082	2.9781	0.0036718
Tryptamine	0.28989	2.9678	0.003787
Aspartic acid	0.28966	2.9652	0.0038159
PC aa C40:1	0.28904	2.9582	0.0038959
TG(16:1_32:2)	-0.28882	-2.9559	0.0039233
TG(20:2_34:1)	-0.28774	-2.9437	0.0040668
DG(17:0_17:1)	0.28763	2.9426	0.004081
SM(OH) C22:1	0.28672	2.9324	0.0042056
TG(16:0_40:6)	-0.28621	-2.9267	0.0042768
Cer(d18:2/24:0)	0.28576	2.9217	0.0043401
TG(20:2_32:1)	-0.28486	-2.9117	0.0044693
PC aa C34:3	0.2843	2.9055	0.0045522
TG(18:2_28:0)	-0.28337	-2.8951	0.0046929
Butyric acid + Isobutyric acid	0.28294	2.8903	0.0047586
HexCer(d18:2/24:0)	0.2829	2.8899	0.0047647
Hex2Cer(d18:1/16:0)	0.28114	2.8704	0.0050434
Hex3Cer(d18:1_22:0)	0.28	2.8577	0.0052328
TG(14:0_35:1)	-0.27989	-2.8565	0.0052503
TG(16:1_36:1)	-0.27977	-2.8552	0.0052716
TG(18:2_36:1)	-0.27879	-2.8443	0.0054396
PC ae C30:2	0.27824	2.8383	0.0055354
Kynurenine	0.27802	2.8359	0.0055741
TG(17:1_34:1)	-0.27605	-2.8141	0.005934
PC ae C38:6	0.27357	2.7868	0.0064165
TG(18:2_33:1)	-0.27321	-2.7827	0.0064911
TG(14:0_38:4)	-0.27232	-2.773	0.0066733
N2-Acetyl-Ornithine	0.272	2.7694	0.0067412
C5MDC	0.27137	2.7625	0.0068747
TG(17:0_34:2)	-0.27058	-2.7538	0.0070457
TG(18:1_33:2)	-0.27007	-2.7483	0.0071572
TG(18:0_32:1)	-0.26898	-2.7363	0.0074023
TG(18:2_32:0)	-0.26893	-2.7357	0.0074151
PC ae C34:2	0.26888	2.7352	0.0074258
TG(16:0_38:3)	-0.26884	-2.7348	0.0074346
Cer(d18:0/24:0)	0.26845	2.7305	0.0075251
HexCer(d18:1/26:0)	0.26727	2.7176	0.007803
Malonic acid	0.26638	2.7079	0.008018
Hex2Cer(d18:1/14:0)	0.26471	2.6896	0.0084365
C5OH	0.26327	2.6738	0.0088147
DG(16:1_18:2)	0.26312	2.6722	0.0088548
TG(20:4_34:0)	0.26251	2.6656	0.0090175
LysoPC a C18:2	0.26143	2.6538	0.0093167
C18:1	0.25959	2.6337	0.0098452
alpha-Aminobutyric acid	0.25946	2.6323	0.0098839
Deoxyadenosine	0.25936	2.6312	0.0099123
TG(14:0_36:3)	-0.25935	-2.6311	0.0099158
Urea	0.25906	2.628	0.010001
TG(18:3_34:3)	0.25883	2.6255	0.01007
DG(16:1_20:0)	0.25806	2.6171	0.010302
Argininic acid	0.2559	2.5936	0.010983
PC aa C32:1	0.25495	2.5834	0.011293
HexCer(d18:2/20:0)	0.25495	2.5833	0.011294
PC ae C40:3	0.25487	2.5825	0.011318
LysoPC a C16:0	0.25442	2.5776	0.01147
PC ae C34:1	0.25419	2.5751	0.011547
SM(OH) C16:1	0.25275	2.5595	0.012043
TG(16:0_32:2)	-0.25205	-2.5519	0.012291
PC ae C38:5	0.25152	2.5463	0.012479
Shikimic acid	0.25037	2.5338	0.012903
TG(18:1_33:1)	-0.2501	-2.5309	0.013003
Choline	0.24923	2.5215	0.013333
Cer(d16:1/22:0)	0.24786	2.5067	0.013866
TG(16:1_38:3)	-0.24773	-2.5054	0.013916
TG(16:1_38:5)	-0.246	-2.4867	0.014618
TG(18:0_36:4)	-0.24596	-2.4863	0.014635
PC ae C36:2	0.24462	2.4719	0.015201
CE(16:1)	-0.244	-2.4652	0.015468
TG(18:0_34:2)	-0.24288	-2.4532	0.015963
Arginine	0.24268	2.451	0.016053
TG(18:1_32:3)	-0.24198	-2.4436	0.016369
7-Methylguanine	0.24179	2.4415	0.016457
2-Hydroxyisobutyric acid	0.24008	2.4232	0.017259
TG(18:2_31:0)	-0.23997	-2.422	0.017313
TG(18:2_34:0)	-0.23798	-2.4006	0.018294
DG(17:0_18:1)	0.23669	2.3869	0.01895
TG(16:1_36:4)	-0.23608	-2.3804	0.019271
TG(18:1_36:2)	-0.23569	-2.3762	0.019475
DG(14:0_18:2)	0.23473	2.366	0.019992
2-oxoisocaproic acid	0.23385	2.3565	0.020478
PC ae C42:1	0.23259	2.3431	0.021185
Indolelactic acid	0.23184	2.3352	0.021617
CE(18:1)	-0.2316	-2.3326	0.021758
TG(20:1_31:0)	-0.22965	-2.3119	0.022922
TG(20:0_32:3)	0.22842	2.2988	0.023685
PC ae C38:3	0.22822	2.2967	0.023808
DG(18:1_22:6)	0.22581	2.2711	0.025374
Cer(d18:2/22:0)	0.22516	2.2642	0.025809
Carnosine	0.22377	2.2495	0.026767
TG(14:0_36:2)	-0.22186	-2.2293	0.028123
TG(18:3_36:2)	-0.22138	-2.2242	0.028475
DG(16:0_16:1)	0.22033	2.2132	0.029255
TG(20:4_34:3)	0.21974	2.2069	0.029703
TG(18:2_33:2)	-0.21844	-2.1932	0.030705
CE(22:0)	0.21692	2.1772	0.031916
Cer(d18:0/22:0)	0.21642	2.172	0.032319
TG(17:1_34:2)	-0.21573	-2.1647	0.032891
Inosine	-0.21545	-2.1617	0.033126
TG(18:1_26:0)	-0.2153	-2.1602	0.033246
TG(16:0_34:3)	-0.21499	-2.1569	0.033511
3-Hydroxyphenylacetic acid	0.21494	2.1564	0.033553
TG(18:1_34:3)	-0.21477	-2.1546	0.033694
TG(18:2_32:1)	-0.21436	-2.1502	0.03405
TG(20:1_26:1)	0.21414	2.148	0.03423
LysoPC a C18:1	0.21374	2.1438	0.034576
TG(18:3_38:6)	0.21362	2.1425	0.034682
HexCer(d18:1/24:1)	0.21345	2.1407	0.034831
Cer(d16:1/24:0)	0.21336	2.1397	0.034912
Glucose	0.21315	2.1376	0.03509
SM C18:0	0.21221	2.1277	0.035924
SM C24:0	0.2119	2.1244	0.036204
TG(18:0_32:0)	-0.2115	-2.1202	0.036568
TG(18:0_30:1)	-0.21098	-2.1148	0.037039
3-Deoxyglucosone	0.21092	2.1142	0.037092
TG(16:0_38:5)	0.21037	2.1084	0.037604
TG(16:1_36:2)	-0.21008	-2.1054	0.037871
TG(20:1_34:0)	-0.20962	-2.1006	0.0383
TG(16:0_40:8)	-0.20943	-2.0985	0.038489
PC ae C32:1	0.20897	2.0937	0.038923
TG(20:4_34:2)	0.20852	2.089	0.039355
TG(18:2_34:2)	-0.20838	-2.0875	0.039492
Glutamine	0.20783	2.0817	0.040028
TG(16:0_33:1)	-0.2066	-2.0689	0.041246
TG(14:0_34:0)	-0.20624	-2.0651	0.041611
Cer(d18:0/20:0)	0.20457	2.0476	0.043328
TG(18:1_35:3)	-0.20396	-2.0413	0.043965
TG(16:1_34:3)	-0.20362	-2.0378	0.044323
PC aa C36:3	0.20314	2.0327	0.044844
LysoPC a C18:0	0.20265	2.0276	0.045373
Hex2Cer(d18:1/18:0)	0.20225	2.0234	0.045811
Cytidine	-0.20187	-2.0195	0.046219
TG(20:1_24:3)	0.20085	2.0088	0.047364
TG(18:0_36:1)	-0.20046	-2.0048	0.047802
TG(17:0_36:3)	-0.20041	-2.0042	0.047863
PC aa C32:0	0.19895	1.989	0.049545
TG(20:4_32:1)	0.19819	1.9812	0.050433
Quinoline-4-carboxylic acid	-0.19815	-1.9807	0.050486
PC ae C38:4	0.19756	1.9746	0.051184
TG(18:0_34:3)	-0.19755	-1.9745	0.051196
Asymmetric dimethylarginine	0.1971	1.9698	0.051745
DG(18:1_18:2)	0.19666	1.9653	0.052272
TG(16:0_30:2)	-0.19661	-1.9647	0.052335
Cer(d16:1/20:0)	0.19612	1.9596	0.052937
TG(16:0_36:2)	-0.19538	-1.952	0.053856
PC aa C36:1	0.19382	1.9357	0.055843
PC aa C30:0	0.19361	1.9335	0.056116
SM C24:1	0.19285	1.9257	0.057103
PC ae C36:3	0.19283	1.9255	0.05713
PC aa C38:3	0.19231	1.92	0.057821
TG(18:0_36:2)	-0.19205	-1.9174	0.058162
TG(18:1_32:1)	-0.18987	-1.8948	0.061133
CE(18:3)	0.18964	1.8924	0.061445
TG(18:2_30:0)	-0.1894	-1.8899	0.061785
TG(18:3_36:1)	-0.18938	-1.8897	0.061816
TG(18:3_32:0)	-0.18858	-1.8814	0.062942
Xanthine	0.18674	1.8625	0.065595
TG(18:3_34:0)	-0.18643	-1.8592	0.066059
CE(22:5)	0.18638	1.8587	0.066132
Methionine sulfoxide	0.18622	1.857	0.066374
2-Hydroxybutyric acid	0.1857	1.8517	0.067146
SM(OH) C14:1	0.18496	1.844	0.068262
PC aa C38:0	0.18333	1.8272	0.070772
TG(18:1_31:0)	-0.18328	-1.8267	0.070855
TG(18:1_36:5)	-0.18216	-1.8152	0.072615
TG(18:1_36:0)	-0.18206	-1.8141	0.072779
DOPA	0.18172	1.8106	0.073331
Adenine	0.18164	1.8098	0.073456
TG(18:2_36:5)	-0.17838	-1.7762	0.078863
TG(18:1_30:1)	-0.17826	-1.775	0.079068
PC ae C36:4	0.17815	1.7738	0.07926
PC ae C40:4	0.17774	1.7697	0.079951
TG(18:1_34:2)	-0.17641	-1.756	0.082285
TG(18:3_30:0)	-0.17537	-1.7453	0.084131
TG(17:1_36:3)	-0.17437	-1.7351	0.085941
TG(18:1_32:0)	-0.17329	-1.724	0.087928
TG(16:0_34:0)	-0.17305	-1.7215	0.088376
TG(16:0_33:2)	-0.17229	-1.7137	0.089803
TG(16:0_38:7)	-0.1719	-1.7097	0.090557
Ethylmalonic acid	0.17164	1.7071	0.091038
C10	0.17151	1.7057	0.091299
Guanosine	-0.17139	-1.7045	0.091515
HexCer(d18:1/16:0)	0.17081	1.6986	0.092639
TG(20:5_36:2)	-0.1701	-1.6913	0.094022
TG(16:0_34:2)	-0.17001	-1.6903	0.094208
TG(16:0_35:1)	-0.16959	-1.686	0.095036
TG(20:0_32:4)	0.16954	1.6855	0.095137
TG(16:0_36:4)	-0.16926	-1.6827	0.095692
PC aa C36:5	0.16916	1.6817	0.095886
PC ae C40:6	0.16903	1.6803	0.096146
TG(14:0_34:3)	-0.16861	-1.676	0.096994
CE(15:0)	-0.16784	-1.6682	0.098541
p-Hydroxyhippuric acid	-0.16777	-1.6675	0.098683
TG(16:0_38:4)	-0.16743	-1.664	0.09938
TG(18:1_36:1)	-0.16739	-1.6635	0.099468
3-Methyladipic acid	0.16709	1.6605	0.10008
2-Hydroxy-2-methylbutyric acid	0.16605	1.6498	0.10225
TG(17:0_34:1)	-0.16549	-1.6441	0.10343
Cer(d18:1/18:0)	0.16481	1.6372	0.10486
CE(20:1)	0.16471	1.6362	0.10508
PC aa C36:2	0.16433	1.6323	0.10589
TG(18:1_28:1)	-0.16394	-1.6283	0.10673
PC aa C40:2	0.16246	1.6133	0.10997
Homovanillic acid	0.16226	1.6112	0.11042
HexCer(d18:2/23:0)	0.16209	1.6094	0.11081
alpha-Ketoisovaleric acid	0.16184	1.6068	0.11137
Nudifloramide	-0.16168	-1.6052	0.11173
Pipecolic acid	0.15978	1.5859	0.11604
TG(17:0_32:1)	-0.15921	-1.5801	0.11738
PC ae C44:4	0.15895	1.5774	0.11799
Deoxycytidine	-0.1578	-1.5658	0.1207
TG(18:2_34:1)	-0.15708	-1.5584	0.12243
TG(16:1_33:1)	-0.15673	-1.5548	0.12327
TG(18:1_30:0)	-0.1565	-1.5525	0.12383
TG(18:3_34:2)	-0.15563	-1.5437	0.12595
TG(16:1_34:2)	-0.15544	-1.5417	0.12643
DG(16:0_18:2)	0.15486	1.5358	0.12787
CE(15:1)	-0.15481	-1.5354	0.12798
Cer(d18:1/16:0)	0.1548	1.5353	0.12801
Creatine	0.15368	1.5238	0.13084
5-Methyluridine	-0.15272	-1.5141	0.13328
Guanidoacetic acid	-0.15238	-1.5106	0.13417
Glyceric acid	-0.15039	-1.4905	0.13938
TG(16:0_28:2)	0.14841	1.4704	0.14472
TG(16:0_32:0)	-0.14719	-1.458	0.1481
TG(22:6_32:1)	-0.14685	-1.4546	0.14905
TG(14:0_34:1)	-0.14492	-1.4351	0.15451
TG(16:1_28:0)	-0.14431	-1.4289	0.15629
TG(18:0_32:2)	-0.14414	-1.4272	0.15677
Threonic acid	-0.14409	-1.4267	0.1569
cis-Aconitic acid	-0.14399	-1.4257	0.15721
TG(20:1_32:3)	0.14388	1.4245	0.15754
TG(18:2_36:3)	-0.14236	-1.4092	0.16201
TG(18:1_36:4)	-0.14158	-1.4013	0.16434
TG(16:0_36:3)	-0.14113	-1.3967	0.16572
CE(22:2)	0.14106	1.3961	0.16591
TG(18:1_36:6)	0.14058	1.3912	0.16738
HexCer(d18:2/22:0)	0.14003	1.3856	0.16907
TG(16:1_30:1)	-0.13964	-1.3817	0.17026
TG(14:0_32:2)	-0.1393	-1.3783	0.17131
TG(18:2_36:2)	-0.13919	-1.3772	0.17166
SM(OH) C24:1	0.13916	1.3769	0.17174
PC aa C38:1	0.13871	1.3723	0.17316
Deoxyinosine	0.13784	1.3636	0.17589
Asparagine	0.13728	1.358	0.17766
Fumaric acid	-0.1367	-1.3521	0.17951
alpha-Ketoglutaric acid	0.13614	1.3464	0.18134
DG(18:0_20:0)	0.13573	1.3423	0.18265
TG(22:5_34:2)	-0.13464	-1.3313	0.18625
Thymidine	-0.13381	-1.323	0.18899
Cystathionine	0.13332	1.318	0.19063
TG(22:6_34:2)	-0.13252	-1.31	0.19332
TG(18:3_32:1)	-0.13246	-1.3094	0.19354
TG(16:0_40:7)	-0.1324	-1.3088	0.19373
TG(20:5_34:1)	0.13148	1.2995	0.19688
C16:2OH	-0.13103	-1.295	0.19842
TG(16:0_38:2)	0.13064	1.2911	0.19977
TG(20:3_32:0)	-0.12965	-1.2811	0.20323
Lactic acid	0.12897	1.2743	0.20564
PC aa C34:1	0.12815	1.266	0.20857
TG(17:1_32:1)	-0.1276	-1.2606	0.21052
4-Hydroxybenzoic acid	0.12737	1.2582	0.21137
alpha-Aminoadipic acid	-0.12535	-1.2379	0.21877
PC aa C40:6	0.12358	1.2202	0.22538
Cer(d18:1/24:1)	0.12355	1.2199	0.22549
TG(18:1_36:3)	-0.12311	-1.2155	0.22717
TG(22:4_34:2)	0.12305	1.2149	0.22739
C12	0.12282	1.2125	0.22829
Dimethylamine	0.12181	1.2024	0.23215
TG(20:1_34:3)	0.12174	1.2018	0.2324
PC aa C34:2	0.12167	1.201	0.23269
TG(20:4_32:0)	0.121	1.1944	0.23528
TG(16:1_36:3)	-0.12006	-1.1849	0.23896
4-Hydroxyphenylacetic acid	0.11995	1.1838	0.23941
DG(18:2_18:2)	0.11959	1.1802	0.24084
TG(20:2_32:0)	-0.11819	-1.1662	0.24642
CE(20:4)	0.11775	1.1617	0.24822
TG(18:2_34:4)	-0.11517	-1.136	0.2588
Methylhistidine	0.11403	1.1246	0.26356
TG(20:1_32:2)	-0.11302	-1.1145	0.26785
TG(18:3_36:3)	-0.11269	-1.1112	0.26927
CE(20:0)	0.11253	1.1096	0.26993
TG(20:4_34:1)	0.10983	1.0827	0.28167
TG(16:1_34:1)	-0.10797	-1.0641	0.28995
C14:1	0.10748	1.0592	0.29216
C16	-0.10726	-1.057	0.29317
trans-4-Hydroxyproline	0.10722	1.0567	0.29332
TG(16:0_38:1)	-0.1072	-1.0565	0.29341
TG(18:2_38:4)	-0.10677	-1.0522	0.29536
PC ae C40:2	-0.10531	-1.0376	0.30206
C14:2	0.10404	1.0249	0.30798
TG(16:0_34:1)	-0.104	-1.0246	0.30814
PC ae C36:5	0.10289	1.0135	0.31339
CE(14:0)	0.10098	0.99444	0.32251
TG(16:1_38:4)	-0.10089	-0.99354	0.32295
PC ae C30:1	0.10053	0.99	0.32466
4-Hydroxyphenylpyruvic acid	-0.099813	-0.98287	0.32814
TG(22:6_32:0)	0.099391	0.97868	0.3302
TG(16:1_32:0)	-0.097629	-0.96116	0.33889
C16:2	-0.097452	-0.9594	0.33977
SM C26:1	0.096016	0.94513	0.34696
Caffeic acid	-0.095342	-0.93843	0.35038
TG(16:0_32:1)	-0.094516	-0.93023	0.35459
N1-Acetyl-Lysine + N6-Acetyl-Lysine	0.094426	0.92933	0.35505
Dimethylglycine	0.093955	0.92466	0.35746
C18	-0.093584	-0.92097	0.35937
TG(20:3_32:1)	-0.093572	-0.92086	0.35943
TG(16:0_28:1)	-0.092522	-0.91044	0.36487
TG(17:0_36:4)	-0.092349	-0.90872	0.36578
C12:1	0.092298	0.90821	0.36604
TG(20:4_36:3)	0.090333	0.88871	0.37638
TG(18:0_30:0)	-0.090038	-0.88579	0.37794
TG(20:3_34:2)	0.089929	0.8847	0.37853
TG(14:0_36:4)	-0.088602	-0.87155	0.38563
SM C16:1	0.088553	0.87106	0.38589
PC aa C38:5	0.087467	0.86029	0.39177
TG(16:1_36:5)	0.087234	0.85798	0.39304
TG(20:0_34:1)	-0.086712	-0.85281	0.39589
TG(18:2_38:6)	0.085791	0.84369	0.40094
TG(16:0_32:3)	-0.085678	-0.84256	0.40157
CE(18:2)	0.085255	0.83838	0.4039
Maleic acid	0.085201	0.83784	0.4042
PC aa C36:6	0.084912	0.83498	0.4058
TG(20:5_34:0)	0.083005	0.8161	0.41646
CE(17:1)	-0.082918	-0.81523	0.41696
3-Aminoisobutyric acid	0.081792	0.80409	0.42333
PC ae C34:3	0.079501	0.78142	0.43648
3,4-Dihydroxybutyric acid	0.078989	0.77636	0.43945
TG(16:0_34:4)	0.077961	0.76619	0.44545
Epinephrine	-0.077819	-0.76479	0.44627
Uridine	-0.077714	-0.76375	0.44689
3-Hydroxybutyric acid	-0.077434	-0.76098	0.44853
Oxalic acid	0.076264	0.74941	0.45544
C10:2	-0.076149	-0.74827	0.45612
TG(17:1_34:3)	-0.074161	-0.72863	0.468
SM C26:0	0.074067	0.7277	0.46857
TG(18:1_38:5)	0.073713	0.72421	0.4707
TG(16:1_32:1)	-0.072935	-0.71652	0.47541
C14:2OH	0.072564	0.71285	0.47767
TG(20:3_32:2)	-0.072151	-0.70878	0.48018
TG(20:3_36:3)	-0.071467	-0.70202	0.48436
TG(14:0_35:2)	-0.070883	-0.69626	0.48795
TG(22:5_34:1)	0.070769	0.69513	0.48865
Norepinephrine	0.06938	0.68142	0.49725
TG(20:4_32:2)	0.066448	0.65249	0.51564
PC aa C38:6	-0.064599	-0.63426	0.52742
TG(16:0_36:6)	-0.063964	-0.62801	0.53149
5-Hydroxylysine	0.062411	0.6127	0.54153
TG(18:0_38:7)	0.061173	0.60049	0.54959
CE(22:1)	-0.061115	-0.59993	0.54997
SM C16:0	0.061037	0.59916	0.55048
Cer(d18:1/24:0)	-0.060556	-0.59442	0.55363
Tartaric acid	-0.06052	-0.59406	0.55387
C12DC	-0.05963	-0.5853	0.55972
1-Methylnicotinamide	-0.058377	-0.57295	0.56801
TG(18:3_36:4)	-0.057858	-0.56784	0.57147
Taurine	0.057682	0.56611	0.57264
TG(18:1_34:1)	-0.056983	-0.55923	0.57731
Citric acid	-0.056205	-0.55157	0.58252
TG(22:6_34:1)	-0.054441	-0.5342	0.59444
TG(18:1_38:6)	-0.05396	-0.52947	0.5977
PC ae C44:3	0.053887	0.52875	0.5982
Dopamine	0.05311	0.5211	0.6035
CE(20:3)	-0.051333	-0.50362	0.61568
CE(22:6)	0.050502	0.49545	0.62142
DG(14:0_20:0)	0.050443	0.49487	0.62182
TG(20:2_34:2)	-0.048861	-0.47931	0.63281
Malic acid	0.047979	0.47064	0.63897
CE(14:1)	-0.047267	-0.46364	0.64396
N-Acetylputrescine	0.046641	0.45749	0.64835
TG(20:4_36:4)	0.046589	0.45698	0.64872
Uracil	-0.043493	-0.42655	0.67066
TG(20:4_30:0)	0.043455	0.42617	0.67094
Deoxyguanosine	0.041936	0.41125	0.68181
Cer(d18:1/22:0)	0.040465	0.3968	0.6924
PC ae C44:5	0.040228	0.39447	0.69411
3-Hydroxyisobutyric acid	-0.039901	-0.39126	0.69647
Cer(d18:0/24:1)	0.037864	0.37126	0.71126
C8	-0.036278	-0.35568	0.72286
TG(18:0_36:5)	0.035351	0.34659	0.72966
CE(16:0)	-0.03488	-0.34196	0.73313
TG(14:0_38:5)	-0.034806	-0.34124	0.73367
TG(18:1_34:4)	0.034646	0.33966	0.73485
Guanine	0.034246	0.33574	0.7378
PC ae C34:0	0.033732	0.33069	0.7416
SM C18:1	-0.033269	-0.32615	0.74502
Allantoin	0.033004	0.32354	0.74699
TG(20:3_36:4)	-0.032499	-0.31859	0.75073
5-Hydroxyindoleacetic acid	-0.030927	-0.30316	0.76242
Ethanolamine	-0.030441	-0.2984	0.76604
C14:1OH	0.03008	0.29486	0.76874
PC aa C36:4	-0.029818	-0.29229	0.7707
3-Methoxytyramine	-0.02919	-0.28612	0.7754
Indole	0.028654	0.28087	0.77941
TG(20:3_34:3)	0.028482	0.27918	0.78071
Creatinine	-0.028051	-0.27495	0.78394
TG(18:2_35:3)	0.028043	0.27487	0.78401
TG(20:3_34:0)	0.02787	0.27317	0.78531
TG(22:5_32:0)	-0.027368	-0.26825	0.78908
TG(16:0_37:3)	-0.026808	-0.26275	0.7933
TG(16:0_35:3)	0.026403	0.25879	0.79635
Quinolinic acid	0.026017	0.255	0.79927
TG(16:0_36:5)	-0.025802	-0.25289	0.80089
TG(20:5_36:3)	-0.023957	-0.2348	0.81486
TG(16:0_38:6)	-0.023856	-0.23381	0.81563
3-Hydroxyisovaleric acid	-0.020163	-0.1976	0.84378
DG(14:0_18:1)	-0.013874	-0.13595	0.89215
CE(17:0)	0.013013	0.12752	0.8988
Uric acid	0.011647	0.11412	0.90938
PC aa C40:4	0.010946	0.10726	0.91481
CE(18:0)	-0.0092758	-0.090888	0.92777
Phenylethylamine	-0.0087594	-0.085828	0.93178
PC aa C38:4	-0.0080087	-0.078472	0.93762
Cer(d18:1/23:0)	0.007683	0.07528	0.94015
Deoxyuridine	0.0074079	0.072585	0.94229
C10:1	0.0072991	0.071519	0.94313
TG(22:5_32:1)	-0.0067064	-0.06571	0.94775
TG(17:1_36:4)	-0.0061317	-0.060079	0.95222
TG(20:2_34:3)	0.0051082	0.050051	0.96019
TG(20:4_36:2)	-0.0046455	-0.045517	0.96379
2-oxoadipic acid	0.0043114	0.042243	0.96639
C7DC	0.0036491	0.035754	0.97155
2,5-Furandicarboxylic acid	-0.0034621	-0.033922	0.97301
Agmatine	-0.0033677	-0.032997	0.97375
Cytosine	-0.0027767	-0.027206	0.97835
Betaine	0.0016522	0.016188	0.98712

## Sheet: Table S3C
Table S3C: Regression analysis of rectal metabolites of NE birds.
Variable	Coefficient	Std. Error	z-score	P-value
Histamine	1.91103	0.515849	3.70464	0.000211693
Orotic acid	0.480734	0.188313	2.55285	0.0106844
SM(OH) C22:2	1.14105	0.500264	2.2809	0.0225544
2-Hydroxy-2-methylbutyric acid	-0.720449	0.32269	-2.23264	0.025573
Taurine	-0.680824	0.318876	-2.13507	0.0327553
Glyceric acid	-0.768818	0.370244	-2.07652	0.037846
TG(18:1_38:6)	0.328952	0.176765	1.86095	0.0627505
Picolinic acid	-0.306082	0.197416	-1.55044	0.121035
Adenosine	-0.436901	0.28532	-1.53127	0.125704
Creatinine	0.273478	0.184006	1.48625	0.137213
Caproic acid	0.416512	0.288172	1.44536	0.148357
C12:1	-0.505326	0.357328	-1.41418	0.157309
TG(20:3_34:3)	-0.133409	0.103275	-1.29178	0.196433
Cer(d18:2/24:1)	-0.342012	0.271387	-1.26024	0.207583
LysoPC a C18:2	0.325182	0.271428	1.19804	0.230901
TG(20:1_34:2)	-0.223209	0.209357	-1.06617	0.286348
TG(14:0_34:3)	-0.125647	0.119212	-1.05398	0.291892
TG(18:1_30:2)	-0.23479	0.250016	-0.9391	0.347679
SM C18:1	0.239833	0.259507	0.924188	0.355389
TG(18:2_36:1)	0.0842113	0.0926943	0.908484	0.363622
Asymmetric dimethylarginine	0.164286	0.193995	0.846854	0.397077
TG(18:2_32:0)	0.0923577	0.117939	0.783095	0.433571
CE(17:1)	-0.115366	0.150897	-0.764533	0.44455
C12	-0.159727	0.218598	-0.730687	0.46497
2-Hydroxyisovaleric acid	-0.177049	0.25798	-0.686288	0.492531
TG(22:5_34:2)	-0.0594342	0.0918585	-0.647019	0.51762
TG(16:1_36:5)	-0.0460544	0.0981159	-0.469387	0.638793
TG(18:1_35:3)	-0.0725917	0.155285	-0.467473	0.640161
TG(18:1_36:2)	0.0454438	0.0987624	0.460133	0.645421
CE(15:1)	0.0450979	0.11071	0.40735	0.683751
LysoPC a C14:0	0.0296137	0.105929	0.279561	0.779814
N-Acetyl-Isoleucine	0.0235448	0.123	0.191422	0.848195
TG(18:3_36:4)	-0.0198679	0.148703	-0.133609	0.893712
Intercept	0	0.0342617	0	1
1,3-Diaminopropane	0	0.00532143	0	1
1-Methylnicotinamide	0	0.0417913	0	1
5-Methyluridine	0	0.064669	0	1
alpha-Aminobutyric acid	0	0.047999	0	1
Allantoin	0	0.00653074	0	1
alpha-Aminoadipic acid	0	0.0540643	0	1
Aspartic acid	0	0.00100908	0	1
beta-Alanine	0	0.00538706	0	1
Carnosine	0	0.0167802	0	1
Choline	0	0.0258102	0	1
Citrulline	0	0.00291941	0	1
Creatine	0	0.0234607	0	1
Cystathionine	0	0.0244742	0	1
Cytidine	0	0.00401952	0	1
Cytosine	0	0.0233822	0	1
Deoxyadenosine	0	0.105138	0	1
Deoxycytidine	0	0.0995391	0	1
Deoxyguanosine	0	0.109925	0	1
Deoxyinosine	0	0.00724997	0	1
Diacetylspermine	0	0.0492624	0	1
Dimethylamine	0	0.035447	0	1
DOPA	0	0.0355231	0	1
Dopamine	0	0.00881344	0	1
Ethanolamine	0	0.0240558	0	1
Glutamic acid	0	0.00558965	0	1
Glycine	0	0.00564804	0	1
Guanine	0	0.00514268	0	1
Guanosine	0	0.0532354	0	1
Indole	0	0.000519198	0	1
Methionine sulfoxide	0	0.00625799	0	1
N1-Acetylspermidine	0	0.00768754	0	1
Norepinephrine	0	0.000135094	0	1
Nudifloramide	0	0.0259853	0	1
Phenylalanine	0	0.0134073	0	1
Proline	0	0.00589672	0	1
Sarcosine	0	0.00896404	0	1
Serotonin	0	0.0126949	0	1
Spermine	0	0.00761537	0	1
Thymidine	0	0.0221151	0	1
Trimethylamine N-Oxide	0	0.0285848	0	1
trans-4-Hydroxyproline	0	0.00307494	0	1
Tryptamine	0	0.0197621	0	1
Tyramine	0	0.00453098	0	1
Uracil	0	0.00553229	0	1
Valine	0	0.00796314	0	1
Urea	0	0.0350299	0	1
Glucose	0	0.0282283	0	1
LysoPC a C16:0	0	0.0723801	0	1
LysoPC a C18:1	0	0.0275385	0	1
LysoPC a C18:0	0	0.149684	0	1
LysoPC a C20:4	0	0.0616147	0	1
SM C16:1	0	0.0235823	0	1
PC aa C36:6	0	0.0146379	0	1
PC aa C36:0	0	0.0103026	0	1
PC aa C38:6	0	0.000361616	0	1
SM(OH) C24:1	0	2.44e-05	0	1
PC aa C40:2	0	0.0255972	0	1
PC aa C40:1	0	0.00789609	0	1
C2	0	0.000304399	0	1
C5OH	0	0.00582189	0	1
C5DC	0	0.00168538	0	1
C8	0	0.000412374	0	1
C7DC	0	0.00170006	0	1
C10:1	0	0.0119781	0	1
C10	0	0.0680714	0	1
C14:2	0	0.0797657	0	1
C14:1	0	0.0104434	0	1
C12DC	0	0.0185694	0	1
C14:2OH	0	0.0167217	0	1
C14:1OH	0	0.265239	0	1
C16:2	0	0.0032032	0	1
C16	0	0.0239707	0	1
C16:2OH	0	0.0688677	0	1
C16:1OH	0	0.0317274	0	1
C16OH	0	0.0475108	0	1
C18:1	0	0.00334731	0	1
C18	0	0.000399013	0	1
PC aa C24:0	0	0.0317703	0	1
PC ae C30:2	0	0.0756753	0	1
PC ae C30:1	0	0.0137181	0	1
PC ae C34:3	0	0.017704	0	1
PC ae C34:2	0	5.95e-06	0	1
PC ae C36:4	0	0.00489418	0	1
PC aa C36:5	0	0.0133807	0	1
PC aa C36:4	0	0.00216773	0	1
PC aa C36:3	0	0.0161395	0	1
PC ae C38:4	0	0.00426396	0	1
PC ae C38:2	0	0.056922	0	1
PC aa C38:4	0	0.0057538	0	1
SM C24:1	0	0.0029041	0	1
PC ae C40:2	0	0.0242944	0	1
PC aa C40:4	0	0.0555953	0	1
PC aa C40:3	0	0.0174732	0	1
SM C26:1	0	0.00971249	0	1
SM C26:0	0	0.00539943	0	1
PC ae C42:2	0	0.00374051	0	1
PC ae C42:1	0	0.0174292	0	1
PC aa C42:5	0	0.00722817	0	1
PC aa C42:2	0	0.0148649	0	1
PC ae C44:5	0	0.00245848	0	1
PC ae C44:4	0	0.00441614	0	1
Cer(d16:1/18:0)	0	0.00794831	0	1
Cer(d16:1/20:0)	0	0.0122457	0	1
Cer(d16:1/22:0)	0	0.00113967	0	1
Cer(d16:1/24:0)	0	0.0126321	0	1
Cer(d18:1/18:0)	0	0.00206523	0	1
Cer(d18:1/23:0)	0	0.0776647	0	1
Cer(d18:1/24:0)	0	0.00752584	0	1
Cer(d18:1/24:1)	0	0.110042	0	1
Cer(d18:2/22:0)	0	0.0468386	0	1
Cer(d18:2/24:0)	0	0.0139939	0	1
Cer(d18:0/20:0)	0	0.0504802	0	1
Cer(d18:0/22:0)	0	0.0205165	0	1
Cer(d18:0/24:0)	0	0.0188917	0	1
Cer(d18:0/24:1)	0	0.0184096	0	1
CE(14:0)	0	0.005412	0	1
CE(14:1)	0	0.0108426	0	1
CE(15:0)	0	0.00683356	0	1
CE(16:0)	0	0.0624504	0	1
CE(16:1)	0	0.00637208	0	1
CE(17:0)	0	0.00323208	0	1
CE(18:0)	0	0.0200815	0	1
CE(18:1)	0	0.0105606	0	1
CE(18:2)	0	0.0453518	0	1
CE(18:3)	0	0.0245096	0	1
CE(20:0)	0	0.0619995	0	1
CE(20:1)	0	0.00647947	0	1
CE(20:3)	0	0.0291567	0	1
CE(20:4)	0	0.117749	0	1
CE(22:0)	0	0.0102983	0	1
CE(22:1)	0	0.00552753	0	1
CE(22:2)	0	0.012124	0	1
CE(22:5)	0	0.0223096	0	1
CE(22:6)	0	0.0547044	0	1
DG(14:0_18:1)	0	0.0970286	0	1
DG(14:0_18:2)	0	0.0175696	0	1
DG(14:0_20:0)	0	0.0140794	0	1
DG(16:0_16:1)	0	0.00505401	0	1
DG(16:1_18:1)	0	0.00539275	0	1
DG(18:1_18:1)	0	0.00756866	0	1
DG(18:1_20:3)	0	0.00403451	0	1
DG(18:1_22:6)	0	0.00722098	0	1
Hex2Cer(d18:1/14:0)	0	0.00183059	0	1
Hex2Cer(d18:1/18:0)	0	0.0117782	0	1
Hex2Cer(d18:1/24:1)	0	0.00135402	0	1
Hex3Cer(d18:1/16:0)	0	0.0761098	0	1
Hex3Cer(d18:1/18:0)	0	0.019108	0	1
Hex3Cer(d18:1/24:1)	0	0.0526954	0	1
HexCer(d18:1/24:0)	0	0.0368563	0	1
HexCer(d18:1/24:1)	0	0.0523436	0	1
HexCer(d18:2/18:0)	0	0.0523171	0	1
HexCer(d18:2/20:0)	0	0.00659399	0	1
HexCer(d18:2/22:0)	0	0.0836992	0	1
HexCer(d18:2/23:0)	0	0.0107281	0	1
TG(14:0_32:2)	0	0.0651369	0	1
TG(14:0_34:2)	0	0.0100018	0	1
TG(14:0_35:1)	0	0.0769612	0	1
TG(14:0_35:2)	0	0.0126597	0	1
TG(14:0_36:1)	0	0.00670308	0	1
TG(14:0_36:2)	0	0.0287245	0	1
TG(14:0_36:3)	0	0.0682346	0	1
TG(14:0_36:4)	0	0.0266277	0	1
TG(14:0_38:4)	0	0.00512797	0	1
TG(14:0_38:5)	0	0.0235246	0	1
TG(16:0_28:2)	0	0.033944	0	1
TG(16:0_30:2)	0	0.000174668	0	1
TG(16:0_32:0)	0	0.0807687	0	1
TG(16:0_32:3)	0	0.00167846	0	1
TG(16:0_33:2)	0	0.110827	0	1
TG(16:0_34:1)	0	0.00691111	0	1
TG(16:0_34:4)	0	0.0319781	0	1
TG(16:0_35:1)	0	0.0736492	0	1
TG(16:0_35:2)	0	0.0037453	0	1
TG(16:0_35:3)	0	0.00557199	0	1
TG(16:0_36:5)	0	0.0190382	0	1
TG(16:0_36:6)	0	0.0212469	0	1
TG(16:0_37:3)	0	0.106345	0	1
TG(16:0_38:1)	0	0.00667517	0	1
TG(16:0_38:2)	0	0.0437511	0	1
TG(16:0_38:4)	0	0.0680118	0	1
TG(16:0_38:5)	0	0.0779198	0	1
TG(16:0_38:6)	0	0.011498	0	1
TG(16:0_40:6)	0	0.116236	0	1
TG(16:0_40:8)	0	0.0450186	0	1
TG(16:1_28:0)	0	0.00547702	0	1
TG(16:1_32:2)	0	0.00662989	0	1
TG(16:1_34:1)	0	0.0101407	0	1
TG(16:1_34:3)	0	0.0229582	0	1
TG(16:1_36:1)	0	0.0377164	0	1
TG(16:1_36:3)	0	0.0615571	0	1
TG(16:1_36:4)	0	0.101858	0	1
TG(16:1_38:3)	0	0.00288186	0	1
TG(16:1_38:4)	0	0.0126926	0	1
TG(16:1_38:5)	0	0.0126461	0	1
TG(17:0_34:1)	0	0.0266219	0	1
TG(17:0_34:2)	0	0.00304262	0	1
TG(17:0_34:3)	0	0.0152936	0	1
TG(17:0_36:3)	0	0.00883811	0	1
TG(17:0_36:4)	0	0.108797	0	1
TG(17:1_34:1)	0	0.00309333	0	1
TG(17:1_34:2)	0	0.115668	0	1
TG(17:1_34:3)	0	0.00753161	0	1
TG(17:1_36:3)	0	0.085103	0	1
TG(17:1_36:4)	0	0.0359242	0	1
TG(18:0_30:1)	0	0.012929	0	1
TG(18:0_32:2)	0	0.0175423	0	1
TG(18:0_34:2)	0	0.0409579	0	1
TG(18:0_34:3)	0	0.0192637	0	1
TG(18:0_36:2)	0	0.00669154	0	1
TG(18:0_36:3)	0	0.0569898	0	1
TG(18:0_36:4)	0	0.0176849	0	1
TG(18:0_36:5)	0	0.0401498	0	1
TG(18:0_38:6)	0	0.00493265	0	1
TG(18:0_38:7)	0	0.00591008	0	1
TG(18:1_30:1)	0	0.0596546	0	1
TG(18:1_31:0)	0	0.0905958	0	1
TG(18:1_32:0)	0	0.018723	0	1
TG(18:1_32:2)	0	0.0235698	0	1
TG(18:1_32:3)	0	0.0044584	0	1
TG(18:1_33:2)	0	0.0193883	0	1
TG(18:1_34:3)	0	0.00472664	0	1
TG(18:1_34:4)	0	0.0238574	0	1
TG(18:1_35:2)	0	0.00493366	0	1
TG(18:1_36:0)	0	0.0105216	0	1
TG(18:1_36:3)	0	0.00670842	0	1
TG(18:1_36:5)	0	0.0182105	0	1
TG(18:1_36:6)	0	0.0488556	0	1
TG(18:1_38:5)	0	0.0365894	0	1
TG(18:1_38:7)	0	0.00634806	0	1
TG(18:2_30:0)	0	0.0242542	0	1
TG(18:2_30:1)	0	0.00121114	0	1
TG(18:2_32:1)	0	0.00841262	0	1
TG(18:2_32:2)	0	0.00127491	0	1
TG(18:2_33:0)	0	0.00188867	0	1
TG(18:2_33:1)	0	0.00161681	0	1
TG(18:2_33:2)	0	0.00648531	0	1
TG(18:2_34:0)	0	0.0026462	0	1
TG(18:2_34:2)	0	0.0663898	0	1
TG(18:2_34:3)	0	0.0101036	0	1
TG(18:2_34:4)	0	0.0388539	0	1
TG(18:2_35:1)	0	0.0661637	0	1
TG(18:2_35:2)	0	0.0247294	0	1
TG(18:2_35:3)	0	0.027174	0	1
TG(18:2_36:0)	0	0.0272568	0	1
TG(18:2_36:4)	0	0.0107294	0	1
TG(18:2_36:5)	0	0.0378947	0	1
TG(18:2_38:4)	0	0.0117227	0	1
TG(18:2_38:6)	0	0.0090382	0	1
TG(18:3_30:0)	0	0.00973688	0	1
TG(18:3_32:0)	0	0.0321113	0	1
TG(18:3_32:1)	0	0.0163486	0	1
TG(18:3_34:0)	0	0.0721611	0	1
TG(18:3_34:1)	0	0.0353279	0	1
TG(18:3_34:2)	0	0.033928	0	1
TG(18:3_34:3)	0	0.00928496	0	1
TG(18:3_36:1)	0	0.0644646	0	1
TG(18:3_36:2)	0	0.00702978	0	1
TG(18:3_36:3)	0	0.0140115	0	1
TG(18:3_38:5)	0	0.0646024	0	1
TG(18:3_38:6)	0	0.0205905	0	1
TG(20:0_32:3)	0	0.0314162	0	1
TG(20:0_32:4)	0	0.0166804	0	1
TG(20:0_34:1)	0	0.0188056	0	1
TG(20:1_24:3)	0	0.0119497	0	1
TG(20:1_26:1)	0	0.059261	0	1
TG(20:1_30:1)	0	0.00161676	0	1
TG(20:1_31:0)	0	0.045607	0	1
TG(20:1_32:1)	0	0.0149962	0	1
TG(20:1_32:2)	0	0.136642	0	1
TG(20:1_32:3)	0	0.0111484	0	1
TG(20:1_34:0)	0	0.0405488	0	1
TG(20:1_34:1)	0	0.0310548	0	1
TG(20:1_34:3)	0	0.0134334	0	1
TG(20:2_32:0)	0	0.0201869	0	1
TG(20:2_32:1)	0	0.0213249	0	1
TG(20:2_34:1)	0	0.0392922	0	1
TG(20:2_34:2)	0	0.0165712	0	1
TG(20:2_34:3)	0	0.00889592	0	1
TG(20:3_32:0)	0	0.0147229	0	1
TG(20:3_34:0)	0	0.076423	0	1
TG(20:3_34:1)	0	0.0409601	0	1
TG(20:3_34:2)	0	0.0292323	0	1
TG(20:3_36:3)	0	0.138385	0	1
TG(20:3_36:4)	0	0.0577404	0	1
TG(20:4_30:0)	0	0.0177251	0	1
TG(20:4_32:0)	0	0.0236591	0	1
TG(20:4_32:1)	0	0.00925542	0	1
TG(20:4_32:2)	0	0.0197337	0	1
TG(20:4_34:0)	0	0.0223494	0	1
TG(20:4_34:1)	0	0.0183064	0	1
TG(20:4_34:2)	0	0.0172103	0	1
TG(20:4_34:3)	0	0.0768828	0	1
TG(20:4_36:2)	0	0.020942	0	1
TG(20:4_36:3)	0	0.0322597	0	1
TG(20:4_36:4)	0	0.000197366	0	1
TG(20:5_34:0)	0	0.0122546	0	1
TG(20:5_34:1)	0	0.0154781	0	1
TG(20:5_34:2)	0	0.0676156	0	1
TG(20:5_36:2)	0	0.00419871	0	1
TG(20:5_36:3)	0	0.0939391	0	1
TG(22:4_34:2)	0	0.0295354	0	1
TG(22:5_32:1)	0	0.0312399	0	1
TG(22:5_34:1)	0	0.0269558	0	1
TG(22:6_32:0)	0	0.0147008	0	1
TG(22:6_32:1)	0	0.0140112	0	1
TG(22:6_34:1)	0	0.0154137	0	1
TG(22:6_34:2)	0	0.0203533	0	1
Xanthine	0	0.0185685	0	1
Uric acid	0	0.122639	0	1
p-Cresol sulfate	0	0.199348	0	1
Propionic acid	0	0.0200291	0	1
Butyric acid + Isobutyric acid	0	0.0162944	0	1
Valeric acid + Isovaleric acid	0	0.0370006	0	1
3-Aminoisobutyric acid	0	0.00049456	0	1
2-Hydroxybutyric acid	0	0.00789615	0	1
2-Hydroxyisobutyric acid	0	0.0373597	0	1
3-Hydroxyisobutyric acid	0	0.0404065	0	1
N-Acetyl-Glycine	0	0.0033641	0	1
3-Hydroxyisovaleric acid	0	0.00911745	0	1
3,4-Dihydroxybutyric acid	0	0.00788674	0	1
5-Oxoproline	0	0.0347506	0	1
Pipecolic acid	0	0.0021704	0	1
N-Acetyl-Alanine	0	0.0181396	0	1
Phenylacetic acid	0	0.0349081	0	1
4-Hydroxybenzoic acid	0	0.00646546	0	1
Salicylic acid	0	0.0230365	0	1
Caprylic acid	0	0.0295345	0	1
3-Hydroxyphenylacetic acid	0	0.0245834	0	1
N-Acetyl-Valine	0	0.0294719	0	1
Quinoline-4-carboxylic acid	0	0.025785	0	1
N-Acetyl-Leucine	0	0.000719014	0	1
Shikimic acid	0	0.0662243	0	1
3-Indoleacetic acid	0	0.0146539	0	1
Homovanillic acid	0	0.0470272	0	1
N1-Acetyl-Lysine	0	0.0198167	0	1
N1-Acetyl-Lysine + N6-Acetyl-Lysine	0	0.171345	0	1
Indole-3-propionic acid	0	0.0306274	0	1
5-Hydroxyindoleacetic acid	0	0.00542018	0	1
N-Acetyl-Methionine	0	0.00585843	0	1
N-Acetyl-Histidine	0	0.00469315	0	1
N-Acetyl-Arginine	0	0.023802	0	1
Pyruvic acid	0	0.0312744	0	1
Oxalic acid	0	0.0109604	0	1
Malonic acid	0	0.0625752	0	1
Maleic acid	0	0.0113341	0	1
2,5-Furandicarboxylic acid	0	0.0115042	0	1
3-Deoxyglucosone	0	0.0202445	0	1
N-Acetyl-Glutamic acid	0	0.063218	0	1
alpha-Ketoglutaric acid	0	0.0153914	0	1
cis-Aconitic acid	0	0.0553942	0	1
Citric acid	0	0.0515233	0	1
3-Methoxytyramine	0	0
5-Hydroxylysine	0	0
7-Methylguanine	0	0
Adenine	0	0
Agmatine	0	0
Alanine	0	0
Arginine	0	0
Asparagine	0	0
Betaine	0	0
Cadaverine	0	0
Deoxyuridine	0	0
Epinephrine	0	0
Glutamine	0	0
Histidine	0	0
Hypoxanthine	0	0
Isoleucine	0	0
Inosine	0	0
Kynurenine	0	0
Leucine	0	0
Lysine	0	0
Methionine	0	0
Methylhistidine	0	0
N2-Acetyl-Ornithine	0	0
N-Acetylputrescine	0	0
Nicotinamide ribotide	0	0
Ornithine	0	0
Phenylethylamine	0	0
Putrescine	0	0
Serine	0	0
Spermidine	0	0
Threonine	0	0
Tryptophan	0	0
Tyrosine	0	0
Uridine	0	0
LysoPC a C16:1	0	0
LysoPC a C17:0	0	0
LysoPC a C20:3	0	0
LysoPC a C24:0	0	0
LysoPC a C26:1	0	0
LysoPC a C26:0	0	0
LysoPC a C28:1	0	0
LysoPC a C28:0	0	0
SM(OH) C14:1	0	0
SM C16:0	0	0
SM(OH) C16:1	0	0
PC aa C32:2	0	0
SM C18:0	0	0
SM C20:2	0	0
PC ae C36:0	0	0
SM(OH) C22:1	0	0
PC aa C38:0	0	0
PC ae C40:6	0	0
PC aa C40:6	0	0
C0	0	0
C3:1	0	0
C3	0	0
C4:1	0	0
C4	0	0
C3OH	0	0
C5:1	0	0
C5	0	0
C4OH	0	0
C6:1	0	0
C6	0	0
C5:1DC	0	0
C5MDC	0	0
C9	0	0
C10:2	0	0
C16:1	0	0
PC aa C28:1	0	0
PC ae C30:0	0	0
PC aa C30:0	0	0
PC ae C32:2	0	0
PC ae C32:1	0	0
PC aa C32:3	0	0
PC aa C32:1	0	0
PC aa C32:0	0	0
PC ae C34:1	0	0
PC ae C34:0	0	0
PC aa C34:4	0	0
PC aa C34:3	0	0
PC aa C34:2	0	0
PC aa C34:1	0	0
PC ae C36:5	0	0
PC ae C36:3	0	0
PC ae C36:2	0	0
PC ae C36:1	0	0
PC aa C36:2	0	0
PC aa C36:1	0	0
PC ae C38:6	0	0
PC ae C38:5	0	0
PC ae C38:3	0	0
PC ae C38:1	0	0
PC ae C38:0	0	0
PC aa C38:5	0	0
PC aa C38:3	0	0
SM C24:0	0	0
PC aa C38:1	0	0
PC ae C40:5	0	0
PC ae C40:4	0	0
PC ae C40:3	0	0
PC ae C40:1	0	0
PC aa C40:5	0	0
PC ae C42:5	0	0
PC ae C42:4	0	0
PC ae C42:3	0	0
PC aa C42:6	0	0
PC aa C42:4	0	0
PC aa C42:1	0	0
PC aa C42:0	0	0
PC ae C44:3	0	0
Cer(d18:1/16:0)	0	0
Cer(d18:1/22:0)	0	0
Cer(d18:1/25:0)	0	0
DG(16:0_16:0)	0	0
DG(16:0_18:1)	0	0
DG(16:0_18:2)	0	0
DG(16:0_20:0)	0	0
DG(16:1_18:2)	0	0
DG(16:1_20:0)	0	0
DG(17:0_17:1)	0	0
DG(17:0_18:1)	0	0
DG(18:0_20:0)	0	0
DG(18:1_18:2)	0	0
DG(18:1_18:3)	0	0
DG(18:1_20:4)	0	0
DG(18:2_18:2)	0	0
Hex2Cer(d18:1/16:0)	0	0
Hex2Cer(d18:1/20:0)	0	0
Hex2Cer(d18:1/22:0)	0	0
Hex2Cer(d18:1/24:0)	0	0
Hex3Cer(d18:1_22:0)	0	0
HexCer(d16:1/22:0)	0	0
HexCer(d18:1/16:0)	0	0
HexCer(d18:1/18:0)	0	0
HexCer(d18:1/18:1)	0	0
HexCer(d18:1/20:0)	0	0
HexCer(d18:1/22:0)	0	0
HexCer(d18:1/23:0)	0	0
HexCer(d18:1/26:0)	0	0
HexCer(d18:1/26:1)	0	0
HexCer(d18:2/16:0)	0	0
HexCer(d18:2/24:0)	0	0
TG(14:0_34:0)	0	0
TG(14:0_34:1)	0	0
TG(16:0_28:1)	0	0
TG(16:0_32:1)	0	0
TG(16:0_32:2)	0	0
TG(16:0_33:1)	0	0
TG(16:0_34:0)	0	0
TG(16:0_34:2)	0	0
TG(16:0_34:3)	0	0
TG(16:0_36:2)	0	0
TG(16:0_36:3)	0	0
TG(16:0_36:4)	0	0
TG(16:0_38:3)	0	0
TG(16:0_38:7)	0	0
TG(16:0_40:7)	0	0
TG(16:1_30:1)	0	0
TG(16:1_32:0)	0	0
TG(16:1_32:1)	0	0
TG(16:1_33:1)	0	0
TG(16:1_34:0)	0	0
TG(16:1_34:2)	0	0
TG(16:1_36:2)	0	0
TG(17:0_32:1)	0	0
TG(17:1_32:1)	0	0
TG(18:0_30:0)	0	0
TG(18:0_32:0)	0	0
TG(18:0_32:1)	0	0
TG(18:0_36:1)	0	0
TG(18:1_26:0)	0	0
TG(18:1_28:1)	0	0
TG(18:1_30:0)	0	0
TG(18:1_32:1)	0	0
TG(18:1_33:0)	0	0
TG(18:1_33:1)	0	0
TG(18:1_34:1)	0	0
TG(18:1_34:2)	0	0
TG(18:1_36:1)	0	0
TG(18:1_36:4)	0	0
TG(18:2_28:0)	0	0
TG(18:2_31:0)	0	0
TG(18:2_34:1)	0	0
TG(18:2_36:2)	0	0
TG(18:2_36:3)	0	0
TG(18:2_38:5)	0	0
TG(20:3_32:1)	0	0
TG(20:3_32:2)	0	0
TG(22:5_32:0)	0	0
Lactic acid	0	0
Dimethylglycine	0	0
3-Hydroxybutyric acid	0	0
Guanidoacetic acid	0	0
Benzoic acid	0	0
2-Hydroxy-3-methylvaleric acid	0	0
Threonic acid	0	0
N-Acetyl-Serine	0	0
Xanthosine	0	0
4-Hydroxyphenylacetic acid	0	0
N-Acetyl-Proline	0	0
N-Acetyl-Asparagine	0	0
Argininic acid	0	0
Caffeic acid	0	0
HPHPA	0	0
N-Acetyl-Glutamine	0	0
p-Hydroxyhippuric acid	0	0
Indolelactic acid	0	0
N-Acetyl-Tyrosine	0	0
alpha-Ketoisovaleric acid	0	0
Fumaric acid	0	0
Methylmalonic acid	0	0
Succinic acid	0	0
2-oxoisocaproic acid	0	0
Ethylmalonic acid	0	0
Glutaric acid	0	0
Malic acid	0	0
2-hydroxyglutaric acid	0	0
Tartaric acid	0	0
2-oxoadipic acid	0	0
3-Methyladipic acid	0	0
Quinolinic acid	0	0
N-Acetyl-Aspartic acid	0	0
4-Hydroxyphenylpyruvic acid	0	0

## Sheet: Table S3D
Table S3D: Pathway analysis of rectal metabolites of NE birds
	Total	Expected	Hits	Raw p
Glutathione metabolism	28	0.83639	7	9.6352e-06
Alanine, aspartate and glutamate metabolism	28	0.83639	6	0.0001155
Glyoxylate and dicarboxylate metabolism	32	0.95587	6	0.0002539
Arginine biosynthesis	13	0.38832	4	0.00040763
Arginine and proline metabolism	36	1.0754	6	0.00049876
Histidine metabolism	16	0.47794	4	0.00097152
Citrate cycle (TCA cycle)	20	0.59742	4	0.0023693
Glycine, serine and threonine metabolism	34	1.0156	5	0.0027533
Butanoate metabolism	15	0.44807	3	0.0088074
Cysteine and methionine metabolism	33	0.98574	4	0.015071
Valine, leucine and isoleucine biosynthesis	8	0.23897	2	0.021784
Phenylalanine metabolism	8	0.23897	2	0.021784
beta-Alanine metabolism	21	0.62729	3	0.022718
Propanoate metabolism	22	0.65716	3	0.025764
Pyrimidine metabolism	40	1.1948	3	0.11421
Linoleic acid metabolism	4	0.11948	1	0.11435
Phenylalanine, tyrosine and tryptophan biosynthesis	4	0.11948	1	0.11435
Pantothenate and CoA biosynthesis	20	0.59742	2	0.11801
Purine metabolism	67	2.0014	4	0.13596
Nitrogen metabolism	6	0.17923	1	0.16663
Lipoic acid metabolism	27	0.80652	2	0.19169
Porphyrin metabolism	31	0.926	2	0.23617
Sphingolipid metabolism	32	0.95587	2	0.24742
Biotin metabolism	10	0.29871	1	0.26229
Glycerophospholipid metabolism	36	1.0754	2	0.29253
alpha-Linolenic acid metabolism	13	0.38832	1	0.32691
Valine, leucine and isoleucine degradation	40	1.1948	2	0.33738
Tyrosine metabolism	42	1.2546	2	0.35955
Nicotinate and nicotinamide metabolism	15	0.44807	1	0.36688
Glycerolipid metabolism	16	0.47794	1	0.38599
Pentose phosphate pathway	23	0.68703	1	0.50483
Pyruvate metabolism	23	0.68703	1	0.50483
Glycolysis / Gluconeogenesis	26	0.77665	1	0.54858
Lysine degradation	30	0.89613	1	0.60108
Biosynthesis of unsaturated fatty acids	36	1.0754	1	0.66883
Fatty acid elongation	39	1.165	1	0.69835
Fatty acid degradation	39	1.165	1	0.69835
Tryptophan metabolism	39	1.165	1	0.69835
Steroid biosynthesis	41	1.2247	1	0.71658
Arachidonic acid metabolism	41	1.2247	1	0.71658
Primary bile acid biosynthesis	46	1.3741	1	0.75759
Fatty acid biosynthesis	47	1.4039	1	0.76506
